# Supplementary material for: Integrated Analysis of TME and Hypoxia Identifies a Classifier to Predict Prognosis and Therapeutic Biomarkers in Soft Tissue Sarcomas
Source: Cancers (Basel). 2022 Nov 18;14(22):5675. doi: 10.3390/cancers14225675 (PMC9688460; doi:10.3390/cancers14225675)
Supplement: Supplementary file 1 [file cancers-14-05675-s001.zip]

Archive with 13 entries (13 files):
- Supplementary materials/Figure S1.jpg
- Supplementary materials/Figure S2.jpg
- Supplementary materials/Figure S3.jpg
- Supplementary materials/Figure S4.jpg
- Supplementary materials/Figure S5.jpg
- Supplementary materials/Table S1.xls
- Supplementary materials/Table S2.xls
- Supplementary materials/Table S3.xls
- Supplementary materials/Table S4.xls
- Supplementary materials/Table S5.xls
- Supplementary materials/Table S6.xls
- Supplementary materials/Table S7.xls
- Supplementary materials/Table S8.xls
