# Supplementary material for: Integrated Analysis of TME and Hypoxia Identifies a Classifier to Predict Prognosis and Therapeutic Biomarkers in Soft Tissue Sarcomas
Source: Cancers (Basel). 2022 Nov 18;14(22):5675. doi: 10.3390/cancers14225675 (PMC9688460; doi:10.3390/cancers14225675)
Supplement: Supplementary file 1 [file cancers-14-05675-s001.zip › Supplementary materials/Table S2.xls]

Id	futime	fustat	Sex	Race	Age	Multifocal	Metastasis	Site	Histology	Disease Surgical Margin Status	Did patient start adjuvant postoperative radiotherapy?	Tumor total depth
TCGA-3B-A9HI	1521	0	Male	White	>60	No	unknow	Other	Other	Positive	YES	Unknown
TCGA-3B-A9HJ	1104	0	Male	White	>60	No	Yes	Extremity	Liposarcoma	Unknown	YES	Unknown
TCGA-3B-A9HL	599	1	Male	White	>60	No	Yes	Other	Liposarcoma	Positive	NO	Unknown
TCGA-3B-A9HO	959	0	Male	White	>60	No	Yes	Other	Liposarcoma	Positive	NO	Unknown
TCGA-3B-A9HP	1627	1	Female	White	<=60	Yes	No	Other	Leiomyosarcoma	Positive	YES	Unknown
TCGA-3B-A9HQ	2085	0	Female	White	>60	No	No	Extremity	Leiomyosarcoma	Negative	NO	Unknown
TCGA-3B-A9HR	2694	1	Female	White	<=60	No	No	Other	Leiomyosarcoma	Negative	YES	Unknown
TCGA-3B-A9HS	1366	1	Male	White	<=60	No	No	Other	Leiomyosarcoma	Negative	YES	Unknown
TCGA-3B-A9HT	1665	0	Male	Black	<=60	No	No	Other	Leiomyosarcoma	Negative	YES	Unknown
TCGA-3B-A9HU	768	0	Female	White	<=60	No	No	Other	Leiomyosarcoma	Negative	NO	Unknown
TCGA-3B-A9HV	437	1	Female	White	<=60	No	No	Other	Leiomyosarcoma	Negative	NO	Unknown
TCGA-3B-A9HX	1303	0	Female	White	>60	Yes	No	Other	Leiomyosarcoma	Negative	NO	Unknown
TCGA-3B-A9HY	314	0	Male	White	<=60	Yes	No	Other	Leiomyosarcoma	Negative	NO	Superficial
TCGA-3B-A9HZ	1170	0	Male	White	>60	No	No	Other	Leiomyosarcoma	Positive	YES	Unknown
TCGA-3B-A9I0	1096	0	Male	White	<=60	No	No	Other	Leiomyosarcoma	Negative	NO	Unknown
TCGA-3B-A9I1	567	1	Female	Other	<=60	No	No	Extremity	Leiomyosarcoma	Negative	NO	Unknown
TCGA-3B-A9I3	808	0	Male	White	>60	No	No	Other	Leiomyosarcoma	Positive	NO	Unknown
TCGA-3R-A8YX	17	1	Male	Black	>60	No	Yes	Extremity	Liposarcoma	Positive	NO	Unknown
TCGA-DX-A1KU	427	1	Male	White	>60	Yes	Yes	Other	Liposarcoma	Positive	NA	Deep
TCGA-DX-A1KW	995	1	Male	Black	>60	No	Yes	Other	Liposarcoma	Positive	NA	Deep
TCGA-DX-A1KX	2087	0	Female	White	>60	Yes	Yes	Other	Liposarcoma	Negative	NA	Deep
TCGA-DX-A1KY	391	1	Male	White	>60	No	Yes	Other	Liposarcoma	Positive	NA	Deep
TCGA-DX-A1KZ	1372	0	Male	White	>60	No	Yes	Other	Liposarcoma	Positive	NA	Deep
TCGA-DX-A1L0	564	1	Male	Black	<=60	Yes	Yes	Other	Liposarcoma	Positive	NA	Deep
TCGA-DX-A1L1	1649	1	Male	Other	<=60	Yes	Yes	Other	Liposarcoma	Negative	NA	Deep
TCGA-DX-A1L2	2586	0	Male	White	>60	No	Yes	Extremity	Liposarcoma	Negative	NA	Deep
TCGA-DX-A1L3	1020	1	Female	White	<=60	No	Yes	Other	Liposarcoma	Positive	NA	Deep
TCGA-DX-A1L4	2036	0	Male	White	<=60	No	Yes	Extremity	Liposarcoma	Negative	NA	Deep
TCGA-DX-A23R	2271	0	Female	Other	<=60	No	Yes	Extremity	Liposarcoma	Positive	NA	Deep
TCGA-DX-A23T	160	1	Female	White	<=60	No	Yes	Extremity	Liposarcoma	Positive	NA	Deep
TCGA-DX-A23U	2324	1	Male	White	>60	No	Yes	Other	Liposarcoma	Positive	NA	Deep
TCGA-DX-A23V	2034	1	Female	White	<=60	No	Yes	Extremity	Liposarcoma	Positive	NA	Deep
TCGA-DX-A23Y	191	1	Male	White	>60	No	Yes	Extremity	Liposarcoma	Positive	NA	Deep
TCGA-DX-A23Z	846	1	Male	White	>60	No	Yes	Extremity	Liposarcoma	Positive	NA	Deep
TCGA-DX-A240	1834	0	Male	White	<=60	No	Yes	Extremity	Liposarcoma	Negative	NA	Superficial
TCGA-DX-A2IZ	261	0	Male	White	<=60	No	Yes	Other	Liposarcoma	Negative	NA	Deep
TCGA-DX-A2J0	295	1	Male	White	>60	No	Yes	Other	Liposarcoma	Positive	NA	Deep
TCGA-DX-A2J1	2901	0	Male	Black	<=60	No	Yes	Other	Liposarcoma	Positive	NA	Deep
TCGA-DX-A2J4	2408	0	Male	White	<=60	No	Yes	Extremity	Liposarcoma	Negative	NA	Deep
TCGA-DX-A3LS	275	1	Female	White	>60	No	Yes	Extremity	Liposarcoma	Positive	NO	Deep
TCGA-DX-A3LT	1492	0	Male	White	>60	No	Yes	Extremity	Liposarcoma	Negative	YES	Deep
TCGA-DX-A3LU	2641	0	Male	Black	<=60	No	Yes	Extremity	Liposarcoma	Positive	NO	Deep
TCGA-DX-A3LW	4150	0	Male	White	<=60	No	Yes	Extremity	Liposarcoma	Positive	NO	Deep
TCGA-DX-A3LY	1017	0	Male	White	>60	No	Yes	Extremity	Liposarcoma	Negative	NO	Deep
TCGA-DX-A3M1	1359	0	Male	White	>60	No	Yes	Other	Liposarcoma	Positive	NO	Deep
TCGA-DX-A3M2	1055	0	Male	White	<=60	No	Yes	Extremity	Liposarcoma	Positive	NO	Deep
TCGA-DX-A3U5	969	0	Male	White	<=60	No	Yes	Other	Liposarcoma	Positive	NO	Deep
TCGA-DX-A3U6	1088	1	Female	White	>60	No	Yes	Other	Liposarcoma	Negative	NO	Deep
TCGA-DX-A3U7	1552	1	Male	White	>60	No	No	Extremity	Leiomyosarcoma	Negative	NO	Superficial
TCGA-DX-A3U8	138	1	Male	White	<=60	No	No	Extremity	Leiomyosarcoma	Negative	NO	Deep
TCGA-DX-A3U9	456	1	Male	White	>60	No	No	Other	Leiomyosarcoma	Positive	NO	Deep
TCGA-DX-A3UA	325	1	Female	White	<=60	No	No	Extremity	Leiomyosarcoma	Negative	NO	Deep
TCGA-DX-A3UB	2247	0	Male	White	<=60	No	No	Extremity	Leiomyosarcoma	Negative	NO	Deep
TCGA-DX-A3UC	2085	0	Female	White	<=60	No	No	Other	Leiomyosarcoma	Negative	NO	Deep
TCGA-DX-A3UD	1534	0	Male	White	<=60	Yes	No	Other	Leiomyosarcoma	Negative	NO	Deep
TCGA-DX-A3UE	1061	1	Female	White	>60	No	No	Other	Leiomyosarcoma	Negative	YES	Deep
TCGA-DX-A3UF	2599	1	Female	White	>60	No	No	Other	Leiomyosarcoma	Positive	NO	Deep
TCGA-DX-A48J	296	1	Male	White	<=60	No	No	Other	Leiomyosarcoma	Negative	NO	Deep
TCGA-DX-A48K	1399	0	Male	White	>60	No	No	Other	Leiomyosarcoma	Negative	NO	Deep
TCGA-DX-A48L	738	1	Female	White	<=60	Yes	No	Other	Leiomyosarcoma	Negative	YES	Deep
TCGA-DX-A48N	1073	0	Male	White	<=60	No	Yes	Extremity	Liposarcoma	Positive	NO	Deep
TCGA-DX-A48O	1605	0	Female	Black	>60	No	No	Other	Leiomyosarcoma	Negative	NO	Deep
TCGA-DX-A48P	1400	0	Female	White	<=60	Yes	No	Other	Leiomyosarcoma	Negative	NO	Deep
TCGA-DX-A48R	805	0	Male	White	<=60	No	No	Other	Leiomyosarcoma	Positive	NO	Deep
TCGA-DX-A48U	3310	0	Male	White	<=60	Yes	No	Other	Leiomyosarcoma	Negative	NO	Deep
TCGA-DX-A6B7	1143	0	Male	White	<=60	No	No	Extremity	Leiomyosarcoma	Negative	NO	Deep
TCGA-DX-A6B8	485	1	Male	White	>60	No	No	Extremity	Leiomyosarcoma	Positive	YES	Deep
TCGA-DX-A6B9	1138	0	Female	White	<=60	No	No	Extremity	Leiomyosarcoma	Negative	NO	Deep
TCGA-DX-A6BA	2515	0	Female	White	<=60	No	No	Extremity	Leiomyosarcoma	Negative	NO	Deep
TCGA-DX-A6BB	1105	0	Male	White	>60	No	No	Extremity	Leiomyosarcoma	Positive	NO	Deep
TCGA-DX-A6BE	881	0	Male	White	>60	No	Yes	Extremity	Liposarcoma	Negative	NO	Deep
TCGA-DX-A6BF	972	0	Female	White	>60	Yes	Yes	Other	Liposarcoma	Positive	NO	Deep
TCGA-DX-A6BG	1121	0	Male	White	<=60	Yes	Yes	Other	Liposarcoma	Negative	NO	Deep
TCGA-DX-A6BH	821	0	Male	White	<=60	No	Yes	Other	Liposarcoma	Positive	NO	Deep
TCGA-DX-A6YQ	93	1	Female	White	>60	No	No	Extremity	Myxofibrosarcoma	Negative	NO	Deep
TCGA-DX-A6YR	1247	0	Male	White	>60	No	No	Extremity	Myxofibrosarcoma	Negative	YES	Deep
TCGA-DX-A6YS	2381	0	Male	White	>60	No	No	Extremity	Myxofibrosarcoma	Negative	YES	Deep
TCGA-DX-A6YT	2044	0	Female	White	<=60	Yes	unknow	Other	Myxofibrosarcoma	Negative	NO	Superficial
TCGA-DX-A6YU	1045	0	Female	White	<=60	No	unknow	Other	Myxofibrosarcoma	Negative	NO	Deep
TCGA-DX-A6YV	1536	1	Male	White	>60	No	unknow	Other	Myxofibrosarcoma	Negative	NO	Deep
TCGA-DX-A6YX	513	1	Female	White	>60	No	unknow	Other	Myxofibrosarcoma	Negative	YES	Superficial
TCGA-DX-A6YZ	2625	0	Male	White	<=60	No	unknow	Other	Myxofibrosarcoma	Negative	YES	Superficial
TCGA-DX-A6Z0	1953	1	Female	White	>60	No	unknow	Other	Myxofibrosarcoma	Positive	YES	Deep
TCGA-DX-A6Z2	2830	0	Female	White	>60	No	No	Extremity	Leiomyosarcoma	Negative	NO	Deep
TCGA-DX-A7EF	570	1	Female	White	>60	No	unknow	Other	UPS	Positive	YES	Deep
TCGA-DX-A7EI	1049	1	Female	Black	>60	Yes	Yes	Other	Liposarcoma	Positive	NO	Deep
TCGA-DX-A7EL	2291	0	Female	Black	<=60	No	No	Extremity	Leiomyosarcoma	Positive	NO	Deep
TCGA-DX-A7EM	1892	0	Male	White	>60	No	No	Extremity	Leiomyosarcoma	Negative	NO	Deep
TCGA-DX-A7EN	923	0	Female	White	<=60	No	No	Other	Leiomyosarcoma	Negative	NO	Deep
TCGA-DX-A7EO	4627	0	Female	White	<=60	No	unknow	Other	Other	Negative	YES	Deep
TCGA-DX-A7EQ	897	1	Male	White	>60	Yes	unknow	Other	Other	Negative	YES	Deep
TCGA-DX-A7ER	1466	1	Male	White	>60	No	unknow	Other	Other	Negative	NO	Deep
TCGA-DX-A7ES	610	0	Female	White	<=60	Yes	Yes	Other	Liposarcoma	Negative	NO	Deep
TCGA-DX-A7ET	463	0	Male	White	>60	Yes	unknow	Other	UPS	Negative	NO	Deep
TCGA-DX-A7EU	721	0	Female	White	>60	Yes	unknow	Other	Myxofibrosarcoma	Negative	NO	Deep
TCGA-DX-A8BG	546	0	Female	White	>60	No	unknow	Other	Myxofibrosarcoma	Negative	YES	Deep
TCGA-DX-A8BH	439	1	Male	White	>60	No	unknow	Other	UPS	Negative	NO	Deep
TCGA-DX-A8BJ	284	1	Male	White	>60	Yes	unknow	Other	UPS	Negative	YES	Deep
TCGA-DX-A8BK	1885	0	Female	Black	>60	unknow	unknow	Other	UPS	Negative	YES	Deep
TCGA-DX-A8BL	1373	0	Male	White	<=60	No	unknow	Extremity	UPS	Negative	NO	Deep
TCGA-DX-A8BM	1456	0	Male	White	<=60	No	unknow	Extremity	UPS	Negative	YES	Deep
TCGA-DX-A8BN	1161	0	Female	White	>60	Yes	unknow	Other	UPS	Positive	YES	Deep
TCGA-DX-A8BO	1240	0	Female	White	>60	No	unknow	Other	UPS	Positive	NO	Deep
TCGA-DX-A8BP	428	0	Male	White	>60	No	unknow	Other	UPS	Positive	NO	Deep
TCGA-DX-A8BQ	1579	0	Male	White	>60	No	unknow	Other	UPS	Negative	YES	Superficial
TCGA-DX-A8BR	4573	0	Female	White	>60	No	unknow	Other	UPS	Negative	YES	Deep
TCGA-DX-A8BS	850	1	Female	White	>60	No	unknow	Other	UPS	Negative	YES	Deep
TCGA-DX-A8BT	1230	0	Female	White	>60	No	unknow	Other	UPS	Positive	YES	Deep
TCGA-DX-A8BU	1116	1	Male	White	<=60	Yes	unknow	Other	UPS	Positive	YES	Deep
TCGA-DX-A8BV	1845	1	Male	White	<=60	No	unknow	Other	Myxofibrosarcoma	Negative	YES	Deep
TCGA-DX-A8BX	591	1	Male	White	<=60	No	unknow	Other	UPS	Negative	NO	Deep
TCGA-DX-A8BZ	200	1	Female	White	>60	No	No	Other	Leiomyosarcoma	Positive	NO	Deep
TCGA-DX-AATS	35	1	Male	White	>60	Yes	unknow	Other	UPS	Positive	NO	Deep
TCGA-DX-AB2E	541	0	Male	White	<=60	No	unknow	Other	Myxofibrosarcoma	Positive	NO	Deep
TCGA-DX-AB2F	365	0	Female	White	>60	No	Yes	Other	Liposarcoma	Negative	NO	Deep
TCGA-DX-AB2G	478	0	Male	White	<=60	unknow	Yes	Other	Liposarcoma	Negative	NO	Deep
TCGA-DX-AB2H	482	0	Female	White	>60	No	Yes	Extremity	Liposarcoma	Negative	NO	Deep
TCGA-DX-AB2J	1235	1	Female	White	>60	No	unknow	Other	UPS	Positive	NO	Deep
TCGA-DX-AB2L	2007	0	Male	White	<=60	No	unknow	Other	Myxofibrosarcoma	Positive	NO	Deep
TCGA-DX-AB2O	2619	0	Female	Other	>60	No	unknow	Other	UPS	Negative	NO	Superficial
TCGA-DX-AB2P	367	1	Male	White	>60	No	unknow	Extremity	UPS	Negative	YES	Deep
TCGA-DX-AB2Q	2030	0	Female	White	>60	No	unknow	Other	UPS	Negative	YES	Deep
TCGA-DX-AB2S	280	0	Female	White	<=60	No	unknow	Other	Myxofibrosarcoma	Negative	YES	Deep
TCGA-DX-AB2T	2369	0	Female	White	<=60	Yes	unknow	Other	Myxofibrosarcoma	Negative	NO	Deep
TCGA-DX-AB2V	3156	0	Male	White	>60	Yes	unknow	Other	Myxofibrosarcoma	Negative	YES	Superficial
TCGA-DX-AB2W	3238	0	Female	White	>60	unknow	unknow	Other	UPS	Negative	YES	Deep
TCGA-DX-AB2X	404	1	Female	White	>60	unknow	unknow	Other	UPS	Negative	NO	Deep
TCGA-DX-AB2Z	1092	0	Female	White	>60	No	unknow	Extremity	UPS	Negative	NO	Deep
TCGA-DX-AB30	695	1	Female	White	<=60	Yes	unknow	Other	Myxofibrosarcoma	Negative	YES	Deep
TCGA-DX-AB32	3102	0	Male	White	<=60	Yes	unknow	Other	Myxofibrosarcoma	Negative	YES	Deep
TCGA-DX-AB35	928	0	Male	White	>60	No	Yes	Extremity	Liposarcoma	Negative	NO	Deep
TCGA-DX-AB36	1168	1	Male	White	>60	No	Yes	Extremity	Liposarcoma	Positive	NO	Deep
TCGA-DX-AB37	2575	1	Female	White	>60	No	Yes	Extremity	Liposarcoma	Negative	NO	Deep
TCGA-DX-AB3A	978	1	Male	White	>60	No	Yes	Extremity	Liposarcoma	Negative	NO	Deep
TCGA-DX-AB3B	1548	0	Female	White	<=60	No	unknow	Other	Other	Negative	NO	Deep
TCGA-DX-AB3C	2169	0	Male	White	<=60	No	unknow	Other	Other	Positive	YES	Deep
TCGA-FX-A2QS	1495	0	Female	White	>60	unknow	Yes	Extremity	Liposarcoma	Negative	NA	Deep
TCGA-FX-A3NJ	947	0	Male	White	<=60	Yes	No	Other	Leiomyosarcoma	Negative	NA	Deep
TCGA-FX-A3NK	505	0	Male	White	<=60	No	Yes	Other	Liposarcoma	Negative	NA	Deep
TCGA-FX-A3RE	660	0	Female	White	>60	Yes	No	Other	Leiomyosarcoma	Unknown	NA	Unknown
TCGA-FX-A3TO	618	0	Male	White	>60	unknow	unknow	Extremity	UPS	Positive	NA	Deep
TCGA-FX-A48G	605	1	Female	White	<=60	No	No	Other	Leiomyosarcoma	Unknown	NA	Deep
TCGA-FX-A76Y	471	0	Female	White	<=60	No	No	Extremity	Leiomyosarcoma	Negative	NO	Deep
TCGA-FX-A8OO	245	1	Female	White	<=60	No	unknow	Extremity	Other	Negative	NO	Deep
TCGA-HB-A2OT	2057	0	Female	White	>60	No	unknow	Extremity	UPS	Negative	NA	Deep
TCGA-HB-A3L4	1061	1	Female	White	<=60	No	No	Extremity	Leiomyosarcoma	Negative	NA	Deep
TCGA-HB-A3YV	139	1	Male	Other	>60	No	unknow	Other	UPS	Positive	YES	Deep
TCGA-HB-A43Z	1126	0	Female	White	<=60	No	No	Other	Leiomyosarcoma	Negative	YES	Deep
TCGA-HB-A5W3	384	1	Female	White	<=60	No	No	Other	Leiomyosarcoma	Negative	NO	Deep
TCGA-HS-A5N7	1013	0	Female	White	>60	No	No	Extremity	Leiomyosarcoma	Negative	YES	Superficial
TCGA-HS-A5N8	22	1	Female	White	>60	No	No	Extremity	Leiomyosarcoma	Positive	NA	Deep
TCGA-HS-A5N9	1585	0	Female	White	<=60	No	No	Other	Leiomyosarcoma	Negative	NO	Deep
TCGA-HS-A5NA	298	0	Female	White	>60	Yes	No	Other	Leiomyosarcoma	Unknown	YES	Deep
TCGA-IE-A3OV	2448	1	Male	White	<=60	No	No	Other	Leiomyosarcoma	Negative	NA	Deep
TCGA-IE-A4EH	819	0	Female	White	<=60	No	No	Extremity	Leiomyosarcoma	Negative	NO	Unknown
TCGA-IE-A4EI	594	0	Female	White	>60	No	No	Extremity	Leiomyosarcoma	Negative	NO	Unknown
TCGA-IE-A4EJ	98	0	Female	White	>60	unknow	unknow	Other	UPS	Positive	NA	Unknown
TCGA-IE-A4EK	42	0	Male	White	<=60	No	No	Other	Leiomyosarcoma	Positive	NA	Unknown
TCGA-IE-A6BZ	605	0	Female	White	>60	unknow	unknow	Extremity	UPS	Negative	NO	Deep
TCGA-IF-A3RQ	1129	1	Female	White	>60	No	Yes	Other	Liposarcoma	Negative	NO	Deep
TCGA-IF-A4AJ	767	1	Male	White	>60	Yes	No	Other	Leiomyosarcoma	Negative	NO	Deep
TCGA-IF-A4AK	1590	0	Female	White	>60	No	No	Other	Leiomyosarcoma	Negative	YES	Deep
TCGA-IS-A3K6	858	1	Female	White	<=60	No	No	Other	Leiomyosarcoma	Positive	NA	Unknown
TCGA-IS-A3K7	5204	0	Female	Black	>60	No	No	Extremity	Leiomyosarcoma	Negative	NA	Unknown
TCGA-IS-A3K8	4845	0	Female	White	<=60	No	No	Other	Leiomyosarcoma	Negative	NA	Unknown
TCGA-IS-A3KA	413	1	Female	Other	>60	No	No	Other	Leiomyosarcoma	Negative	NA	Unknown
TCGA-IW-A3M4	2615	0	Female	Other	<=60	No	No	Other	Leiomyosarcoma	Negative	NA	Deep
TCGA-IW-A3M5	180	1	Female	Other	>60	No	No	Other	Leiomyosarcoma	Negative	NA	Unknown
TCGA-IW-A3M6	688	0	Female	White	<=60	No	No	Other	Leiomyosarcoma	Negative	NA	Deep
TCGA-JV-A5VE	499	0	Female	White	<=60	No	No	Extremity	Leiomyosarcoma	Negative	NO	Deep
TCGA-JV-A5VF	32	1	Female	White	>60	No	No	Other	Leiomyosarcoma	Positive	NO	Deep
TCGA-JV-A75J	119	1	Female	White	<=60	No	No	Other	Leiomyosarcoma	Positive	NO	Deep
TCGA-K1-A3PN	3080	0	Female	White	>60	No	No	Other	Leiomyosarcoma	Negative	NA	Deep
TCGA-K1-A3PO	1622	0	Male	White	<=60	No	No	Extremity	Leiomyosarcoma	Negative	NA	Deep
TCGA-K1-A42W	1891	0	Female	White	>60	No	No	Other	Leiomyosarcoma	Negative	NO	Unknown
TCGA-K1-A42X	3765	0	Female	Other	>60	No	No	Other	Leiomyosarcoma	Negative	NO	Unknown
TCGA-K1-A6RT	528	0	Male	Black	<=60	No	No	Other	Leiomyosarcoma	Negative	YES	Superficial
TCGA-K1-A6RU	711	1	Female	White	>60	No	unknow	Other	Myxofibrosarcoma	Positive	YES	Deep
TCGA-K1-A6RV	158	0	Male	White	>60	No	No	Other	Leiomyosarcoma	Positive	YES	Deep
TCGA-KD-A5QS	1941	1	Female	White	<=60	No	No	Other	Leiomyosarcoma	Unknown	NA	Unknown
TCGA-KD-A5QT	499	0	Female	White	>60	No	No	Extremity	Leiomyosarcoma	Negative	NA	Unknown
TCGA-KD-A5QU	1073	1	Female	White	<=60	No	No	Extremity	Leiomyosarcoma	Negative	NA	Unknown
TCGA-KF-A41W	356	0	Female	White	>60	No	No	Extremity	Leiomyosarcoma	Negative	NO	Unknown
TCGA-LI-A67I	922	0	Female	White	>60	No	unknow	Other	Myxofibrosarcoma	Positive	YES	Deep
TCGA-LI-A9QH	540	1	Female	White	>60	No	unknow	Extremity	UPS	Positive	YES	Deep
TCGA-MB-A5Y8	773	0	Female	White	<=60	No	unknow	Other	UPS	Negative	YES	Unknown
TCGA-MB-A5Y9	0	0	Male	Black	>60	No	unknow	Extremity	UPS	Positive	NO	Unknown
TCGA-MB-A5YA	15	0	Male	White	>60	unknow	No	Other	Leiomyosarcoma	Negative	NO	Unknown
TCGA-MB-A8JK	661	0	Male	Other	<=60	unknow	unknow	Other	UPS	Negative	YES	Deep
TCGA-MB-A8JL	600	0	Female	Black	<=60	No	No	Other	Leiomyosarcoma	Negative	NO	Superficial
TCGA-MJ-A68H	456	0	Female	White	<=60	No	No	Other	Leiomyosarcoma	Negative	NO	Deep
TCGA-MJ-A68J	547	0	Female	White	<=60	No	unknow	Other	Myxofibrosarcoma	Positive	YES	Deep
TCGA-MJ-A850	681	0	Male	Other	<=60	Yes	unknow	Other	Other	Unknown	YES	Deep
TCGA-MO-A47P	352	0	Female	White	<=60	Yes	Yes	Other	Liposarcoma	Negative	NO	Unknown
TCGA-MO-A47R	318	1	Female	White	>60	No	No	Other	Leiomyosarcoma	Negative	NO	Unknown
TCGA-N1-A6IA	224	1	Female	White	<=60	No	No	Other	Leiomyosarcoma	Unknown	NO	Superficial
TCGA-PC-A5DK	3740	0	Male	White	>60	No	No	Other	Leiomyosarcoma	Negative	NO	Unknown
TCGA-PC-A5DL	1142	1	Male	Black	>60	No	No	Other	Leiomyosarcoma	Unknown	NO	Unknown
TCGA-PC-A5DM	193	1	Male	White	>60	No	No	Other	Leiomyosarcoma	Positive	YES	Unknown
TCGA-PC-A5DN	1175	1	Female	White	>60	Yes	No	Other	Leiomyosarcoma	Positive	NO	Unknown
TCGA-PC-A5DO	2464	1	Female	White	<=60	No	No	Extremity	Leiomyosarcoma	Positive	NO	Unknown
TCGA-PC-A5DP	550	1	Female	White	>60	No	No	Extremity	Leiomyosarcoma	Positive	NO	Unknown
TCGA-PT-A8TR	813	0	Female	White	<=60	unknow	No	Other	Leiomyosarcoma	Positive	NO	Unknown
TCGA-QC-A6FX	637	0	Male	Other	>60	unknow	unknow	Other	UPS	Negative	YES	Deep
TCGA-QC-A7B5	398	0	Male	Black	>60	Yes	unknow	Other	UPS	Positive	NO	Superficial
TCGA-QC-AA9N	537	0	Female	White	<=60	No	unknow	Other	UPS	Negative	NO	Superficial
TCGA-QQ-A5V2	56	0	Male	White	<=60	No	unknow	Other	UPS	Positive	NA	Superficial
TCGA-QQ-A5V9	1424	1	Male	White	>60	No	unknow	Extremity	UPS	Negative	NO	Unknown
TCGA-QQ-A5VA	550	1	Female	White	<=60	No	Yes	Other	Liposarcoma	Negative	NO	Unknown
TCGA-QQ-A5VB	1478	1	Female	White	<=60	unknow	No	Extremity	Leiomyosarcoma	Positive	NO	Deep
TCGA-QQ-A5VC	1092	0	Female	White	>60	unknow	No	Other	Leiomyosarcoma	Negative	NO	Superficial
TCGA-QQ-A5VD	1129	0	Male	White	<=60	unknow	No	Other	Leiomyosarcoma	Negative	NO	Superficial
TCGA-QQ-A8VB	5723	0	Female	White	>60	No	No	Extremity	Other	Negative	NO	Unknown
TCGA-QQ-A8VD	3964	0	Male	White	<=60	No	No	Other	Other	Positive	NO	Unknown
TCGA-QQ-A8VF	3406	0	Male	White	>60	unknow	No	Extremity	Leiomyosarcoma	Negative	NO	Unknown
TCGA-QQ-A8VG	1970	1	Male	White	<=60	No	No	Other	Other	Negative	NO	Deep
TCGA-QQ-A8VH	320	1	Female	White	<=60	No	No	Other	Other	Positive	YES	Unknown
TCGA-RN-A68Q	22	0	Female	White	>60	No	No	Extremity	Other	Unknown	NO	Unknown
TCGA-RN-AAAQ	510	0	Male	White	<=60	No	No	Extremity	Other	Unknown	YES	Deep
TCGA-SG-A6Z4	576	0	Male	White	<=60	No	unknow	Other	UPS	Positive	YES	Deep
TCGA-SG-A6Z7	118	1	Female	White	<=60	No	Yes	Other	Liposarcoma	Unknown	NO	Deep
TCGA-SG-A849	533	0	Male	White	>60	No	unknow	Other	UPS	Positive	YES	Superficial
TCGA-SI-A71O	694	1	Male	White	<=60	No	No	Extremity	Other	Positive	YES	Deep
TCGA-SI-A71P	771	0	Male	Other	<=60	No	No	Extremity	Other	Unknown	YES	Deep
TCGA-SI-A71Q	996	0	Female	White	<=60	No	No	Extremity	Other	Negative	YES	Deep
TCGA-SI-AA8B	262	1	Female	White	>60	No	unknow	Other	UPS	Positive	NO	Deep
TCGA-SI-AA8C	597	0	Female	Black	<=60	No	No	Other	Other	Positive	YES	Deep
TCGA-UE-A6QT	402	0	Female	White	<=60	No	unknow	Extremity	Liposarcoma	Negative	NO	Deep
TCGA-UE-A6QU	0	0	Female	White	>60	No	unknow	Other	Liposarcoma	Negative	NO	Deep
TCGA-VT-A80G	326	0	Male	White	>60	No	unknow	Other	UPS	Negative	YES	Deep
TCGA-VT-A80J	796	0	Female	White	<=60	unknow	unknow	Other	UPS	Negative	NO	Deep
TCGA-VT-AB3D	379	0	Male	White	>60	unknow	unknow	Other	UPS	Negative	YES	Deep
TCGA-WK-A8XO	363	1	Female	White	>60	No	Yes	Other	Liposarcoma	Negative	NO	Deep
TCGA-WK-A8XQ	146	1	Male	White	<=60	Yes	No	Extremity	Liposarcoma	Positive	NO	Deep
TCGA-WK-A8XS	2579	0	Female	White	<=60	unknow	No	Other	Leiomyosarcoma	Negative	NO	Deep
TCGA-WK-A8XT	1262	1	Female	White	<=60	unknow	unknow	Other	Other	Negative	NO	Deep
TCGA-WK-A8XX	1164	1	Male	White	>60	unknow	No	Extremity	Leiomyosarcoma	Negative	NO	Deep
TCGA-WK-A8XY	1991	1	Female	White	<=60	Yes	No	Other	Leiomyosarcoma	Positive	NO	Deep
TCGA-WK-A8XZ	1722	1	Female	Black	<=60	No	No	Other	Leiomyosarcoma	Negative	YES	Deep
TCGA-WK-A8Y0	688	1	Female	White	<=60	No	unknow	Other	UPS	Negative	YES	Deep
TCGA-WP-A9GB	261	1	Female	White	<=60	No	No	Extremity	Leiomyosarcoma	Negative	NO	Unknown
TCGA-X2-A95T	1927	0	Female	Other	<=60	No	No	Other	Leiomyosarcoma	Negative	NO	Superficial
TCGA-X6-A7W8	24	1	Male	White	>60	No	unknow	Other	Myxofibrosarcoma	Positive	YES	Deep
TCGA-X6-A7WA	0	0	Female	Other	>60	No	No	Extremity	Leiomyosarcoma	Positive	NO	Deep
TCGA-X6-A7WB	550	1	Female	White	<=60	No	No	Extremity	Leiomyosarcoma	Positive	NO	Deep
TCGA-X6-A7WC	1379	0	Male	White	>60	Yes	No	Other	Leiomyosarcoma	Negative	YES	Deep
TCGA-X6-A7WD	938	0	Female	White	>60	No	No	Other	Leiomyosarcoma	Negative	NO	Deep
TCGA-X6-A8C2	1070	0	Male	White	<=60	No	unknow	Other	UPS	Positive	YES	Deep
TCGA-X6-A8C3	583	0	Female	White	<=60	unknow	unknow	Other	Myxofibrosarcoma	Positive	YES	Deep
TCGA-X6-A8C4	628	1	Female	White	>60	No	unknow	Extremity	UPS	Positive	YES	Deep
TCGA-X6-A8C5	1547	0	Female	White	>60	No	No	Other	Leiomyosarcoma	Negative	NO	Deep
TCGA-X6-A8C6	1067	1	Male	White	<=60	Yes	unknow	Other	Myxofibrosarcoma	Positive	YES	Deep
TCGA-X6-A8C7	896	0	Female	White	<=60	No	unknow	Extremity	Other	Negative	YES	Deep
TCGA-X9-A971	831	0	Female	White	<=60	No	No	Other	Leiomyosarcoma	Negative	NO	Deep
TCGA-X9-A973	1108	0	Male	White	<=60	No	unknow	Extremity	UPS	Negative	NO	Deep
TCGA-Z4-A8JB	133	0	Female	White	<=60	No	No	Other	Other	Negative	NO	Deep
TCGA-Z4-A9VC	407	0	Male	White	<=60	No	No	Other	Liposarcoma	Negative	NO	Deep
TCGA-Z4-AAPF	485	0	Female	White	<=60	No	unknow	Other	Other	Negative	NO	Superficial
TCGA-Z4-AAPG	486	0	Female	White	>60	No	unknow	Other	UPS	Negative	NO	Deep
