# Supplementary material for: Integrated Analysis of TME and Hypoxia Identifies a Classifier to Predict Prognosis and Therapeutic Biomarkers in Soft Tissue Sarcomas
Source: Cancers (Basel). 2022 Nov 18;14(22):5675. doi: 10.3390/cancers14225675 (PMC9688460; doi:10.3390/cancers14225675)
Supplement: Supplementary file 1 [file cancers-14-05675-s001.zip › Supplementary materials/Table S3.xls]

	GTEX-Z9EW-0826-SM-5HL9T	GTEX-WYVS-0626-SM-4SOJY	GTEX-13D11-0526-SM-5LZYM	GTEX-XQ3S-2426-SM-4WAYB	GTEX-XBED-1326-SM-4AT4F	GTEX-11ZTS-1326-SM-5EQMA	GTEX-ZVZP-1126-SM-5GICU	GTEX-13X6H-1726-SM-5Q5EH	GTEX-13PL6-0926-SM-5KLYY	GTEX-13JUV-0626-SM-5J1MQ	GTEX-ZVT2-0226-SM-5GIE3	GTEX-13NYS-0726-SM-5J1OR	GTEX-WWTW-1326-SM-4MVNT	GTEX-ZTPG-2326-SM-57WFL	GTEX-11DXX-2026-SM-5EGJL	GTEX-ZLV1-0926-SM-5S2MR	GTEX-XUZC-1126-SM-4BOPZ	GTEX-113JC-0726-SM-5GZZR	GTEX-13PL7-1226-SM-5SIAR	GTEX-12WSC-1726-SM-5GCN3	GTEX-131XG-0126-SM-5K7UJ	GTEX-13RTK-0726-SM-5Q5EN	GTEX-ZAJG-1626-SM-5HL7I	GTEX-12WSI-1526-SM-5GCNM	GTEX-ZT9X-0926-SM-5O9C4	GTEX-13NZB-0826-SM-5K7X5	GTEX-13OW8-0326-SM-5L3FB	GTEX-WK11-2426-SM-3NMAA	GTEX-WOFM-0726-SM-3MJF8	GTEX-14BIL-2426-SM-5QGQR	GTEX-13OW6-2426-SM-5K7WO	GTEX-145LU-1226-SM-5LU9B	GTEX-11DXZ-1426-SM-5H12A	GTEX-ZUA1-2126-SM-57YRB	GTEX-X8HC-2326-SM-4QAS4	GTEX-132AR-0526-SM-5J2MJ	GTEX-ZF2S-1526-SM-5S2OO	GTEX-ZAB5-1126-SM-5Q5AD	GTEX-WYBS-1026-SM-4ONCY	GTEX-12WSG-0426-SM-5FQSE	GTEX-13OVJ-0926-SM-5K7U1	GTEX-XV7Q-1726-SM-4BRUU	GTEX-ZAB4-1426-SM-5CVN6	GTEX-146FH-2026-SM-5SI9I	GTEX-145MF-1026-SM-5Q5EQ	GTEX-ZQG8-1026-SM-51MR9	GTEX-ZZ64-0626-SM-5GZWR	GTEX-WHWD-0826-SM-3LK6R	GTEX-ZQUD-0526-SM-57WG4
MT-ND4	991600.861	610105.8327	553989.8419	387275.3083	726498.3512	257087.5097	1253212.817	272198.5762	351070.1953	502303.5679	734956.8363	85877.94112	124916.107	299521.4908	562112.7438	559624.6547	648928.4977	381943.5747	580807.2746	296279.6464	553605.9785	359118.387	90147.50759	185801.1612	827270.7216	229589.9545	509597.9672	147647.7648	663759.0026	719482.4635	493640.0756	299791.5087	1547598.708	289218.4364	209515.8689	300832.3094	1022663.439	586186.4107	110401.48	390050.1213	416166.1205	600956.0657	252303.3776	433057.7786	480607.62	1194851.585	856028.912	618794.1352	1117698.776
MT-CO1	696952.1083	636631.933	577195.2883	60914.58068	678081.8944	105801.4582	1583625.749	430543.6535	79739.1155	143919.2442	646414.4835	33486.68531	39244.42125	401683.5894	1066239.422	932342.1714	647715.1654	139219.3279	438312.4087	87360.89303	445664.9561	628781.8278	21131.38828	71795.21031	961348.503	57489.06613	195444.572	41258.39173	795995.0856	391404.2773	208617.4038	71745.4629	1570943.648	74693.75365	57768.68263	335464.3646	1016655.876	712089.9658	67317.77994	51475.55902	485967.3951	519548.893	124363.1888	265177.7115	109403.547	1549530.798	756038.4059	750920.1596	876989.4722
MT-ND2	644714.0944	443815.3365	311484.3158	405319.4822	428875.6842	273598.3482	767070.6832	228922.54	360690.024	394892.378	643107.3256	357727.1263	217763.1014	182154.1062	333748.0763	287878.3951	563243.7981	514531.5428	546476.5248	239240.1487	465105.9907	286604.1541	344250.6841	437947.9822	520558.219	344919.4588	566375.7605	456830.6735	414036.9494	446221.3437	405994.3139	395220.9769	776055.3346	308369.3807	165067.8913	202814.3198	690365.095	486641.5561	248933.3494	600498.0342	340524.7173	318029.2634	122838.2202	256127.0311	1159603.369	628259.0392	705262.1052	521099.7356	1045165.515
MT-CYB	471696.7048	365522.3243	280647.5608	296834.6522	410949.0455	227640.8575	700390.5039	198186.6134	270093.6122	342323.307	462181.5029	79833.13148	65110.3818	159610.9374	398245.9036	334674.7064	400960.3341	363173.6474	309783.3319	173972.5291	268153.5811	232552.9949	90185.00669	169838.027	462181.5029	202884.6221	445078.4108	183141.5982	410892.0798	450354.0147	408280.1768	258499.147	849526.8371	206102.1448	129734.26	151336.4508	618022.5689	380648.534	96523.99349	246580.6378	236224.6503	283738.0279	121981.2592	194984.5101	642171.8938	725089.7218	479144.073	343821.4424	661004.2388
MT-ATP6	478347.6539	306090.7655	277340.733	289981.2301	387597.5689	205930.7852	894734.4242	241992.0277	255807.6697	272954.3181	494736.2195	98736.78062	51052.71168	160487.3424	442985.514	346068.9537	335929.7395	304250.4762	299085.8218	204777.828	335231.919	253460.2521	73542.97818	235048.6704	388027.6668	185633.8127	396868.0774	126510.7091	290162.1863	427480.7699	418857.5046	217024.7408	609852.1496	175522.9304	157500.8393	133446.3194	522981.3584	312262.5425	123564.0886	251709.4742	203222.4124	269831.6389	174334.6712	219962.7943	840565.0804	708250.406	492819.5617	250265.5166	549324.837
MT-CO3	357727.1263	248502.3543	230482.8682	313324.9207	359716.2968	164862.0703	769147.0907	297308.2549	271275.6434	310041.1096	310191.579	65955.25443	59401.01554	151105.8501	457622.987	378701.0764	264773.6438	257980.0528	197172.6596	194027.2814	239937.6438	272632.8717	34029.53831	270956.1739	299459.2135	113293.0619	612436.1842	205873.6969	288697.6813	588670.17	518325.9136	220405.3921	784111.883	214809.7562	219338.5687	99817.14265	450260.3759	221554.1759	122353.8513	131244.7319	259091.111	202000.5916	154494.9323	116486.2374	794837.2708	705115.4653	293418.4359	207765.9908	471794.8016
MT-ND1	425411.644	300269.829	209501.3468	161290.282	349588.9348	153800.4278	571423.165	216288.8837	201287.77	204309.9575	387758.7997	64844.65217	69643.44646	144599.1945	286405.5641	287320.2191	373409.7303	247282.3928	308925.6197	102936.848	287878.3951	252163.5097	57214.76874	128321.1979	405769.2452	141133.4064	297823.8975	149719.2282	311031.2462	260333.2381	235211.6502	160287.2328	656939.0491	177788.193	54546.53651	123418.5726	512431.6277	311095.9301	82413.89536	221538.8194	290222.5301	191104.2043	39103.22463	153077.2105	532491.8789	559430.7372	472252.8563	313064.4127	519945.1803
MT-CO2	401127.1235	189114.439	205959.3352	168302.8395	326834.3282	122549.0681	826697.4999	299334.6978	171601.1852	142480.0093	370933.2311	78821.41244	81200.44325	103473.3692	449387.3526	342940.7924	332086.6026	209733.8201	211690.939	138459.0654	243911.7941	252408.3294	77092.34441	58688.89706	295459.3226	149335.7435	325500.4462	151032.5509	245455.1641	373979.5861	320707.8175	168326.1728	597881.4802	137779.3345	119264.0731	106537.3656	362193.2153	235113.8487	95280.93729	156120.4489	164724.9989	160431.7313	126747.6953	167627.5776	396400.7032	586145.7808	400432.6251	170191.5627	431679.1828
EEF1A1	228748.0618	253635.9982	323252.0504	297431.9276	248209.7039	216064.1205	219947.5482	348307.0131	297019.8851	244047.085	225301.9061	408846.5658	389941.9915	365598.3404	255825.4015	231957.3432	242563.003	229828.788	335138.9858	274072.869	186239.5552	384973.6019	256944.9896	353732.6828	278863.5784	289158.3014	262053.1626	230387.033	267170.2779	347872.7136	226413.4274	266116.787	185736.7785	269065.892	327060.951	286624.0207	254798.9831	236257.4003	228716.3528	180070.2087	437341.278	299313.9503	268767.6538	249641.8001	297040.4736	333031.703	296896.3837	287459.6615	399019.5746
MT-RNR2	254746.0047	210797.7574	171553.6138	131499.7006	291432.045	123932.9248	520522.1379	108949.4952	269103.1951	187521.9553	112604.1121	437007.9491	300561.3541	198791.975	230387.033	296279.6464	125037.3852	335464.3646	194673.9059	64236.24665	155655.8196	279250.4335	87439.64865	103401.6718	271934.5611	113143.9555	278708.9865	94347.71679	258660.4575	376972.5623	108972.153	76289.66362	325951.9986	74512.7651	77898.07094	290947.6353	288737.7061	261944.2004	172710.9456	73609.27699	125141.4316	250265.5166	86445.30459	62048.12424	424586.8007	514139.3816	285790.809	186899.0865	309912.1939
MT-ND5	232375.7497	136922.4977	193007.849	43438.90051	248726.3785	35585.45247	487620.7512	65941.54084	43240.63133	69938.53614	217838.5854	22028.74881	24508.59127	87542.74391	259091.111	239240.1487	271896.8656	61003.31306	179870.6151	35778.36796	187873.2307	98477.05417	27514.41334	39214.51028	296300.1837	42968.7434	59789.31144	28012.82669	257408.4689	95843.96584	53855.27251	45186.36763	406529.3524	38372.89424	26946.30704	121390.836	305921.0798	185814.0404	24957.74455	47321.23054	57401.46649	147085.9574	40919.47358	96030.1616	81465.40875	323880.0311	334025.7956	232472.4121	395357.9738
GPX3	187990.4687	51883.92391	234284.1767	19565.16866	148643.8234	40454.1465	56072.2746	126800.4191	33294.58545	57481.09701	300290.6428	127496.6654	190932.0795	120577.399	193973.4931	228304.5353	196585.8549	40591.77942	374368.6226	22707.79397	213592.2822	317632.7169	75443.02903	51354.38938	91089.67946	120477.1472	78712.21847	35887.6531	179920.4928	95010.54247	27974.01957	45877.52583	41608.7684	28557.85398	70273.83345	151525.3858	268451.1379	94177.83809	62479.70308	95890.48091	299937.0037	164189.2323	52444.35865	193651.0761	37734.58956	178702.4628	256144.7851	126721.3416	246085.4773
ACTB	82003.62027	60775.40477	105143.4888	65790.87948	123487.0293	92035.31875	186963.872	198461.5489	72979.31455	101091.3468	91729.61628	103143.9722	74647.1718	87579.15948	144118.897	135177.9195	47892.09646	102190.3886	98579.49605	73009.67211	81969.52302	182887.886	72530.49026	83286.78499	76751.10927	66308.21409	96523.99349	74013.4569	188381.7906	133779.7278	88212.7751	85060.39789	122404.7474	84584.1651	198420.2843	78788.63836	52046.01095	75957.24617	98894.31614	46276.75132	134030.3306	57748.665	88795.56395	85705.48894	92258.86889	103358.6772	113450.2284	45532.21327	90812.29302
MT-ND3	136960.466	94243.13983	65282.10595	102851.2631	72374.80723	59752.02456	128490.3056	74968.65926	75720.6923	95538.85623	107770.29	105311.2463	43616.91061	36968.27128	64218.43905	53176.45463	94622.78378	116083.2256	85497.81814	73614.37937	60481.2349	62104.06046	43487.10252	119869.0756	103811.0136	63814.64711	139780.1515	69696.56719	80578.08966	142213.6077	113426.6395	98449.75431	128090.1479	62181.59388	35818.06946	41304.17414	148006.3953	111686.8639	61376.55184	100115.0947	65295.6824	73818.76498	29425.92101	72284.56403	340808.0756	129160.0151	123358.704	88060.04638	112487.0961
FTH1	170865.3093	29383.11953	118079.5815	36277.81538	134234.8726	41660.7146	112214.5314	486978.9873	28246.80257	25533.43373	126291.6726	51865.94542	216739.1117	158299.8092	93793.47785	104504.0976	107174.3385	52429.82	197816.0545	60017.68184	184863.3866	163043.7927	53461.02852	129168.9681	44511.79214	64213.98792	47062.81414	57925.05848	89035.92743	73126.15977	39038.22841	66667.6835	34976.53998	41959.21206	93223.10753	104794.2466	113120.4303	40518.6915	43686.50183	73859.71015	151168.7063	54173.51094	112885.4474	137198.0061	66820.35275	85468.19198	148386.4663	58713.31017	154816.5298
VIM	102644.7267	61966.4619	108309.4792	82763.09534	106855.3774	74172.66477	70351.81286	121054.7352	70693.99145	61880.61766	73339.35616	83773.13148	89376.00778	109100.636	91165.47724	109897.572	79954.96379	71477.42196	187599.9597	78217.29272	107516.6067	191621.5102	39569.46567	119894.0043	84695.63411	114532.6964	93397.73769	102474.1137	136231.4233	74414.6979	75155.96439	84960.22598	85462.26799	97620.73443	81895.69426	73864.82989	115177.5479	86373.4313	71151.17591	68423.2959	216004.2231	84713.2479	62475.37246	113434.5019	140061.4099	111462.5846	115898.3087	122863.7663	192646.9731
TPT1	78374.67753	87203.59452	87737.13544	94694.95756	72009.51751	69325.57127	74162.38297	119943.8772	112175.6476	83633.88627	75015.44173	159677.3316	163927.684	112940.233	71964.60964	75145.54629	71989.555	88212.7751	122651.044	99734.1516	67593.6443	123239.0541	110355.5749	128641.8014	80188.06928	107494.2516	87415.40859	66755.54133	58510.17754	113812.5391	68703.69061	86679.30608	56772.31593	79999.31253	97830.72313	114381.9585	75804.71582	94589.9957	80958.78297	80992.45979	107688.1506	84848.40874	113583.9912	80138.06096	93481.93552	133622.1813	89177.98514	78293.2321	134943.8768
FABP4	132194.2581	43049.23459	175632.4615	36436.58074	59401.01554	30543.96963	42292.08205	51020.87327	23247.69303	71840.01246	136837.1076	130663.8011	141172.5423	98075.14789	46071.91576	147351.2721	20321.22749	51700.83541	45158.18769	45760.01703	169520.4729	56150.06119	17375.89798	85349.79	36583.35989	82448.17747	76062.61829	83883.53168	13927.02891	64678.56175	36958.02292	76639.47093	27354.67789	40662.1806	81318.72542	111710.091	167976.5121	66294.42712	24585.15689	73045.10522	171197.2488	98921.73927	17473.7292	137683.8663	144368.8525	154195.3775	86709.35204	76094.25842	52926.40244
FTL	186110.5085	34516.53343	87028.48029	35479.54676	109289.8569	48379.22272	100240.0828	286405.5641	31763.88935	23154.41902	110439.7489	49471.1553	283266.407	119918.9381	82883.65378	68196.0226	136080.4215	33271.51539	192900.8524	76884.22411	196014.3829	87463.89543	43750.1386	126344.2068	63611.49961	41660.7146	55530.77746	92374.04888	58178.5603	70978.77129	35805.65801	82157.23354	37341.69931	53668.94742	62601.08219	222400.421	116268.4375	56146.1693	44069.71564	113710.0298	137836.6473	86409.36047	96584.22708	201176.1833	65304.73493	52096.54122	77989.91625	52085.70918	123469.9116
UBC	68660.84438	48372.5164	50409.21863	56933.88685	77925.07303	129267.492	71899.79216	93048.80388	76687.29603	79966.04867	49656.67256	46851.25162	239289.9025	76205.10257	40314.18578	49337.60181	27999.23808	200216.312	103933.4115	53929.98355	77844.09482	83460.15519	36927.29488	96196.71346	37191.87757	75291.53129	165079.3333	56906.26905	51447.02282	177652.688	70254.3521	87191.50637	53724.77716	47577.76792	209981.1057	53161.71303	53631.75983	36079.70595	204168.3897	40071.80745	73767.61544	51682.92037	170581.3021	75799.46162	103108.2314	47079.1277	54713.14908	18838.54502	184479.3734
GLUL	103509.2366	17190.21438	88500.62257	11080.2274	204792.0226	43472.03365	36891.47779	59417.48729	15563.72644	21122.60181	116179.8211	29208.48584	33930.61496	51862.35047	138603.099	122634.0421	69996.73358	80874.65219	134355.885	20273.39283	151567.4034	236519.5635	31858.7039	23168.86801	33076.06424	23506.95319	33007.35596	9496.629459	109509.7644	46113.44947	41175.54043	19790.21859	20801.4998	21460.55748	38303.80155	49204.40886	65114.89506	20710.86128	42341.94631	11934.90845	75563.39914	91235.01395	42811.17958	29657.30639	33405.54456	127868.3768	295438.8436	56961.51804	298878.5831
FASN	123709.7762	3358.961561	56693.66731	5640.861284	142312.2168	19035.43508	13197.70898	72264.52527	3734.759462	5404.703403	94537.55841	5024.623258	16246.03358	16225.77661	220466.5099	93268.35064	38957.13504	1959.132508	53620.60858	11443.17579	56874.72226	80288.17957	5401.707229	15662.20708	6641.989758	20106.8565	22423.12815	12969.18219	11604.5252	8038.997132	66973.37161	17530.74781	16252.79152	4302.321628	4843.384095	22376.54901	204650.1208	8350.806537	3138.15205	6280.221685	19633.09401	80438.57938	6441.583989	31682.53063	75778.44846	65777.20007	54094.71285	100413.9362	118120.5119
GSN	92752.59239	59876.40468	88243.35262	53743.39997	89792.04296	49974.3427	51308.13523	32543.90958	60994.85679	42113.64027	90297.59758	61687.90268	17092.78566	29721.10123	57752.66797	70464.05988	81765.237	74085.31487	94629.34276	71077.23699	73558.27261	116631.6639	28086.7086	76141.7433	39418.9018	67537.44486	84373.36282	73100.82057	86829.64009	77252.82023	85646.10301	64966.1224	62367.20464	83033.15994	69604.83864	28593.50685	113560.3746	63801.37861	39081.54721	44629.18893	66820.35275	50339.38502	19868.5632	74979.05284	62984.09667	67654.5798	117077.1485	84936.67327	234641.7148
NEAT1	81499.29631	52717.706	56587.66448	59133.98883	19334.63522	109935.6662	54387.97056	16150.59741	91780.49609	41175.54043	81589.73206	68016.6334	92726.87947	38498.10899	56278.64504	113646.9931	75678.71547	67029.10167	26743.48663	62246.279	60313.77756	36280.33006	55975.19289	30436.18577	42388.93108	101674.6138	61436.14093	84309.05587	66630.72534	54565.44418	46634.17482	58291.5836	58271.38478	48601.05364	89854.30364	74802.55773	61461.69682	46389.15572	91045.49319	65169.07864	45261.60012	74683.39962	88783.25512	38567.55217	91672.41021	66926.96529	36563.07939	49842.88551	61970.75724
ADH1B	69052.21054	42589.19871	133252.215	26652.80856	77633.94507	41101.40141	15178.06129	34242.48916	46945.5233	31322.244	113694.2673	38248.08674	44348.57005	90938.27289	41959.21206	48949.27836	45142.53977	47822.435	84034.84143	25483.92619	84830.76684	83924.2421	41695.38142	32431.31621	87010.38511	77177.88999	33273.82168	23273.48985	36672.21942	40336.54692	55177.78693	49460.86914	31270.18109	39607.88276	42820.08284	88758.64259	188656.2006	58400.7783	46174.21995	45428.18256	103545.1164	107300.7018	18796.8061	67448.55797	42772.62017	96765.15346	83842.841	142144.6219	121517.1142
C3	32790.71992	82151.53903	119131.8783	50830.25936	70278.70463	89593.09856	19618.13022	116655.9193	91279.2922	12479.73677	52506.1929	29820.15119	12586.59026	76326.68858	35657.05568	29669.64308	27943.01259	28327.19144	58073.80633	75715.44392	32952.49211	81782.24138	170640.4313	60762.76819	196340.7346	58352.22209	31441.88199	26276.76305	60259.45381	32595.83372	45412.44108	36986.21275	37127.48476	59656.84147	144599.1945	97573.38005	14925.58547	71205.44665	74750.72651	59735.46008	21698.38329	86385.40603	228415.3362	93313.61571	19764.17243	35149.09586	52952.08872	143630.2389	34886.95252
SCD	94793.46507	497.9638156	13377.30513	5331.773317	316906.9987	55967.43362	9648.572857	43865.52659	837.1244336	446.7415932	100379.1414	1807.900046	28443.27463	59897.15986	97087.6376	48235.24153	17507.67536	8808.617156	6146.714516	56002.35882	100867.3675	10833.41045	1022.296938	33850.74482	13362.47744	4226.945098	69628.96602	65526.91441	6669.670541	5326.971065	176596.8387	53205.9501	20922.96849	12766.71636	8122.453266	53509.2235	72701.62447	7292.510293	721.6712647	17062.00907	35587.91915	53900.0867	3938.688572	48715.72683	157380.7967	48225.21234	31118.82471	16187.58234	12600.55698
ACTG1	40286.2518	55154.84391	60665.97502	57266.34771	43816.90513	63417.78977	90498.10635	128170.0796	53803.03638	63761.58965	42894.34872	76570.44287	55009.75945	51657.84974	42671.9366	95122.56415	32276.57677	71775.30721	58583.2242	53993.56941	28633.17335	90266.30824	47033.46399	63128.33049	49057.97184	55469.22599	62216.08424	48878.07918	79540.38815	81099.19548	53531.48199	57792.71295	50116.56695	64334.27675	115721.7073	42412.44301	24356.17462	44192.07239	60485.42728	24151.07757	72933.80188	30017.16179	72369.79077	30916.72652	54861.25381	73187.00971	53242.84243	33977.6854	72868.11147
B2M	45393.5585	50601.76095	44555.00762	55700.39639	52378.96647	63642.37159	93734.98468	101822.7201	57592.76534	79078.61492	57856.84267	84590.02823	46656.80735	68637.05247	35892.62853	59146.28667	45142.53977	104359.3246	74131.54611	56878.66465	31845.45699	79711.48481	67673.34023	113143.9555	81878.6663	57836.79449	90523.20123	82952.62314	44437.80596	70816.601	83639.68353	67159.31889	55292.6453	48211.84332	70312.81234	61508.57689	38420.80063	74203.51873	112885.4474	42333.14246	70390.835	31041.26978	97181.89776	42876.51317	87215.68434	54166.00142	35578.05345	30505.88475	36601.11455
AHNAK	80360.55916	57520.95368	73446.18733	50591.23971	76310.81854	47686.72119	56165.63145	24067.52119	54113.4639	39861.26747	61257.54701	37024.68808	16944.15316	42014.50789	69157.59022	77623.18347	60741.71307	44536.48157	71522.0258	68030.77854	81397.6759	68214.93317	27083.00021	53724.77716	67945.95185	62445.06658	48698.84617	64191.7369	102239.9837	47121.56941	57008.91701	63629.13891	75062.2534	67960.08228	37813.13808	43466.00756	85007.351	82877.90892	41244.09514	42412.44301	56407.52335	35100.40263	33728.95399	76575.75051	58538.57374	31708.89439	71899.79216	75668.2249	91895.07886
MT-ND6	101182.4804	47902.05637	78325.80011	5833.312922	97269.507	5892.645475	192566.8701	32429.06832	6683.090911	10128.26795	88525.16356	4231.928857	3520.341299	30079.64567	99872.50837	74787.00459	107137.2011	8860.054373	57238.56864	7126.607713	62419.1018	51447.02282	5660.837305	6552.363958	99582.18052	9196.057957	9775.805407	3869.146465	97188.63413	20040.07001	7907.466468	6661.354215	140265.433	5682.459361	3470.432093	55135.73201	96356.875	55112.80647	3511.324439	7828.9321	13993.79747	64396.73743	8946.45141	28380.25534	11031.1828	181486.158	129061.573	71013.21876	134859.7207
EEF2	47902.05637	42695.60551	66968.72953	50549.17659	53877.67495	33577.33146	38073.51011	59619.6372	45083.1271	39277.07742	54948.78549	56626.90166	67196.57025	63779.27057	57700.65098	43850.32659	61649.43176	32169.36761	67177.94199	41837.23727	38508.78441	81901.37103	34397.11529	55878.27927	45535.36943	49863.6189	44305.55481	40096.81335	50650.88904	48854.36914	38876.21012	41988.30605	33493.64939	50137.41418	66496.92365	48098.35623	57508.99378	35917.51603	44824.50304	33359.26673	86134.28498	62078.23748	39000.36385	42828.98795	81009.30345	68541.96723	72194.43335	73222.52888	80188.06928
DCN	40953.5236	54199.80247	64316.44198	90799.70464	64535.25909	104925.0763	24923.16974	80243.67069	67687.41397	25643.4001	61011.7705	30822.57885	11025.06751	78201.02959	37284.79946	17392.76784	137741.1393	122379.2967	58970.26167	59433.9636	30626.65005	46763.65162	33167.89782	154312.9904	90416.59602	71954.63392	69028.28301	83200.23499	78222.71452	75202.86375	85925.57516	83269.46779	54607.06411	119860.7672	63761.58965	48675.22308	20055.35563	80388.41483	40030.16561	69335.1825	36618.87783	28530.1547	74100.72208	69450.62126	68865.79557	41872.05098	42953.85415	48739.36959	43535.35801
TIMP3	60982.17458	46501.83314	77574.77471	29472.87037	62086.84395	31907.32306	66460.06015	11409.1198	42956.83159	33900.05415	93384.79092	59843.21135	49615.38648	28647.06963	46521.17673	76793.68093	76331.97932	65822.80916	58340.08935	35454.96273	60001.04371	48611.16099	22302.22356	59125.79169	32433.56425	54633.56606	71830.05401	52382.59722	88402.52665	100853.3853	52732.32448	66427.82135	45969.83822	36740.91564	62237.65043	20867.93076	44124.7342	54565.44418	60737.50292	38375.55414	112940.233	21560.45394	15915.00411	40409.30629	45211.43122	76852.25551	66690.79277	37367.59158	102758.6265
TXNIP	54576.79192	77370.71477	63005.92907	42131.15848	78526.93576	42139.92032	36978.52248	12866.21327	36436.58074	41473.43625	67089.52824	135121.7122	33197.79859	74636.82422	29780.9045	21999.75649	36580.82421	99492.48829	26615.88552	45314.96557	36593.50435	22432.45561	27077.36904	57099.87531	78794.09976	78815.94915	107568.7868	50043.66989	45286.70544	76729.83229	38543.49998	56317.66795	45585.89778	44474.78367	23559.15115	52834.76739	89450.37958	80757.01595	59462.80813	32442.55799	115113.6976	55143.37597	73823.88189	60678.59147	85812.48741	41275.55418	25517.51011	87919.7695	137283.6214
THBS1	63198.38088	28395.99706	75930.92595	8085.37976	112090.1505	68361.66803	59462.80813	39179.19034	5402.456116	9702.897058	94472.05267	9311.512705	18063.62624	91001.32835	14103.83516	98969.74805	12261.09224	34247.23651	269738.1386	8943.351343	59479.29701	167883.3919	37617.07262	11046.48587	8252.982267	29647.02973	13762.92882	6913.49635	95360.22272	40052.3692	4640.291394	15712.22537	8024.522436	8279.338711	49259.00857	33544.76362	6815.48112	7164.249167	10690.93094	10879.31323	31120.98178	15680.67353	26450.36381	14999.22047	7674.727503	57820.76095	263619.9439	5387.498071	106367.6549
TMSB4X	48932.31677	40347.73213	53776.93731	55789.26693	39405.24262	43993.41477	56243.54754	97695.19491	52121.82476	40110.71225	40395.30391	67317.77994	55296.47802	55886.02618	36517.48936	61126.06078	40434.52279	63281.6667	49129.43307	83813.78832	48061.69704	87227.77584	36315.5538	81380.75149	51084.56995	52546.24214	56894.43696	47030.20399	43944.65156	83033.15994	63637.96039	58069.7811	44416.24983	53650.3504	82020.67422	47895.4162	35639.75897	55994.59578	46783.10412	39913.79853	85095.78087	30094.24395	70983.69133	54233.62462	55235.18626	65331.90005	43111.94308	33909.45455	33921.2087
RPL3	43279.61265	43610.86444	49306.83301	59520.53921	39778.46441	37907.61216	48008.42446	104077.5937	55021.19959	46476.05419	39728.86516	71700.71971	64961.61944	53051.28121	43441.91157	45785.39881	53412.87695	41692.49142	55223.70162	47485.51795	31590.43	67603.01542	40055.14552	66142.95949	46081.49714	50081.84083	45728.30959	41516.57947	42139.92032	59508.16355	39671.07753	42374.24274	37697.98945	49784.18773	76247.37137	43950.744	36613.80173	35346.99522	50325.42992	27086.75497	79320.1608	44681.80875	50563.19374	38375.55414	55311.81159	62259.22409	50946.66085	46353.79923	46376.29569
PLIN4	105684.1857	8419.972632	82688.55182	9804.985985	79397.17093	35758.53372	3993.947459	18759.06008	2189.368889	8446.276899	57226.66745	4053.351698	33656.55649	50795.03871	36942.65571	53416.57938	29222.66132	2008.773633	56450.54834	77456.56923	95254.52347	49529.48401	5219.513849	48205.16021	4306.498654	44014.76569	35100.40263	99837.90119	9078.887699	13712.46098	6067.976413	42491.89211	4031.775638	28223.31731	7392.772514	29065.09393	202322.8856	13878.84505	2205.819989	27671.24524	131162.8827	46926.00326	2154.443173	134747.5942	87318.51554	34838.62244	58275.42398	53762.02925	34232.99645
RPL13A	45941.16969	41289.86168	45848.91486	55812.47386	35132.04555	32135.93783	44201.26282	143919.2442	55162.49052	35442.67711	42043.64022	72334.68524	68841.93264	48061.69704	51930.69713	36855.69544	59413.36892	37883.97153	52484.36073	47229.47799	40789.21055	66658.44204	43291.61397	63965.21647	43082.07051	48874.69133	44936.49463	34062.57681	35733.75638	49946.63872	40667.81797	40255.54678	36886.3639	44830.71746	57929.07368	51568.41102	33002.78049	35479.54676	43880.73185	33472.76148	64512.89675	50015.92748	46257.50936	43932.4692	64580.00703	64436.92274	47544.80095	41614.537	44973.88731
SPARC	51511.25153	26035.63448	41132.75161	31836.62878	46366.65302	49625.70478	56705.45766	74755.90802	36669.67758	40077.36297	49286.33114	85830.33347	49057.97184	34928.08579	35560.79506	56348.90576	56224.05839	39429.83256	25515.74143	55746.74595	42315.54026	21502.24883	24831.77796	70669.49502	34471.10577	34725.31013	48976.42913	60493.81292	35763.49125	58737.73342	56345.00008	59826.62159	43022.38746	47548.09662	101028.3024	59872.25451	57909.00047	35376.40826	29733.46446	25063.49424	61615.25554	21321.18396	113788.8749	63123.95492	54716.94164	35907.55896	36137.27148	24130.99762	38463.4343
MTATP6P1	57040.53824	33735.96845	33138.02397	34490.22591	45267.87514	23194.57736	89935.30707	27491.53701	32379.65414	36360.89172	54316.38986	11863.15298	6456.782777	16515.12092	51035.02122	40381.30639	39574.95155	32245.27058	33813.22395	23690.15371	37918.12384	30660.63494	23189.75468	27813.54369	42518.4082	19158.53897	46174.21995	17348.21872	37178.99008	49522.61824	47265.5024	26024.80881	170983.7852	20120.79834	19245.05168	15227.58889	58033.56658	33672.89072	15937.08229	27848.26733	22186.58397	31110.19794	19638.53821	23637.6655	97343.69957	78624.97221	53791.84951	34843.45243	164531.0094
FLNA	31799.13617	32009.22119	37166.10705	33085.23615	31470.22677	31973.7415	62328.31008	38618.37832	36287.87512	53609.45964	30639.38997	38002.32227	63991.82439	33757.02061	119570.3356	55311.81159	26645.41986	33989.46321	33283.04842	33893.00557	27084.87753	55231.35778	34995.94047	26417.3832	29079.19982	31222.53279	27487.72614	32743.02417	213296.3856	49991.66549	40727.05752	45447.07954	111516.6797	53680.10872	65440.6736	40676.27548	31075.71475	56446.63562	68937.434	33458.84345	52677.52607	31324.41517	29710.80247	32647.8407	49354.70388	30023.40433	47971.83382	24518.78622	22497.85653
CD36	50238.29811	35034.77374	49998.59628	26888.46816	30079.64567	35624.93989	46766.89314	12882.27601	31770.49515	52114.59964	34202.16328	101238.6035	47865.5468	25313.15902	19577.37785	65936.97028	20506.58916	52845.75521	27619.507	23965.97378	68637.05247	27993.41641	11517.17985	60695.41748	40902.45919	42998.53739	58368.403	65690.62986	16181.97312	52542.60003	39891.67176	58636.03682	40930.82044	27252.48085	27426.82398	26422.87711	83680.27561	52455.26528	35671.88812	34076.74599	72807.52667	39795.01125	18407.42141	63726.24252	89270.75357	46663.27581	32961.62975	53646.63177	28315.41294
ZFP36	85337.95883	34569.20866	103588.1885	22040.96753	53903.8229	96490.54662	44623.00244	28164.68955	10620.76352	47637.16608	22359.49425	11054.91161	15817.1265	70698.89175	12842.1567	26711.992	17210.48241	70127.85495	79899.56244	25453.91488	64343.196	44440.88626	19427.32877	57824.76892	13283.98052	30209.19149	35354.34619	79336.65668	28794.38623	63167.72428	23780.64029	30282.56842	37336.52301	12921.62497	34915.98274	14831.73655	8158.565666	18421.46172	29180.15549	6813.119463	13670.70377	47383.59269	43975.12223	64378.88534	16136.0508	87137.13044	97519.28888	8326.530867	158157.2308
NR4A1	62009.42867	110210.3345	105252.8656	59694.06896	47739.63679	52520.75272	40854.29015	43656.23114	12032.09198	16481.95678	27977.89787	4858.17823	15780.98798	31610.14328	17512.53019	10143.02149	12073.86438	45409.29343	63102.08161	34098.0108	51308.13523	40066.2527	10325.32706	31110.19794	9970.843595	70118.13383	33693.90352	37130.05833	30366.64603	75218.50337	44886.68609	67997.7778	20859.25383	30972.49434	45340.10049	2829.633502	7707.780717	20483.85923	35753.57688	4185.834788	5412.20111	7660.3777	18503.36347	7101.95152	42210.08066	93982.20426	90147.50759	3615.299871	96604.31329
RPL10	36718.00261	38362.25649	43695.58713	52364.44594	31557.60184	32772.54192	34133.48165	78526.93576	51597.01455	40188.6352	36608.72633	63005.92907	58966.17431	51003.19384	39323.38685	34891.78921	46263.92246	38506.11528	52230.32181	39331.56477	28390.09289	57377.59886	37779.08033	63978.51905	36886.3639	41252.6725	44259.51334	39274.35503	39761.92445	56212.36814	34585.98582	39772.95033	33829.63421	37562.3567	54648.7158	43493.13153	29967.26815	33363.89163	35954.87964	28668.92026	66303.61811	40939.33265	41909.79853	37463.54917	42962.78708	57298.11172	39479.05848	36978.52248	39309.76077
SPARCL1	35607.65875	39861.26747	41840.1373	27226.04771	54162.24705	29983.89014	55816.34262	20583.48905	30820.44246	87913.67558	31757.28492	83465.9404	34147.68032	32091.41883	66931.60448	49708.32849	20811.5952	54773.86156	43819.94239	23778.992	24828.33578	37779.08033	30221.75775	61512.84049	41375.81087	43318.62911	48820.5176	44564.27354	68694.16691	66917.68789	40230.44189	38886.99039	49943.1768	30209.19149	59072.53794	30238.5209	20999.97415	47941.91676	42686.72813	20941.83049	48268.68724	20118.0092	26242.17986	30480.52122	39214.51028	55105.16674	29263.20063	30436.18577	46890.23761
MT-ATP8	57648.68084	30158.97867	30188.25933	18656.61877	38466.10048	21490.32876	116923.0618	24785.34881	21609.82747	20520.80818	74953.07159	6784.843331	2608.671283	22555.62959	59619.6372	30878.17685	32770.27038	21402.62205	41819.84127	26974.33825	39331.56477	25693.21746	10321.03377	21463.53275	45699.79168	20236.88937	37130.05833	10893.65051	29820.15119	31535.73536	47209.83988	19842.41393	95890.48091	17316.98221	11673.90714	16152.83651	42601.00858	26499.91195	8708.447528	28488.65616	19629.01184	20338.13724	24646.58157	30075.47603	97404.44468	68271.69636	62601.08219	26468.70416	95168.7291
RPLP0	38107.83329	28700.73275	44551.91941	38637.12062	36182.38682	25558.22355	36835.26397	151819.7537	41438.95396	30050.47036	30008.84042	61020.22911	63242.20185	43756.20408	42113.64027	40261.12777	55265.82364	23826.83886	42944.92308	31702.30139	35110.13587	64311.98406	42660.10707	45255.32596	44428.56634	34969.26757	33421.75697	25309.65011	36585.89574	40019.06843	30491.08679	27487.72614	28641.11326	31865.32942	63303.60225	46643.87313	26538.51355	29159.93636	34380.42975	31028.36276	72184.42577	42441.85127	37233.14756	42145.76256	41816.94264	58672.6273	37253.79973	40738.35102	42026.1584
A2M	25199.36821	38028.67261	31741.87993	22122.08791	38938.2375	30341.39827	74008.32685	19201.08113	34836.20769	85272.91668	64593.43747	74688.57646	80785.00904	57744.6623	49030.77586	62923.00616	19502.88491	20677.86953	39621.61219	19310.52712	24176.20101	32093.64331	38508.78441	48215.18523	43073.11278	43408.80139	47498.68556	54023.51811	41877.85608	58974.34932	33018.79742	30592.70284	52378.96647	29446.32458	43447.93431	49704.88309	34961.99667	61833.45403	39517.38779	41732.9697	57127.58707	34533.28502	41198.37933	35486.92529	41226.94577	45365.24935	27024.86792	32893.15918	19875.45032
RPS6	37178.99008	31385.26901	38086.70768	40456.95067	27813.54369	25743.13159	35046.91798	80483.19637	41375.81087	39030.11148	31002.56483	67781.31373	64173.94164	46488.94188	42295.01361	36212.49501	34609.96731	32573.24784	45017.55142	34418.58002	25671.85532	57724.653	41372.94301	50346.36403	34763.8431	40414.90859	39138.47609	28067.24712	29377.01012	46672.98017	30565.14843	32840.76142	24344.35979	35210.05741	52346.30096	41901.08454	31151.19643	29322.08253	34581.19152	27058.60695	60322.1394	46643.87313	39671.07753	33484.36427	53583.45448	51479.12716	38463.4343	38420.80063	41505.07023
RPL4	36159.82211	30404.55708	39723.35796	40976.23935	31669.35698	26260.37586	33183.99489	69421.74356	39803.28725	33444.9312	33239.24417	55951.9183	50570.20378	41790.864	40085.69769	36047.20948	36578.28871	31852.07976	47222.93104	37781.69907	29892.58315	52794.49825	34211.64745	51532.67891	33366.20431	38685.35688	43484.08832	33352.33059	32697.66415	42151.60561	29956.88409	35713.94687	25572.39997	37489.52592	46744.20721	37191.87757	36871.02648	28486.68155	31420.09569	27096.14415	62962.27182	43777.43987	30871.75658	32845.31443	67631.13657	50238.29811	41614.537	33248.46133	45890.24754
HSPA1A	11156.52315	23924.47987	7647.11477	27369.85075	4935.907721	33930.61496	6505.750493	7475.217322	96899.39147	8452.133442	2926.984736	62073.93469	285454.2457	31724.28337	7778.087852	7881.2012	2492.019118	32564.21787	9848.578919	6428.203007	9567.324717	8128.085274	38476.76702	13562.16511	3140.110343	67490.6477	32343.76386	12646.93253	9472.961775	20536.46048	20649.22378	14218.67982	8883.42216	9855.407801	27480.10598	275864.444	3964.435219	22005.85696	129330.2282	1812.040146	5923.358774	80354.98918	71904.77605	16618.46964	64503.95399	6256.758783	4353.317923	7972.96057	118884.4079
RPL13	29079.19982	33836.66962	37328.7599	56033.42173	27696.19079	28449.18986	29240.89706	83819.59805	45406.14601	36282.8449	26487.05723	71869.8961	69253.52949	42218.85892	34906.30331	27736.53498	42728.1717	34814.48251	45277.28931	32598.09317	28378.28824	45349.52968	36991.34048	56674.02219	32316.87226	44394.70416	36958.02292	31889.63478	21981.46521	44330.12984	36672.21942	36700.19125	23209.0514	30686.14835	43052.21864	42148.68398	27252.48085	28032.25044	43935.51447	28184.21859	49918.9501	42927.0665	31942.72904	33257.68104	47085.6547	50120.04089	32618.43526	36004.75826	32256.44788
IGFBP5	19896.12598	52154.35019	43351.67051	46815.54294	7150.358188	18088.68511	44342.42246	10937.5339	57568.81817	28856.32487	27821.25631	28651.04123	60021.84209	16007.93851	83767.32497	34318.52573	98081.94617	27776.93793	12250.04885	29020.80565	28698.74343	33923.56002	20502.32538	47124.83575	43644.12874	31949.37204	41600.117	42174.9859	109358.0568	44011.71492	62709.65565	46087.88583	104402.7354	45101.88054	50151.31715	21946.44943	66931.60448	61045.61199	29552.6514	18707.12095	33479.72267	17082.12595	7335.602775	41269.83257	55600.1045	42277.42727	18487.97921	59052.06851	21148.97219
COL6A2	34440.05815	33507.58191	31433.16566	37936.52629	32009.22119	55998.47716	37401.27837	63387.02673	44323.9848	16504.82147	40347.73213	25922.18923	44320.9126	53040.25065	37711.05684	25902.43208	140362.6913	38335.67501	49003.59496	38482.1014	25487.45925	32411.09081	22718.81453	60430.94894	41209.80353	35788.28921	39331.56477	45161.31793	53228.08243	51436.32582	50220.88986	34889.37078	52201.3672	45845.73697	79949.42193	50745.77081	25492.75977	36924.73536	37839.35724	37528.52483	65918.69121	21444.20086	45763.18898	41378.67892	42480.11249	27606.10918	28384.18995	31564.16474	17266.64201
C7	16948.85173	65886.71501	47137.90334	50029.79676	30242.71314	21938.84469	41571.29198	19719.01581	74172.66477	28898.35898	31487.68241	42760.76273	23891.33648	24704.73468	12168.80502	27915.90967	3883.925005	64584.48354	35452.50527	27045.48121	9756.850803	42861.65588	56466.20193	22513.45627	124613.426	42861.65588	20002.60014	4691.715094	34718.08996	66230.12581	44140.02932	36965.70892	66676.92625	60042.64768	80260.35862	59425.72487	6551.909798	54796.64611	22699.92541	14730.30725	57512.98013	70586.27065	33437.97724	22599.44834	15388.87243	52831.10529	14325.52012	29679.92758	35027.48922
MT-ND4L	53316.70387	33239.24417	26311.39181	18905.25808	46890.23761	14642.76011	71815.11893	13352.29294	17636.78429	25528.12475	47637.16608	5307.805273	5795.027335	19081.67139	36924.73536	36398.71655	40353.3259	19448.88632	42828.98795	15989.08666	36057.20527	18969.57747	6950.975731	12241.56071	53423.985	14542.62315	27935.26621	10737.71848	40902.45919	33165.59887	32234.09716	18909.18973	98675.20462	16354.49863	9728.487784	19130.67191	67355.11919	39003.06724	6807.926698	24727.00594	25068.70659	31387.44454	18548.30741	32559.70382	40524.30897	58660.42794	60267.80813	45747.33141	72039.47166
FOS	70040.41344	41938.85826	153960.4205	38463.4343	87658.11187	50140.88956	58400.7783	45633.31904	3939.234628	3480.791263	9365.886541	4744.366334	8330.571906	119777.7148	6670.595218	27453.45205	4906.231882	18360.2734	71101.87476	20482.43945	51404.24818	32474.05573	2376.7911	13595.10708	27615.67839	20400.26015	6153.961768	27478.20127	26871.69949	28248.76056	15536.77991	15888.55066	82511.06503	4311.875076	34891.78921	12457.26626	20619.18844	42324.34045	13700.11036	2877.698035	3756.828691	79243.22537	60779.61754	132386.8214	15257.17147	56969.41513	78022.35809	2997.199745	108504.8486
MT2A	93371.84593	4652.207368	30510.11406	2599.2856	37862.97002	2892.897519	45327.53129	106870.1917	3743.831047	8638.109162	36024.72907	8882.190741	26881.01412	17993.64594	13471.28537	56795.93178	32413.33745	5120.964059	93956.15047	3805.841122	44595.17385	148582.017	14244.32758	7473.145038	8831.84928	3145.556458	27064.23421	4193.966598	45931.61748	15081.57944	3312.488119	4393.331575	16906.61148	2611.565998	18495.66974	12618.03717	3018.465344	2508.482964	9819.268605	4062.3523	47538.21029	10798.92338	10029.76273	54150.9855	2189.217139	52725.01473	144779.7184	2834.148212	124881.4777
PNPLA2	48922.14264	8185.755293	45008.19126	12805.71234	45973.02472	20707.99035	11592.466	38258.69284	6382.915237	10457.8587	50738.73644	12495.31702	43898.98513	24785.34881	35195.417	37101.75886	22004.33168	6459.020916	39160.18508	22429.34602	86008.99833	37058.06575	9296.035384	19086.96269	7388.1621	26472.37376	22340.90387	31116.6678	11697.39677	11578.81406	14078.44036	24643.16507	8875.42099	11557.96572	9031.186606	33424.07367	93410.68627	11971.36367	7012.43508	23511.84184	53694.99407	85013.24346	8285.079501	66667.6835	48939.1007	39509.17124	43210.66959	53224.39307	42002.86061
MYH9	29336.31315	29853.24114	29983.89014	24981.97545	29202.41273	31807.95399	49773.83647	18162.8115	28390.09289	60766.98009	26922.03689	66936.24399	40213.714	36114.7349	27483.91579	55673.37695	20067.87071	59586.58622	26470.5389	24725.29205	19932.01477	33484.36427	37794.79548	38044.49158	23580.38967	34538.07268	47683.41591	36718.00261	52255.67027	63093.33441	29257.11615	36758.74677	41657.827	31524.8078	84983.78522	32693.1316	30799.08676	36776.58656	54361.58775	27449.64646	67392.47916	23534.66894	27701.95065	27205.29679	31610.14328	24371.37353	28682.83388	27690.43213	24871.39731
IGFBP4	27908.17081	24464.46208	36308.00297	28063.35644	35437.76405	24349.42259	35293.13482	113065.5572	27024.86792	37135.20601	21581.38649	41753.22358	71259.7588	47945.23996	20298.70301	32584.53882	27438.23284	17224.80364	30679.768	32598.09317	19808.05942	37142.92886	44091.10359	45245.91636	41192.66842	23326.78623	27013.63093	26313.21564	32176.05774	49115.81338	28266.38855	17031.28791	34161.88489	32934.22444	99471.80156	66138.37497	14371.26961	21787.30201	28022.53688	42778.55013	46906.49134	36134.76672	48668.47573	64387.81076	26124.2128	32731.67827	18087.43135	22903.80921	15928.24735
EEF1G	31304.88007	28627.21987	35798.21321	36520.02065	25807.44941	28049.74332	31444.06146	76294.9518	37624.89569	31039.11824	30788.41446	46711.81782	45674.45736	34821.72273	35543.54504	30379.27779	31470.22677	26207.64219	37648.37464	31069.25341	27216.61351	48121.69936	29077.18427	47291.71923	35236.91397	32350.49026	33156.40469	28348.79808	29647.02973	37802.6555	29103.39728	29692.27368	25348.27485	33373.14334	43577.62549	37202.19077	28080.86874	28536.088	29487.17416	26752.75683	46685.92247	38722.91561	32178.28809	32120.34916	39690.33073	44339.34899	35964.84983	35523.84097	38704.13169
SRRM2	38849.27252	42837.89492	39309.76077	33707.91933	28123.72259	30129.72641	36333.17849	11896.91487	36710.36811	30236.425	37153.22849	35790.76995	41603.0006	32305.67403	37282.21516	30366.64603	41344.27541	38698.76653	37862.97002	37968.09413	35852.8444	29330.21347	34451.99623	15397.4082	32890.87928	45915.70156	23863.20069	23510.21217	32231.86294	28323.26473	23970.95788	29828.42024	38375.55414	31867.53823	38940.93659	29042.94135	36596.04091	39086.96543	55227.52957	35283.35085	26196.74501	31339.61756	42297.94538	22331.61448	30762.81603	25030.50786	43944.65156	44808.97074	37264.13011
SOD2	31194.41111	6535.581001	21981.46521	5253.268925	32890.87928	40227.65343	35920.00573	70605.84403	9720.399219	44558.09605	26413.72122	13312.55524	50287.07332	40395.30391	11179.74662	33039.40205	13411.65719	26371.645	83778.9384	5884.074325	19202.4121	135694.2431	92067.22129	13698.21126	16295.65714	11767.33397	20085.96185	10244.05909	30058.80327	17313.38162	5665.940536	8579.036009	6027.315046	5058.870926	68975.67163	25091.30597	7022.163122	5044.51451	30148.52817	15876.44087	41982.48564	31032.66451	75161.17399	12639.92152	5618.61855	29780.9045	57357.71674	14279.91626	50918.41785
RPS3A	29340.38031	31296.20172	32661.42138	39065.29703	20283.23193	23979.26702	29332.24656	67574.90596	40766.59848	36700.19125	25448.62244	53639.19528	48342.34947	37328.7599	30906.01345	27730.76793	27898.50025	29277.40267	37455.75965	29667.58661	21806.94321	42236.4209	27312.99588	47951.88704	33055.43675	35315.1587	30054.63652	24383.20146	27041.73217	40851.45844	27535.40003	31849.87201	23680.3033	33172.49618	34906.30331	31623.29231	26111.54033	28309.52552	25611.42568	25947.35649	45030.03467	33211.60804	30588.46208	28504.45801	38192.45298	40358.92045	29919.53124	29495.35088	35669.41562
MT-RNR1	31470.22677	32519.10555	20989.78737	21493.30816	49194.17816	13669.75622	88427.04043	21776.73331	25171.4367	24437.34516	14249.26514	54504.9627	37240.89078	28496.55599	35632.34866	38642.47723	26371.645	32029.19581	33163.30009	9395.145873	24054.17902	43393.75965	7041.171637	13102.91234	31907.32306	13579.09671	44955.18708	12319.0201	30238.5209	50556.18468	18619.15426	13848.0949	54331.45164	12676.77271	14446.17468	40395.30391	30017.16179	34530.89143	28768.45154	7886.119283	16085.79825	24035.84562	11650.46467	7607.4636	61478.73998	65463.35754	39040.93443	23191.36213	57764.67855
EGR1	53084.38665	51819.23052	136533.9296	18401.04299	88139.43228	65092.33187	35979.81031	20291.66924	3420.756219	10240.50938	25593.67935	1552.953666	5874.701179	67659.26942	7611.683243	22586.92002	2642.338267	28354.69366	95366.83282	11791.0116	55878.27927	40513.0748	9243.348382	19339.99666	17733.62581	12516.12095	9462.461747	40976.23935	21374.45378	40180.27908	8424.642951	27881.10169	41112.79872	8270.734983	17354.2322	5761.783552	18539.3099	31529.17837	5647.903582	1272.454951	4742.722347	35200.29646	7433.365366	53784.3929	11014.3739	63589.45736	87573.08917	3939.78076	155483.2874
LRP1	39539.30696	23899.61802	35300.47459	17920.20995	45709.29567	32970.76992	15884.14603	44623.00244	28282.06711	8609.417007	41730.07709	13064.82237	22181.97088	35197.85665	29377.01012	22185.04617	37601.43138	14705.82296	29534.22124	27669.32728	50304.50451	22734.56747	28368.45478	26492.56563	40233.23055	26660.19932	22432.45561	26545.87261	24361.23987	23376.9637	21100.65162	25700.34212	26817.73821	22079.19473	42174.9859	56372.34548	65033.70415	29336.31315	18686.38559	31000.41597	47955.21092	63974.08455	32153.76272	69042.63853	30341.39827	14124.37978	36968.27128	49526.05101	36901.7077
ADIPOQ	69551.78783	3693.312467	64835.66341	2513.530406	49529.48401	13272.9358	3495.5399	5026.713375	352.5284564	2196.360786	59232.44324	1731.611014	8612.401321	33764.04092	41866.24668	64120.58545	15593.96204	1282.105152	38436.78272	12066.33466	73014.73293	45230.23804	1413.933917	7177.669596	4779.022015	11815.55583	11383.84161	20675.00317	12311.33749	5704.954825	19544.83692	18229.65858	4473.225205	7530.864689	3675.690573	11055.6779	109108.1986	6812.64723	430.6573519	3786.894776	19673.96236	54297.56849	2249.048969	65658.76429	41295.58607	47357.32493	85604.55734	39858.50459	77215.34602
DUSP1	47419.73466	52212.2233	69344.79506	44681.80875	35555.86563	44790.33909	47541.50551	54504.9627	13406.0806	9890.308822	11213.11794	9401.0087	8608.223571	74647.1718	11614.98665	23956.00868	15658.95056	50085.31236	75894.09297	35494.30536	31056.33475	56169.52469	4517.784314	16435.18314	17235.55239	35012.92473	22451.12216	18201.88092	24361.23987	32582.28031	33315.36217	36568.14846	37401.27837	16457.98294	27443.93906	12565.6692	15586.39764	26041.049	32337.03887	11254.38711	25945.55802	28954.49973	51804.86517	51916.30088	21337.44675	34593.17852	66078.80509	6986.23663	45349.52968
SERPING1	23500.43659	30846.08885	46708.58011	19945.83538	27997.29739	24656.83393	20854.91672	64602.39264	33190.89602	16317.13233	35592.85302	25718.16241	32467.30364	41761.90682	23793.83073	32106.99346	35910.04797	28670.9075	40979.07971	28888.34531	20408.74614	61657.97878	42043.64022	30000.52135	51593.43824	34282.86259	21441.22826	17761.91999	35241.79919	25475.09566	25302.63376	22476.03507	33980.04064	22146.6357	44905.35782	37209.92756	17013.58932	40244.38712	44824.50304	21561.94845	47229.47799	35713.94687	45585.89778	31045.57331	14770.18118	45658.63054	30983.23045	44204.32673	28127.62164
ACSL1	66843.51494	2105.576117	30878.17685	3163.266837	66156.71496	15405.9487	27036.10959	25185.39858	2865.556241	5218.428594	40899.62414	6741.247068	14745.63062	21048.06417	66792.56873	42603.96156	20909.92013	4195.711183	54448.32221	8186.322706	73060.2961	56185.10035	6287.190539	10328.90617	5642.42548	5145.871513	15073.21875	10791.44073	16394.22306	7433.365366	19291.79715	7161.270258	4454.042707	3542.616526	4476.947478	28782.41347	53576.02675	4931.803855	3507.675539	9438.879217	15963.61655	46546.9807	5269.315054	39228.10335	37750.2862	37403.87091	52933.74011	32961.62975	72913.58314
PSAP	32372.92168	25828.92437	37354.6432	24287.05498	35585.45247	31830.00923	28736.56399	59380.43229	23234.80534	16129.3414	42043.64022	19698.52419	27256.25911	46822.0334	29200.38865	29184.201	40074.58511	23414.26188	55457.69269	36590.96797	35393.57716	37466.14603	22248.1836	41155.56678	40577.71382	21926.68258	25522.81688	26789.86974	36855.69544	32222.92761	28894.3531	26667.59212	25406.32249	29909.16372	39924.86652	54629.77928	34911.14269	30488.97338	23505.32387	30826.85206	39124.91407	26521.96313	60472.851	49515.75343	26732.36664	24942.17995	29851.17194	34112.19471	25949.15509
HSPA1B	11998.77814	21890.2367	8918.589448	25094.7846	2997.82306	32918.24853	2668.104503	5992.323349	92752.59239	8292.54848	1691.279223	45142.53977	192807.279	26262.19616	4374.188478	5847.076507	1569.401839	29661.41805	7172.198982	5090.175617	5997.309698	7234.109902	18563.74188	11672.2889	3033.987706	65563.26032	33495.97108	13325.4801	5185.975668	17365.06171	21961.66683	8821.448396	10811.65579	7615.905228	28307.56333	126870.7517	3228.390889	9366.535758	124942.0853	822.6860934	4010.592412	73660.31674	70137.57741	15449.7932	50189.5702	3402.547475	5231.829188	8400.152641	96771.86094
COL6A1	31372.21895	31724.28337	27636.74232	31978.17431	21090.416	44333.20267	32388.63294	48392.63815	39448.96867	10425.28976	26656.50368	18399.76757	38452.77145	34358.98881	28726.60638	19875.45032	80488.77523	27449.64646	36492.18613	33850.74482	28684.82209	19868.5632	22106.75936	38113.11652	38070.87115	33269.20927	26269.47859	32247.50573	25834.2959	41918.51433	40933.65765	30259.48791	40314.18578	33710.25587	55070.80107	57604.74267	31393.97206	29865.65934	28916.39234	28125.67205	47733.01913	27402.12103	34010.67356	46576.02728	38460.76831	21713.42868	19373.53938	31836.62878	13696.31241
HSP90AA1	27322.46348	14537.58393	18009.86716	13352.29294	28678.85787	22073.07392	16841.11356	15187.53281	30100.50252	12835.92716	13209.60669	29016.78279	104852.3729	32984.48493	24595.3837	27798.12486	10816.15317	23575.48677	23236.41591	17004.1576	53579.74049	26207.64219	102658.9572	19230.38366	11174.32349	19301.15986	17165.21035	16171.88143	18079.91056	21720.95528	15423.04393	14713.97987	8065.22922	10156.38844	18708.41768	194930.4564	17889.18348	22524.38251	40541.16606	16991.19752	16691.19831	37409.05655	31929.44719	64450.32341	29356.65458	14129.27577	17028.92703	11706.31899	88881.77353
HSP90AB1	22311.50072	21990.60895	23378.58413	23146.3957	22066.95482	19396.38165	23346.19698	31209.5504	24769.89172	24142.7089	17797.65961	47301.55428	59776.8799	28262.47027	28884.34081	34713.27734	16446.57909	29595.69983	36482.06975	18238.50581	26925.76934	38444.77625	57274.28706	24171.17423	21788.81225	23035.95738	25143.53616	18112.52324	26273.12057	26296.80572	20602.04502	20370.58694	13618.68603	18099.97294	33577.33146	102310.8756	20098.49603	26978.07794	24620.96933	15188.58557	35134.4808	33829.63421	20030.34886	34952.30449	26008.57875	22393.61678	22300.67774	22471.36179	70738.10641
COL1A2	31372.21895	31693.51287	29326.14772	32038.07742	15404.88088	53881.40959	27201.5256	116833.9463	39097.80415	8190.295699	25237.82464	16297.91636	25138.30825	36009.74992	14072.58652	15087.853	71023.06396	28043.91115	15117.16412	37186.72203	16220.15416	13702.95952	20720.91269	44182.88386	56650.45703	17214.0616	24636.33348	30546.08685	41138.45422	36144.78679	41058.68963	35578.05345	39391.58817	59594.84725	47501.97803	85403.05058	19838.28825	31060.64038	18635.93938	44431.646	25662.95968	13802.09737	155289.4173	38637.12062	26828.89372	15082.62485	14036.54157	21757.11932	8800.683361
TAGLN	22641.78276	15920.52079	25884.48411	17601.36772	12903.7242	17874.30986	61529.89783	30058.80327	23503.69466	46267.12934	29393.30471	34449.60828	19555.67788	25857.58546	117654.7456	52604.55011	14163.59522	23101.51646	21535.06314	13336.56853	15306.95722	49276.0834	15116.11632	18677.3211	15711.13632	18479.01096	20959.25667	18665.67321	168291.174	55227.52957	29944.42796	28032.25044	79966.04867	33836.66962	43061.17203	12900.14703	14094.06251	35761.0124	34299.50078	16005.71949	52031.58273	18257.47862	10454.23491	19724.48384	24780.19538	40945.00844	31333.10134	7853.934311	8386.190155
VWF	24335.92414	22851.47923	41035.92817	13715.3127	36174.86369	15926.03938	52699.4386	12645.17941	18607.54265	65002.15725	26207.64219	70205.67237	72099.41733	21435.28432	24622.67598	50657.91123	16835.27789	11096.36763	20758.28924	12013.75793	25825.34397	16587.3973	15954.76689	25818.18466	27263.8172	22853.06323	34727.71719	32641.05248	21656.31164	38661.23123	14406.17685	18585.62936	43484.08832	15008.58039	38623.73233	20804.3837	29083.23133	42861.65588	19501.53312	16286.62342	75275.87649	18235.97759	20044.23766	18364.09171	25983.35211	35351.8957	19080.3488	35000.79228	13782.97686
HLA-E	29026.84098	30698.91301	22740.87171	32236.33153	32904.56106	22767.68421	49484.87352	25639.84542	21843.25041	50081.84083	26404.56851	38102.55079	31112.35441	29186.22397	15038.77989	21875.0688	31398.32449	32602.61254	30983.23045	23122.34242	17642.89779	30236.425	20587.76971	43987.31641	25482.15984	32577.76376	49550.08703	54983.07502	26739.77946	36059.70465	28313.45033	31263.67932	30876.03661	27950.76111	32458.30304	20145.91802	20044.23766	25961.74875	43105.96691	18048.60759	37947.04599	16855.12743	29727.2822	12985.37348	36059.70465	28980.60214	27367.95368	18901.32725	35239.3565
EPAS1	38197.74795	26075.36712	27763.46374	18993.25992	33853.09126	15194.90364	54960.21296	11944.83976	13580.03798	43647.15403	30726.588	43411.81036	20808.7103	14387.2167	28538.06604	43336.64857	29936.12675	23352.67082	34204.53408	13730.53191	25841.45968	31363.52193	14726.2237	29374.97393	20576.35659	26669.44064	48715.72683	38981.44534	28872.33065	35857.815	18210.71467	31511.69972	28896.35597	17840.88942	21188.5895	11990.4641	24440.73313	27915.90967	28372.38775	15354.77664	40925.14662	15676.32652	10751.12392	18969.57747	29888.43945	32060.29222	42716.32658	22729.84044	37060.6345
LPL	58097.96357	5143.73185	30046.30476	5121.319029	28565.77299	22336.2587	11375.16517	18711.01139	1571.68794	4325.645335	33273.82168	9934.281102	9069.453096	35823.03524	35657.05568	42037.81214	14035.56867	7051.91708	32902.28037	13195.87952	85426.73262	32957.06061	4253.691414	18648.86131	6429.539853	12290.87395	30280.46946	23924.47987	9554.733037	20746.78159	22854.64734	23338.10721	8531.004037	7425.640757	3208.091445	17701.69535	110623.6242	8657.290368	3088.94728	9803.626819	19874.0727	49282.91499	3544.335832	41033.08388	56681.87942	35927.47586	57270.31725	37682.31456	53821.68632
RPL7	26249.45675	23573.8527	28948.47944	28443.27463	21185.65234	19616.77045	24107.59211	47544.80095	30537.61885	25579.49113	24322.43318	41591.46739	34119.28888	31830.00923	29534.22124	25084.35014	25728.86052	23247.69303	32510.09059	25771.69747	20379.06059	44453.2096	24450.89986	33855.43785	25737.77901	30605.42863	25845.04232	21398.17196	27314.88914	32073.6285	22585.35447	25662.95968	18475.16876	27163.8424	31874.16559	25167.94744	25452.15061	22604.14826	21692.36806	19238.38301	37598.82513	29698.44866	24369.68429	24136.01605	34349.4638	37965.46248	31350.48092	27821.25631	33724.27848
RPS18	24646.58157	24593.67893	27411.61953	24638.0412	20644.93034	16912.47188	28872.33065	98136.34944	28143.22323	25593.67935	24699.59801	45277.28931	32650.10375	36092.21239	30377.17213	27260.03789	30013.00082	22565.01217	30942.45302	24228.20563	20106.8565	50707.09384	27000.52701	42312.60728	24250.04729	26991.17097	27815.47165	21802.40906	22785.05033	33078.35698	24924.89734	22313.04729	17563.58728	27101.77922	34935.34964	32153.76272	21024.73406	21029.10648	22747.17769	17787.79323	42321.40685	29632.64839	29795.35779	24532.38609	34209.27616	32643.31506	27284.61275	23354.28956	29275.37338
RPL7A	27767.31285	22756.63994	27817.39974	28577.65564	21143.10926	21033.47982	26417.3832	76263.22822	30647.88619	25730.64397	24914.53352	39969.16918	39448.96867	30854.64239	32100.31769	23183.32601	30207.09762	20741.03015	33841.3607	24898.99587	23663.89506	39141.18905	26051.88142	36535.21206	25927.58016	29034.89005	27792.34501	20657.81334	22483.82602	30769.21364	24161.12381	22161.9919	20683.60345	25565.31078	33512.22737	30440.40541	20539.30763	20356.47202	23787.2346	18669.55503	40010.74756	30381.3836	26892.19595	26577.17138	31248.51377	38634.44259	28808.36074	26516.44861	27326.25144
C1R	24398.41724	25949.15509	32453.80368	19125.3685	31505.14773	31909.53478	22491.61967	77478.04773	32093.64331	13090.20336	38147.4754	25335.97877	25093.04522	39003.06724	22334.71052	16199.92946	50061.01671	22254.35296	38086.70768	23924.47987	26747.19433	35474.62859	54610.84932	30450.95708	57756.67122	29417.76355	21118.20995	18774.66992	36132.26214	27156.31203	21823.57651	17701.69535	27201.5256	23035.95738	55273.48564	47935.27106	11127.17598	32442.55799	38150.11967	31489.86505	31474.58977	36325.624	62043.82354	41988.30605	11577.20901	24070.85789	20122.19306	38094.62841	18222.07865
DDX5	36606.18889	23415.88489	28571.7137	19372.19655	30654.2599	24840.38549	40442.93179	22980.13953	16020.1486	27064.23421	29263.20063	42858.68504	24573.23099	22601.01487	26315.0396	31255.01239	27190.21515	24130.99762	36406.28624	26338.76254	28694.76522	39160.18508	27173.25831	18936.73416	16716.67054	20041.45913	24655.12491	26278.58448	36391.14844	22978.54672	21333.01021	19854.79614	23031.16768	17008.87281	18787.68804	25145.27904	25155.73884	23402.90397	17367.46918	23482.52523	28920.40129	20820.2523	15284.69248	22607.28207	25033.97806	28796.38217	32957.06061	16631.14542	46757.16925
COL1A1	19040.71355	30895.3041	28049.74332	28633.17335	4975.410032	56768.38091	18970.89239	156358.7023	41204.09103	4710.614948	11752.66144	7066.106586	20997.06313	50346.36403	12668.86699	10589.15511	124432.1695	16517.41056	8777.533218	39481.79505	10193.06183	7558.581561	12160.37317	26881.01412	34843.45243	13153.87176	14786.57092	20045.62707	18200.6193	25927.58016	33236.94028	22558.75669	37282.21516	45693.45678	55292.6453	103775.0417	22785.05033	20242.50101	10987.68525	23082.30915	20049.79587	7886.119283	245047.1758	31009.0123	13504.00659	9539.512648	12263.64213	20091.53163	5838.976352
GAPDH	30100.50252	13122.90853	23225.14427	15931.55988	36416.38161	16247.15971	37810.51716	146729.5571	16669.23081	20008.14681	21887.20228	23695.08046	55990.71466	35773.40837	38062.95536	30709.55429	22229.68578	18263.80728	24962.93491	19798.45082	33679.89353	27981.77669	21402.62205	37148.07832	24809.41234	14307.65781	19227.71794	18554.73688	29988.04708	27312.99588	23133.56417	17579.42081	20562.09909	19263.73626	104895.9889	31887.42444	18059.87041	15499.13313	20287.45014	20077.61007	34347.08296	21987.56061	61071.00543	35435.30778	22605.71511	23300.93034	21484.3712	15359.03448	17917.72585
COL3A1	29073.1536	22169.67399	19743.63389	31759.48625	9028.682976	73696.06562	29279.43209	125558.4839	29032.87757	5632.265954	13675.4425	9547.450693	27836.68797	36461.84541	13254.54835	15897.36359	73527.68694	14071.61111	13660.28435	33021.08619	23362.38494	7597.451318	11967.21543	38642.47723	43064.1569	14808.11006	22822.98602	25992.35882	22657.48228	27265.70705	40219.28919	23650.77664	33239.24417	35012.92473	62259.22409	103387.3383	33149.51073	22148.17084	10539.36162	27867.57697	20976.69734	5895.913958	233069.3864	43333.6448	27692.35155	10351.84184	13559.34523	17010.05181	3242.070067
SPTBN1	37551.94365	22927.63516	36077.20518	21275.41912	27728.84584	21475.43796	16404.4535	7408.674861	21146.04052	18152.74269	26963.12227	17107.00895	12543.04396	16074.65229	16903.09621	26532.99559	17734.85505	33163.30009	18544.4508	31717.68718	41522.33529	22045.5513	14538.59164	32586.79749	21333.01021	35029.91723	31054.18217	38930.14136	15579.91679	27360.36673	24228.20563	43393.75965	24892.09336	32643.31506	15724.20992	16204.42166	41264.11176	30993.97028	21330.05304	24037.51171	24450.89986	23709.86683	11903.51375	38671.95188	42336.07687	21850.82202	38714.86424	35867.75828	49867.0753
COL4A1	35166.15445	7195.602617	41038.77266	6089.042904	43408.80139	14570.87506	35952.38753	17066.74032	7155.812143	22910.16037	22709.36801	35713.94687	58656.36205	33505.25942	24234.92404	62129.89419	18350.09512	13840.41801	39086.96543	5853.970473	40996.12597	35415.66372	23583.65883	14016.12472	12759.63896	9291.526013	20640.63779	14973.25131	54675.23795	31854.28765	10727.30359	14511.40814	15055.46768	6185.179577	69311.15692	46411.66934	33174.79561	17054.91466	11207.67862	13088.3888	50311.47868	16234.77659	24204.70583	47203.29566	17044.27857	24520.48579	34833.79311	34046.05356	34976.53998
MALAT1	27362.26327	43771.37145	21684.85136	29415.72453	20066.47976	48715.72683	30594.82343	7239.125944	28746.52505	13973.44279	14133.19378	10548.86282	16179.72998	27124.33123	12838.5966	20319.81897	16021.25908	43965.97881	21717.94433	18976.15296	20405.91708	26730.51376	15268.80892	12355.79212	13509.62392	22715.66525	19872.69519	14416.16592	36929.85457	32681.80299	23138.37516	28231.14356	30854.64239	18438.06862	34814.48251	15685.02174	17084.4942	19118.7413	55963.55439	14792.72176	17086.86277	26273.12057	50071.42769	32283.2892	31989.25903	17075.02317	26402.73835	12597.93704	34126.38453
RPS8	23042.34519	21917.56543	25420.41466	30694.65753	18323.40399	17955.02349	23732.88619	52922.73399	31170.63562	26351.54529	19747.73989	45801.26957	40016.29462	27834.75855	25390.47815	23294.47084	24176.20101	23047.13721	28936.44261	23709.86683	17706.60399	34199.79265	25641.6227	33124.24512	24904.17401	28106.18357	26808.4455	20145.91802	20682.16982	30282.56842	21405.58929	22180.4334	19134.65043	24821.45286	32440.30932	24684.19441	19301.15986	20583.48905	24933.53715	16544.91103	41204.09103	28750.51044	25060.01994	21340.40495	31726.48241	35310.26332	22789.78884	23021.59128	23234.80534
RPS2	24164.47349	20434.22531	29053.00861	26145.95135	21731.49692	14963.91342	26808.4455	95142.34639	21835.68143	21931.24258	21560.45394	44048.33807	40535.54625	34121.65393	30354.01952	25473.32992	34109.83032	15473.37093	32207.29674	16778.19518	24505.19389	36482.06975	20356.47202	29362.75976	25570.62749	25346.5179	19589.59467	16168.51893	19401.76021	25707.46875	16183.09481	14932.82917	14848.1946	17675.94735	40171.92469	28327.19144	14637.68619	16319.39452	21946.44943	14415.1667	46171.01951	29190.27032	24799.09654	23929.45534	21588.86733	36542.81013	22913.33661	28188.12602	18111.26782
PTMA	20556.39886	19333.29509	24287.05498	26721.25128	18704.52778	16718.98812	24781.91307	32745.29382	20983.96857	27366.05675	18664.37945	35746.14291	33400.91389	32845.31443	27056.73145	30253.19628	20966.52185	24238.28395	32868.08896	24288.73849	19005.11223	35195.417	36776.58656	32015.87801	18898.70715	23795.48005	22957.85028	18850.30078	18182.96588	29929.90236	20227.07275	20485.27912	17260.65888	16875.00038	34605.16968	30959.61592	14477.24937	21569.42255	21929.72248	18720.09224	29597.75132	26711.992	30065.05447	21402.62205	24297.15778	28010.88506	19872.69519	17168.78012	28417.65618
C1S	20157.09239	26671.28929	28145.17404	19357.43162	28203.76118	32363.94725	25661.18092	45167.57905	27703.87087	11407.53827	34159.51705	23053.52812	19337.31576	37690.15119	21325.61804	15739.47619	46766.89314	20584.91584	39377.93845	22835.64528	22008.90783	36305.48638	37682.31456	26169.52186	52038.79634	25498.0614	21969.27948	18892.1585	36697.64747	30805.49192	22191.19802	21436.77015	26242.17986	22269.78385	39217.22851	36656.97104	14527.51074	35511.53148	31989.25903	28962.52874	29756.14374	25916.79943	56407.52335	35251.57164	12637.2934	26614.04072	20340.9569	32627.48027	18125.08224
HLA-B	19585.52155	22575.96344	20228.47483	36343.25358	29032.87757	26422.87711	40752.4723	37860.34565	26853.0799	40468.16927	20632.05538	43013.44213	28482.73273	37269.29637	10825.9039	22083.78644	27575.51	42766.69104	29275.37338	25670.07595	10298.88019	30434.07616	31391.79607	43055.2029	36697.64747	30121.37383	36456.79107	45308.68402	15191.74427	30861.0591	43132.8662	25056.54613	28338.97483	21033.47982	47557.98499	23778.992	15051.294	28303.63934	49119.21795	14876.00897	25372.8849	14768.13374	52882.3978	16980.60116	42837.89492	21775.22392	13238.93905	12746.37939	12245.80404
COL4A2	33078.35698	8503.257021	38604.99652	7874.102715	42447.73537	14930.75918	32799.8127	32044.74025	8669.901176	19616.77045	25577.71816	30886.73929	49402.62123	30550.32173	26959.38464	48288.7658	21784.28186	9994.369599	29016.78279	6593.824534	44641.56449	32366.19062	18657.91199	14679.34425	12988.97429	9240.785936	18373.00418	15622.09055	48379.22272	25972.54819	13647.98073	13402.36416	17483.42138	8062.993373	63215.90562	38118.40049	31927.23409	13925.09835	10632.54886	13837.54028	55874.40621	17400.00279	24816.29192	43962.93142	21318.22842	20087.35415	35280.90527	29867.72954	29257.11615
RPS4X	17616.01422	29338.34666	30467.84736	25408.08359	16105.88046	25279.84405	20027.57226	57179.08744	33977.6854	32507.83724	24270.22631	35146.6596	31953.80147	35773.40837	29022.81729	24867.94964	30253.19628	29336.31315	36434.05523	20998.51859	18660.49871	29417.76355	29259.14417	31693.51287	19558.38906	23678.66197	22036.38471	17986.16415	18773.3686	27265.70705	19509.64527	21206.22101	16092.48954	22883.18008	37965.46248	30297.26518	23183.32601	18595.93828	30104.67562	20073.43548	48061.69704	27850.1977	21639.80582	24778.4778	25787.77971	42119.47886	20321.22749	19393.69293	22018.06298
RPS11	25013.16404	20432.80897	21969.27948	30171.52404	18759.06008	18393.3918	21964.71157	65946.11172	29315.98581	22160.4558	24629.50378	40174.70929	37009.29315	23559.15115	25365.85102	21105.03983	28736.56399	21393.7228	29526.03375	23878.09198	20924.41881	35867.75828	22157.38392	39380.66801	19273.08535	23854.93177	28219.405	22427.79139	20883.84783	27564.04405	23446.74345	23074.31081	19409.83086	27935.26621	28788.39923	26331.46089	20730.96898	19430.02216	22927.63516	19080.3488	31546.66671	28962.52874	24125.98024	23104.71923	36776.58656	33909.45455	25113.92572	20503.74654	21597.84775
ADAMTS1	25148.76515	21417.46236	37463.54917	6995.928328	35770.92883	11766.51835	36167.34212	16527.71788	4865.254989	23477.64268	19808.05942	12887.63472	11962.23943	11814.73687	18044.85488	41709.83444	7845.772655	18334.83829	39380.66801	12002.10536	21911.48943	44626.09558	9500.579818	20850.58051	13238.02143	22480.70931	19090.93213	19967.96829	40325.3648	24142.7089	13178.51225	20745.34358	9379.529539	10327.47438	27369.85075	8489.711599	9491.364869	13938.61791	16207.79163	4826.29271	14251.24065	6195.90697	4554.887427	14112.63634	11815.55583	54166.00142	63106.45566	5592.973355	33032.53241
RPLP1	24763.025	18444.45988	23305.77613	25162.71446	17693.10852	15603.6931	22794.52833	74028.84916	27154.42976	20535.03705	22313.04729	39285.24571	34173.72655	23312.23876	29758.20635	25408.08359	25343.00437	19816.29908	26769.45127	24593.67893	21934.28311	34826.55038	24980.24389	32616.1744	23364.00435	24790.50331	21387.79202	17917.72585	21377.41712	25290.35982	20418.65093	22228.14499	17490.69405	23149.6047	29725.22174	27823.1848	16882.01996	18311.97682	19801.19566	16484.24182	37422.02379	22076.13411	25457.44379	26097.06503	28563.79303	34299.50078	26849.35753	20441.3085	21554.47694
MYL6	32142.62101	14677.3094	27842.47705	17072.65623	23642.58133	17385.53589	32422.32558	52378.96647	14221.63681	18341.19376	27966.2646	25577.71816	19052.59547	19067.12789	36786.7846	37763.37172	18943.29827	17398.79676	17333.79487	22988.10522	28433.41865	55392.38259	15742.74946	24393.34426	13453.55564	16193.1935	20826.0257	21301.98028	36573.21823	25430.98891	19056.55776	21209.16102	22497.85653	20963.61547	28670.9075	20248.1142	29163.97906	16225.77661	15673.06706	14778.37378	27099.90074	14961.83913	16597.74829	26950.04285	27034.23565	43261.6169	35957.37193	13461.01795	19510.99762
HSPG2	27312.99588	19243.71776	28599.45332	14422.16268	32557.44703	18525.17977	40577.71382	16694.66951	20769.80327	31125.29636	20314.1859	40735.52735	28870.32944	12010.42747	31645.2195	33283.04842	26247.63734	9157.892042	16065.74108	16117.04808	20690.77309	17276.21932	15650.2698	23091.91081	22968.9922	15609.10186	23042.34519	28816.34922	38407.4873	29127.61488	22710.94215	20752.53461	40149.65482	19586.87916	23737.82182	25646.95528	27803.90592	34206.90504	25906.02317	16705.08744	39676.57749	17563.58728	16330.71019	26856.80278	36139.77641	18673.43766	29374.97393	27192.0999	52761.5736
RHOB	40094.03414	18730.47574	49811.8016	21026.19143	41611.6526	14237.41787	13887.50582	15096.2218	8801.293399	16455.70154	20376.23565	12597.93704	13082.94662	33738.30693	22443.34254	22605.71511	18585.62936	32938.7904	39331.56477	25682.53417	26430.2041	29324.11506	8157.434727	9190.959993	10634.76007	20353.65021	30966.05446	16053.49623	30541.85255	35432.85167	15976.90023	20824.5822	32359.46096	10868.761	32915.96689	10293.88436	16780.52129	12876.02701	19531.29416	8335.770409	24696.17416	31261.51236	19374.8823	44330.12984	13742.90995	37063.20344	57820.76095	8217.021489	78739.50277
RPS3	21488.83922	22624.52584	23495.55031	28950.48607	16580.50023	17869.35474	23909.55966	64952.61447	28597.47102	24303.89532	16461.40564	40597.40703	38992.25479	28617.30015	23906.24532	18713.60547	24186.2577	20784.20479	25857.58546	22582.22369	15150.73228	29636.75664	24821.45286	33521.52022	21654.81059	25325.44402	20044.23766	17028.92703	19129.34592	26747.19433	19885.09629	20400.26015	18118.80165	24340.98518	33977.6854	27436.33104	14298.73501	17709.05881	22172.74758	16201.0524	34739.75498	24540.88985	25351.78911	20632.05538	23609.82846	29776.77628	20193.45191	21911.48943	19956.89877
CD74	14183.24375	26153.20155	11239.57506	15304.83537	23058.32246	21509.70224	33841.3607	20134.74985	13143.84626	22252.81046	35061.49661	45161.31793	16115.93097	37881.34571	12040.43488	24580.04508	16147.23934	23279.94353	26044.65931	30324.57809	9968.079473	17884.22423	37189.29971	52110.98746	25703.90519	18919.67812	31187.92508	37101.75886	20001.21371	44259.51334	20168.27296	27655.90529	26300.45148	24097.56813	17010.05181	24366.30617	14872.91592	28180.3117	68257.50114	24992.36732	39334.29112	14620.44803	41577.05539	24263.49811	23267.03796	28621.26763	8170.449998	9467.710306	17839.65283
SOCS3	73706.28277	6900.569857	49047.77158	1615.538153	53242.84243	11755.92042	35283.35085	37708.443	1967.024575	12555.22171	20626.33575	4272.011047	15039.82233	27122.45118	4666.741016	42400.68542	17502.82188	2140.006296	91355.24776	2351.066101	31865.32942	53091.74622	7583.246003	11116.38334	6512.518176	2930.232668	6768.403146	29002.70717	38476.76702	10826.65432	696.4123264	2348.297353	23069.51314	686.7293906	17215.25483	11486.88398	2598.565024	6774.974434	4192.803944	1873.342832	6442.923618	22120.55458	12528.27256	52233.94227	1146.403133	39438.03261	103595.369	3157.790058	70816.601
JUNB	45126.89727	23811.97954	78125.17964	10020.72906	46997.61643	15486.24667	44684.90596	28794.38623	3255.355886	9538.851442	17002.979	3020.977079	9746.711673	39811.56497	7760.316695	16600.04938	6805.095949	8007.853246	71631.17465	7026.058117	45721.97074	37403.87091	5075.026766	16815.45172	13359.69908	12855.51591	5962.492198	18415.07844	17430.18084	20401.67423	10771.26346	13838.49945	28822.34204	4853.46611	21811.47831	9804.306378	7984.021107	14664.08976	10917.84022	3617.806675	5435.133418	29714.92155	34696.43844	32677.27264	8530.412733	61632.34128	64005.1325	5272.60325	75736.43961
EMP1	59718.90019	9692.813996	27652.07164	10011.70354	38484.76887	10159.20478	46062.33637	16837.61191	8452.719319	10939.05027	20899.77704	9078.25842	5111.034866	10095.32585	13454.4882	65160.04491	16596.59786	14697.67059	95618.35628	17958.75752	21163.63662	60146.78386	9874.553871	12446.04618	10820.65242	10413.01235	16818.94875	23914.53203	39013.88269	15043.99284	10959.54184	14061.8608	8762.336082	9895.794696	19943.07049	8444.520727	14161.63186	10188.82354	8762.943462	6964.47937	26419.21437	6550.547508	4858.851763	20010.92072	9389.937542	23328.40318	52013.55308	7979.041968	89692.5156
RPL8	21407.07306	19093.57887	22333.16245	31211.71376	16513.97622	15317.57087	22390.51258	49289.74753	24049.17761	24571.52776	17608.68945	41724.29248	36522.55211	23821.88472	23613.1017	20035.90323	21135.78289	21138.71313	30198.7236	21024.73406	19592.31055	33292.27772	22308.40791	33925.91151	20818.8092	24219.81023	27314.88914	19948.60065	17598.92782	25406.32249	20523.65316	17698.01477	17663.69956	20305.73923	30006.76044	24379.82147	16362.43581	16225.77661	20441.3085	15702.42663	36840.37077	27122.45118	18959.06142	21745.05796	25866.54857	29460.61549	25001.03052	21755.61129	21157.76963
PLIN1	43321.63183	5395.719863	39282.52276	3739.162912	30213.37966	19746.37112	2938.571953	14428.16193	1497.042056	4402.171612	52002.73829	1473.875575	7208.082458	19760.06301	18184.22627	31194.41111	16615.01429	1364.634559	30276.27199	18165.32958	34211.64745	27024.86792	1403.388735	8692.16493	2499.111272	18258.74418	18409.9734	24864.50245	6230.359814	3259.420016	11241.91251	21782.77194	4423.27638	7436.457459	2138.96821	11161.16398	123247.5966	7809.96201	756.3436609	8797.02402	31500.78049	56997.06357	2378.109439	33188.59548	32697.66415	31836.62878	21728.4845	39200.92192	36842.92444
RPL19	21926.68258	18479.01096	21651.80881	25965.34807	18061.12227	17774.23588	21010.16587	61996.53551	23936.09092	19973.50535	22788.20922	32352.7327	28788.39923	25913.20684	26369.81712	20876.61129	26499.91195	19524.5263	31259.34555	21007.25344	20124.98278	33477.40211	20607.75791	32368.43415	18833.32259	23675.37964	24830.05681	17916.48394	19088.28574	25725.29399	21549.99528	20162.6819	17555.06744	22242.01595	28166.64184	23127.15107	19508.29301	18164.0705	20954.89876	16471.678	34966.84377	25732.42754	22616.68613	20144.52166	30108.84931	35346.99522	24634.62588	19086.96269	23632.7507
ACACB	52904.39554	7428.729636	43327.6379	5238.723941	32483.0607	11988.80198	8271.308287	5247.80983	4798.606174	8513.872859	37983.8879	10631.81189	11891.96811	13443.30173	41761.90682	39621.61219	23611.46502	4360.868189	26367.98936	11240.35416	44259.51334	38730.96865	2037.944846	7861.559517	6023.556183	13240.77449	12013.75793	14492.30949	9941.858502	8759.299813	14701.74621	11828.66697	5945.571423	8039.554372	2922.119588	6953.867162	54754.88168	6772.157387	6102.986838	11873.02458	30290.96569	28826.33794	3907.68817	18752.55981	27233.59742	32202.83217	52955.75921	27838.61753	54222.34823
FSTL1	35107.70231	12707.56409	25141.7934	15879.74262	29129.63392	28346.83316	27260.03789	20934.57387	18679.91051	10281.7617	21648.80744	19179.79825	13216.01758	38269.30187	19977.65916	18980.09935	71013.21876	14257.16881	30709.55429	16596.59786	29305.82743	21325.61804	20810.1527	24032.51377	37492.12459	14652.91321	28451.16187	29546.50674	48138.37996	32959.3451	23199.40104	22232.76768	17148.5612	20699.37993	31192.24895	29057.03649	23188.14735	21200.34221	16634.60413	31483.31759	51500.54118	12510.91672	16601.20005	40177.49409	22174.28453	17442.26671	27944.94952	19222.38763	31951.58667
RPL15	19832.78867	23059.9208	25272.83596	27642.48982	19523.17301	16572.45727	20256.5369	35271.12469	27565.95471	22668.47843	19109.46707	37014.42408	32267.62905	25341.24779	23506.95319	19539.41869	25274.5878	20805.8258	24672.22046	20940.37897	17401.20891	28225.27367	19199.75026	29644.97483	23593.46904	25545.82563	22913.33661	19548.90157	23624.56163	26763.8853	20101.28247	22042.49534	17096.34037	22897.4598	28250.71868	21758.62746	18534.17042	22151.24144	19227.71794	16715.51187	35197.85665	27305.42416	19868.5632	19116.09106	25830.71476	34024.82114	22815.07754	25211.59798	23411.0162
CYR61	23424.00163	52549.88449	35457.42037	28696.75426	35322.50304	74937.48715	17596.48826	25258.8256	15414.49395	12186.53094	16586.24759	8018.406374	15423.04393	25970.74797	3507.675539	25202.86182	5888.154269	75432.57113	57596.75751	19134.65043	9431.685173	27173.25831	7096.538616	11990.4641	9443.460101	33016.50881	19845.16487	9056.261119	19672.59871	57524.94086	21266.57276	63510.1685	14711.94022	19018.29014	85432.65415	4743.051099	7319.857273	12276.39952	34442.44543	1479.71029	24831.77796	8668.699356	19088.28574	8706.636845	13439.57497	35310.26332	38873.51552	1320.253186	44011.71492
GNB2L1	20823.1388	18701.93496	23846.66571	24471.24601	19011.70004	18061.12227	20013.69501	47101.97618	23107.92245	20290.26278	22079.19473	29902.94493	30146.43851	24959.47455	23752.63487	19962.43276	29577.24283	18161.55259	29571.09305	19231.71665	19376.22531	35149.09586	16582.79894	28680.84581	21381.86289	24740.72131	24661.96171	17349.42125	20053.96554	24495.00458	19802.56822	17901.58762	16924.19877	21698.38329	31894.05593	19627.65131	15206.49359	17816.17383	21527.60095	17125.99176	29131.6531	21389.27456	21620.31516	17753.30394	24261.81635	33451.8866	27062.35832	21514.17552	19197.08879
IFITM3	21506.72057	17826.05595	22441.78694	19230.38366	24039.17792	17332.59343	30328.78226	70268.96261	20122.19306	28864.32665	18166.58874	26490.72937	29081.21551	15366.48854	19838.28825	24687.6166	20766.92416	20144.52166	18707.12095	19654.87988	16684.25808	29511.71111	46517.95224	26180.40772	19728.58585	21976.89477	25768.125	17267.83888	18628.19053	29377.01012	25845.04232	14597.15811	23399.65986	19725.85108	40656.54401	33693.90352	8254.698605	19869.94044	23133.56417	14024.87116	28143.22323	20035.90323	18984.04657	29267.25765	14560.7788	26307.74453	16760.75961	15362.22864	13378.2324
MCL1	51546.96878	13889.43117	42947.89989	8105.018829	40069.02998	21020.36254	57329.89335	23997.55727	10656.89744	8892.663243	16830.6108	8785.446143	11454.28571	43716.7935	9643.224035	31874.16559	13217.84984	23719.72954	73252.98761	13088.3888	32055.84803	44861.80252	10896.67129	9317.969192	13015.11004	10439.7523	12999.78271	15462.64932	28152.97862	16173.00242	8790.31918	11454.28571	16035.7022	7138.967891	14867.76225	12798.61331	10401.47035	12536.95951	13696.31241	6614.882349	10924.65324	14333.46607	17563.58728	24029.18239	7697.102866	29890.51123	37544.13575	9274.153206	85148.88294
HSPA8	19920.96518	11244.25044	26039.24403	13343.96595	22745.60103	12927.8961	22131.29014	42870.56963	17233.1632	11533.95657	14397.19261	32652.36696	40052.3692	20564.9498	44805.86493	28028.36461	13824.11876	8845.940585	30207.09762	15147.5821	16651.90847	32269.86575	11438.4177	14406.17685	13664.07231	13208.6911	15842.36289	13595.10708	15981.33058	16986.48721	13063.91682	9517.717038	7875.740259	9236.303366	13214.18558	74347.67366	9204.34818	23127.15107	30280.46946	2656.110509	12300.24885	25077.39625	20232.68166	18252.41728	19198.41948	21210.63117	16106.99688	11976.34345	70885.35522
MGP	14260.13381	22729.84044	15111.92582	40558.03017	12394.39201	38631.76475	11196.03181	27278.93966	25409.8448	17741.00255	40741.17489	38442.11156	4189.027546	13119.27059	32042.51915	11257.50792	13837.54028	68191.29577	13505.87878	39654.58223	16668.07543	17418.10335	14657.99241	114318.5492	15561.569	25292.11288	27859.85151	39124.91407	42787.4466	44647.75355	54297.56849	33860.13154	39407.97407	49330.76264	37852.47363	19649.43115	7148.871467	27064.23421	26849.35753	35127.17555	7229.598436	17025.38633	9490.049177	23536.3003	38290.52876	18476.4494	9435.608517	12326.7075	8111.7632
FHL1	36017.23872	10984.63924	32013.65892	13611.13632	28810.35765	12114.10231	11648.04227	10977.0279	9049.985972	9044.342057	26173.14998	17047.82319	10412.2906	40693.19579	22610.41633	50763.361	26532.99559	19057.87871	27290.28701	27842.47705	56037.30581	18938.0468	4703.763121	17325.3865	9283.800751	17118.87074	18043.60414	25606.10049	36934.97449	16381.72785	12438.28435	20997.06313	14887.35569	14102.85759	12704.9219	19506.94084	37279.63104	12863.5381	11255.16723	13536.80729	82591.17313	8592.128367	5878.774624	44490.20012	18087.43135	27867.57697	37752.90294	9279.297315	34254.35876
RPLP2	31689.11952	11686.8611	18863.37135	13899.06193	19444.84246	12044.6085	14881.1655	56780.18679	14442.16991	11907.63991	27058.60695	26422.87711	20379.06059	22237.39133	29081.21551	25141.7934	15346.26451	9536.207077	27222.27364	16706.24539	20463.99121	37828.86739	12101.51357	23330.02023	11472.56114	18858.14203	20593.47865	19650.79319	10476.72267	16434.04398	16849.2869	15427.3207	11773.86098	13490.90858	15248.71345	22515.01683	33384.7116	11157.29648	8215.882447	10986.92367	36408.80982	34766.25283	13939.58409	25634.51432	32055.84803	44336.27572	34406.65352	20127.77289	41461.93897
PDK4	28244.84472	15521.71024	35994.777	7705.109866	31984.82468	5230.016288	7557.009961	3118.636169	5136.250032	5348.42995	31984.82468	47971.83382	40241.59768	30818.30623	4651.56248	20412.99046	8833.073719	51733.09813	32433.56425	21533.57049	19738.16055	14483.27154	10271.78905	22894.28576	21853.8514	26782.44304	49402.62123	10926.16783	37705.82934	36355.85138	5071.861786	14830.70853	5824.424341	9375.629513	6722.116289	25693.21746	18189.26871	17478.57462	18957.74732	12804.82475	98853.19571	18445.7384	10270.36518	35620.00157	15624.25638	35364.14985	22268.24028	23268.65077	48171.75851
EIF1	28250.71868	16316.00135	22125.15489	13846.17528	30518.57443	12304.51253	24255.09047	29519.89463	12583.101	17118.87074	22927.63516	19230.38366	25103.4833	23252.52775	22591.61733	25577.71816	18113.77875	20612.04362	40617.10979	15165.44178	21386.30959	40448.53876	20192.05226	24002.54794	13605.47678	17779.16463	20682.16982	17601.36772	25752.05502	21520.14134	13718.16502	17069.10644	12225.44943	14612.34298	18319.59414	19973.50535	22480.70931	14210.79749	14744.60856	12407.28542	20178.06104	16242.65566	15588.55852	17169.97021	22767.68421	28417.65618	36848.03231	15536.77991	47419.73466
PTRF	20954.89876	20006.76	27510.5993	25686.09477	30184.07464	18688.97625	21938.84469	17450.7318	21529.09318	17552.63396	19853.41996	18606.25292	10173.2982	20366.35144	23225.14427	27927.52199	21600.84206	18009.86716	17078.57419	25588.35784	26795.44112	28672.89489	11473.35638	26507.2603	15333.50515	25399.27934	23053.52812	29965.19105	27086.75497	25091.30597	23189.75468	26274.94174	28386.15746	27453.45205	21530.58551	18136.39278	28492.6058	27906.23643	15569.12135	16528.86353	26963.12227	15220.20221	10463.65938	27771.16248	29281.46166	19478.56702	20367.76318	22392.06463	17996.14056
RPS20	24964.66527	16810.79013	20339.54702	21310.84137	17712.74169	15399.54288	16512.8316	47958.53504	20526.49854	15334.56802	22729.84044	29000.69693	26802.87142	22339.35537	20438.47493	18536.73998	24268.54408	17998.63553	25739.56308	20308.5544	19097.54969	31544.48013	15414.49395	29573.14284	15173.85362	23007.23414	22911.74844	18864.6789	16718.98812	21728.4845	20362.11681	22138.96159	13754.34574	19981.81383	20596.33371	17835.94356	28018.6524	16378.32172	17904.06948	14054.06541	32100.31769	25418.65271	18775.97132	20469.66582	43126.88713	29737.58668	27405.92004	19198.41948	30347.70824
RPL5	18525.17977	20951.994	22875.25074	23874.782	16412.41492	16180.85151	18024.85358	38007.59088	22323.87628	21557.46524	17918.96786	33848.39855	28988.63839	26384.4437	22550.93977	17926.4217	20931.67192	17892.90382	24935.26547	21072.88078	14498.33793	29853.24114	19124.04287	25873.72129	20463.99121	24495.00458	18798.10904	15872.03959	19712.1829	23774.04781	16501.38974	18098.71839	15520.63439	20448.39415	25148.76515	19205.0743	15737.29439	17095.15538	17046.64157	14617.40811	31069.25341	23537.93177	19889.23171	15992.41184	26804.72932	30541.85255	23588.56343	20009.53372	24754.44428
CD81	27703.87087	15737.29439	19203.74315	17777.93231	22354.8452	21370.00955	16618.46964	31296.20172	18576.61375	12994.37738	26422.87711	18499.51621	21627.80949	18969.57747	21797.87584	24747.58184	22446.45407	15634.00634	23838.40252	21887.20228	24787.06686	29861.51936	13705.80927	24745.86653	17649.01342	17842.1261	20612.04362	23760.86833	21191.52707	20172.46727	23178.50567	20119.40372	20777.00278	20005.37328	20959.25667	21505.22988	29684.04238	17770.54022	17183.06665	17297.78771	26914.57355	24449.20511	16896.06787	27383.13391	31108.04162	24151.07757	28423.56608	19020.92681	24109.26318
TNS1	28327.19144	14190.12717	24371.37353	8483.829018	21340.40495	15655.69471	16276.46646	8215.312985	9352.263388	16692.3553	32852.14513	10898.93742	15584.23706	17027.74672	55990.71466	20239.69499	23341.34278	10796.67804	16519.70052	14934.89944	24308.9497	17674.72219	5585.225218	13517.11732	14677.3094	21071.42017	18960.37561	26721.25128	56803.80591	16931.23881	14610.31742	25768.125	33202.4011	16504.82147	19285.11228	10728.79081	61786.32635	24766.45813	16612.71112	16758.43623	27964.3262	22163.52811	6289.805852	27197.75493	25782.41785	15265.63419	26280.40603	23218.70578	33764.04092
CTSB	29599.80295	9831.527409	24182.90501	6078.079217	36007.254	10849.94318	29766.45822	92099.13489	6801.323448	4456.822151	42980.65852	9451.973357	24449.20511	35999.76728	16413.55258	27045.48121	33092.11674	3999.76532	54603.27917	14542.62315	26097.06503	33313.053	10165.5444	17781.62951	43619.93401	7413.811944	7262.747969	7826.761759	23151.20936	18716.19991	7029.955272	7592.18699	9701.552044	9055.005742	22734.56747	85830.33347	18056.11535	12691.71919	6683.090911	26571.64539	36799.53614	17876.78794	50787.99751	56118.93361	8533.369662	12167.96157	15816.03018	22905.39683	11884.55182
HNRNPA1	21758.62746	18695.45448	22611.98361	22289.86001	21509.70224	19515.05524	20248.1142	22725.1144	22586.92002	24947.36707	17023.02628	27432.52782	21650.30807	20383.29874	15787.55247	17453.15116	17861.92463	23542.82685	24964.66527	18160.29378	15969.15007	25330.71085	22379.65127	23152.81413	22454.23476	18597.2273	20739.59254	17552.63396	28998.68682	26756.4658	17925.17918	19223.72007	15002.3398	20262.15399	31393.97206	20683.60345	11338.95347	11368.85919	20712.2969	17002.979	36240.11619	20137.54131	19082.99408	19524.5263	16325.05138	20723.78542	22008.90783	20849.13531	19377.56841
PLIN2	17566.02228	5943.099243	11973.02336	2605.960401	20401.67423	20058.13608	4849.766936	15798.49936	2295.510589	4350.904599	26916.43919	10504.3543	88365.76871	90648.78006	8691.562456	18775.97132	10262.5374	24764.74151	39484.53182	3756.307919	28201.80631	28504.45801	20435.64175	12777.33984	6402.411874	9378.22935	12103.19132	3054.66727	12323.29029	40030.16561	2502.057837	9996.448086	2136.597332	3234.662675	73456.36984	30450.95708	6036.09485	2729.459304	11440.79649	25201.11495	46653.57346	14588.05477	64602.39264	7719.008404	7604.300402	9711.644196	20017.85718	6522.908965	30886.73929
JUN	26278.58448	35661.99914	53642.9134	34816.89575	34768.66272	35351.8957	7637.579682	8666.896937	10326.04278	19879.58373	3712.562534	5213.367055	18495.66974	53047.6041	3353.843302	11632.71214	4256.640871	30594.82343	27751.91965	15159.13596	15436.94776	7787.798357	7296.555242	30503.77032	9283.800751	22086.84812	15775.51965	34959.57337	6373.630965	43911.1582	22279.04752	36840.37077	41221.2309	14767.11012	43798.68598	7865.374895	13512.43346	14949.39939	33600.61356	5407.701238	17324.18564	45026.91353	64125.0301	49221.46477	28908.37613	19569.23754	17343.40944	3703.053327	47350.76027
DDX17	16155.07593	26347.89244	18700.63868	22655.91184	10789.19694	25827.13411	19510.99762	5676.160804	25852.20908	22720.38933	22099.09907	34447.2205	23818.58254	20617.75928	21761.64406	14856.43047	20276.20351	21943.40722	13782.02152	25337.73499	12421.05318	14412.16946	18263.80728	16534.59299	20157.09239	24288.73849	19520.46671	21091.87793	23706.58017	21217.98349	28115.92612	25181.90739	28170.54684	22919.69042	19038.07413	21665.32012	27968.20314	30831.12587	29444.28359	24139.36224	21796.36498	18723.98538	26227.63214	17080.94195	31229.02601	17765.61386	11999.60986	24253.4093	11409.91065
COL6A3	20699.37993	13915.44955	22794.52833	13217.84984	25318.42329	44908.47053	28567.75309	59723.03973	14879.10268	5513.679672	29000.69693	6764.650986	11757.55025	42734.09549	26719.39916	14386.21949	62384.4989	10827.4048	29958.96061	8902.530994	14611.33016	23072.71148	10660.59148	25274.5878	38583.5953	9567.987897	18150.22636	15608.01996	28098.39196	18720.09224	17873.07095	12132.58949	21414.49348	14549.68099	49691.10388	42218.85892	13126.54747	16477.38764	11905.98927	20632.05538	31715.48875	10996.06614	25227.3307	37176.41311	14928.68948	22300.67774	13559.34523	13090.20336	9070.710476
GNAS	22175.82158	16090.2588	20869.37726	19609.97297	20670.70437	19567.88115	18073.64562	24677.35144	19979.04395	21011.62223	17105.82323	25870.13468	24481.42543	19987.35473	22491.61967	21757.11932	16626.53493	21840.22251	24117.62027	18588.20606	19013.01788	24489.91152	17088.04719	30071.30698	16935.9338	20768.36366	28368.45478	25091.30597	20185.05544	23106.32078	22679.47992	23368.86327	20989.78737	20024.79604	23278.32994	21654.81059	24740.72131	21251.837	19534.00196	17084.4942	23541.19504	23649.13735	20301.51721	23262.20022	30438.29552	23487.40879	23528.14465	20183.65636	25112.18501
NAMPT	32029.19581	3120.149708	15616.67728	1452.174397	31015.46111	7135.504882	63299.21453	50081.84083	2123.162855	19345.35959	24391.6535	8010.073802	18663.08578	11645.62038	5423.843116	34860.36268	7749.028924	9683.412592	71378.40186	2472.576456	18970.89239	79656.25216	23703.29397	11513.98705	8110.638748	3533.787547	9449.353077	7848.492264	31185.76338	10015.17393	2367.583169	4629.368491	1938.062331	1917.617477	28299.71589	10222.07073	2391.996224	1791.806579	7162.26309	5219.152072	21014.53527	12803.93722	16550.64605	3356.168816	3391.245645	26375.30114	54773.86156	3221.461309	51251.26423
CFD	22437.12079	15430.52905	22168.13736	32827.10617	25445.09475	19717.64904	9315.38606	15414.49395	20099.8892	10784.71077	24764.74151	16675.00893	10587.68725	18223.34175	12700.51947	11541.15407	30274.17347	28571.7137	18317.05468	19386.97275	27297.85454	14261.12228	15732.93169	32995.91846	16025.70173	19769.65298	22042.49534	42362.49573	11110.22082	26162.26713	23096.71313	28082.81522	18228.39504	27565.95471	12545.65248	17306.18269	29599.80295	17961.2473	14226.56651	14173.41608	35266.23541	21564.93778	3193.448675	42589.19871	28141.27256	15956.97884	20944.73385	30837.53769	27398.32255
PABPC1	19649.43115	12748.14653	22518.13829	14770.18118	21947.9707	11820.4708	22536.87615	28178.35846	15691.54631	19972.12094	19182.45732	24285.37159	24263.49811	28882.33877	18616.57328	21529.09318	21822.06387	16806.12983	34138.21388	14474.23922	18120.05759	30867.47715	17222.41594	20653.51811	22466.68949	18602.38426	17797.65961	11665.8182	20537.88401	21672.83005	13367.10933	18066.13057	15248.71345	14812.21631	23067.91414	20159.88695	17750.84298	17542.90341	17266.64201	15475.51614	34093.28414	21398.17196	20410.16082	18412.52574	16074.65229	25823.55396	24280.32211	22314.59397	34749.38823
SAA1	89357.42449	1736.900228	16121.51729	294.0046358	9350.318841	6115.266955	3162.170722	106966.5349	127.1500883	958.4759983	70870.61655	1262.789853	1517.203668	8943.971271	28057.52144	39293.4157	5336.210007	48.90704866	30152.70794	17212.86845	71840.01246	14765.06311	6458.573226	5818.371712	2491.84639	7590.08228	14806.05736	22172.74758	1652.803074	4437.709995	846.753536	15483.02673	1060.84535	3085.095711	753.3612848	23502.06557	161626.0247	6895.31044	383.2378478	3545.072933	1002.786359	55131.91042	5475.97345	30194.53745	10269.65332	25716.37983	13434.91797	9017.425228	26088.02204
SAT1	28333.08252	12156.15943	25077.39625	10359.01968	19219.72302	9843.119221	40325.3648	49399.19702	7225.089784	6667.821572	25712.81503	10800.42053	12251.74719	14010.29679	19555.67788	30455.17877	15572.3592	21115.28255	37904.98469	24466.15789	17259.46251	52688.4812	16552.94062	11524.36688	13327.32753	13260.06191	13536.80729	5270.045587	15163.33955	17699.24155	11100.214	12308.77769	6025.644151	8394.332115	29095.32923	8770.843234	6937.498274	8781.184452	25199.36821	7140.947508	10528.40932	9640.550736	24099.23851	14861.58021	10951.1888	24189.61086	34228.25107	9215.839291	38319.73496
IGFBP7	18068.63524	18057.36695	13986.03981	23960.99071	19454.27945	17818.64385	31814.56895	23541.19504	16639.21687	29878.0827	19479.91722	38905.86305	38782.01015	18744.76246	33766.38134	21576.89924	11814.73687	25487.45925	12140.16056	14207.84275	10579.61761	20311.36996	16183.09481	28346.83316	22840.39431	19709.4504	25643.4001	24819.73243	43348.6657	34454.38434	28734.57219	21172.44016	35977.31646	21812.99022	43462.99483	28708.69138	8387.934196	23823.53599	24990.63505	14220.65108	29216.58527	11537.15491	21620.31516	24603.90928	19604.53668	21290.17123	12362.64553	10460.03358	9779.19403
RPS12	18577.90142	17089.23168	18726.58125	22028.74881	15253.99916	13030.45544	20542.15518	80740.22474	21885.68523	16815.45172	17336.19802	31481.13541	31088.64146	21216.51283	18337.38021	18521.32797	19569.23754	15489.46728	21404.10562	20053.96554	15741.6583	33944.72925	19772.39383	27381.23592	20459.73629	18964.31872	16391.9505	14614.36882	16834.11099	21340.40495	17699.24155	15649.18504	13521.80281	20211.65626	24697.88603	20009.53372	16357.89981	14804.00495	15583.15688	12211.05205	29758.20635	23858.239	18204.40441	18373.00418	21717.94433	30959.61592	22448.00999	18905.25808	18818.96837
H19	7900.344327	22996.07367	28690.78755	31697.90682	11061.81017	13368.96253	13432.12455	18123.82594	14653.92891	20870.82387	4146.561148	15108.78371	35479.54676	18826.79659	10952.70706	15449.7932	4752.92426	21846.27874	6439.351892	25265.82981	1890.954897	6739.378257	11666.62684	38218.93515	6511.164076	10002.68614	25895.2514	25999.56643	10044.37277	66584.55644	28900.36214	22412.25102	27520.1354	31610.14328	127965.9087	20804.3837	13241.6923	17517.38637	23848.3187	17348.21872	8868.041691	5058.520284	31402.67752	15118.212	21430.82744	34629.16447	3103.325984	8660.291277	12361.78864
RPL11	19337.31576	17357.84128	18484.13514	21806.94321	14387.2167	14837.90618	17502.82188	42101.9655	20197.65146	16515.12092	19702.62081	26769.45127	22940.35246	23213.87809	21008.70961	15862.14119	22490.06072	16536.88533	25476.86152	19281.10247	15623.17343	34382.8129	16692.3553	28892.35036	15986.87025	21421.91646	19311.86567	17117.68419	16882.01996	21922.12353	18348.82324	17535.60904	14064.78518	19330.61511	21163.63662	18540.59499	17196.17308	15327.12945	16698.14143	15194.90364	30288.86616	21841.73641	18336.10921	16102.53169	27732.69014	28030.30746	21704.40019	19329.27526	21754.10335
LAMB1	19014.3358	22696.77875	29679.92758	13358.77309	28344.86837	16054.60901	14965.98801	17927.66431	20505.16781	8957.620551	18854.221	20931.67192	15544.32023	13412.58685	15647.01575	16139.40655	15785.364	11573.99957	30119.28605	24432.26409	19981.81383	29803.61997	18642.39923	10999.87774	28641.11326	18835.93362	11080.99545	7528.255142	27246.81445	25979.75031	18480.29187	18072.3929	17439.84887	14515.43212	24821.45286	19333.29509	18617.86373	20954.89876	23482.52523	9631.867631	20045.62707	14335.45325	21733.00328	15771.14636	13403.29317	27807.76063	23932.7729	34775.89341	48198.47801
RPL41	19585.52155	16016.81765	17653.90744	19439.45195	13741.9574	12627.66161	18521.32797	59980.25253	19253.05714	14508.39089	20954.89876	26521.96313	21512.68432	24243.32469	24833.49923	15835.7756	24027.51687	14131.23464	28067.24712	20523.65316	15579.91679	37828.86739	17976.19326	27529.6748	15989.08666	20451.22909	18102.48231	15325.00481	19335.97544	18296.75168	18839.85085	16842.28094	14581.98903	18936.73416	18718.7947	22054.72169	15458.36276	13570.62827	13877.88307	13183.08037	24988.90289	20360.70547	24988.90289	19528.58674	26064.52494	28431.44786	24643.16507	18709.71449	24049.17761
RPS23	18989.31079	17443.47576	16557.5307	19036.75456	15066.95128	13571.56895	18350.09512	45852.09298	21088.95418	17906.55168	19255.72636	30741.50025	25316.66841	23497.17896	24704.73468	16616.16599	17807.53146	14140.05291	21858.39625	18028.60214	14445.17338	27586.98072	18902.63744	27396.42351	17189.02288	21398.17196	19835.53827	15600.44874	18572.75125	22543.12556	17152.12751	19455.62796	17149.74989	19702.62081	19923.727	21131.38828	14506.37974	14830.70853	15057.55496	14821.45953	29867.72954	22306.86166	18122.56974	17117.68419	24114.27709	29180.15549	21415.97787	18778.57441	19597.74345
FOSB	69701.39835	2933.077565	121365.5961	2998.446505	100790.4893	1669.382846	33276.12812	22076.13411	267.9081417	35.8564254	902.2593641	50.42514386	79.61574581	48658.35645	4087.207144	22409.14424	3455.789393	1017.771923	111547.603	1505.366485	22516.57751	41390.15312	173.2476139	1274.131854	1280.684039	1964.027297	1567.444971	23703.29397	16876.17011	3994.501176	627.7288483	1060.404248	20481.01977	660.5380301	1063.643259	361.6865179	5089.822805	4977.134676	378.6697038	39.16418858	871.2230683	14317.57856	2529.610296	26243.9989	770.9524805	64957.1168	56981.26282	39.0097546	168641.4898
RPSA	19439.45195	14500.34796	17781.62951	24612.43783	15214.9282	12390.95603	20589.1968	84268.15878	25766.33895	16034.59073	15496.98464	30910.29823	25293.86606	17039.55354	22737.71937	18449.57448	20652.08657	16426.07206	18725.28327	18417.63148	15465.86502	26871.69949	21517.15822	25668.29669	22786.62972	19121.3919	17766.84532	13650.81904	19134.65043	20190.6527	16877.33992	16795.64889	14062.83552	19338.65616	26724.95588	22748.75446	13482.49514	14872.91592	16613.86266	13690.61746	28008.94356	22720.38933	15702.42663	19865.80903	23114.33021	22745.60103	17210.48241	19121.3919	17193.78935
RPL18A	19372.19655	16816.61731	18644.98379	23482.52523	15172.80188	11996.28332	19675.3261	57812.74584	23146.3957	15732.93169	17923.93674	37960.19971	34845.86768	21052.44145	22491.61967	17310.98164	24709.87242	15457.2913	23777.34382	15327.12945	16947.67697	28944.46661	14614.36882	25096.5241	16617.31778	19462.37194	18219.55271	14416.16592	16255.04479	18244.82789	16108.11337	15279.39612	12406.42544	17111.75268	23995.89394	23577.12096	13527.42754	14514.42602	17437.43136	14569.86512	33179.39493	24191.28761	17917.72585	17752.07342	21957.1005	28978.59343	21099.18908	18804.62509	18061.12227
RPL17	18102.48231	17227.19167	17996.14056	20973.78955	13839.4587	13046.72323	19163.85158	41935.95138	23675.37964	17952.53456	16316.00135	37572.77264	32489.81606	22574.39864	20936.02499	16140.52528	21816.01435	16570.16	24578.34138	17401.20891	15144.43258	27776.93793	20792.8505	24840.38549	19645.34559	20849.13531	19265.07157	13940.55034	18334.83829	20728.09526	16265.18838	16520.84562	15065.90696	17392.76784	20957.80393	24034.17963	13928.95974	16876.17011	15178.06129	16639.21687	29456.53167	22883.18008	19875.45032	18761.66082	24672.22046	26538.51355	17907.79291	18089.93897	20956.3513
C10orf10	19068.44957	6671.982474	12312.19088	5772.576813	37492.12459	25232.57713	4940.015003	14140.05291	7051.428295	28752.50335	29170.04417	28778.42366	20331.0898	43484.08832	1657.621758	20072.04414	8441.009479	28016.71037	10978.54975	14124.37978	19120.06655	36756.19894	25972.54819	17086.86277	5189.571559	20989.78737	53043.92725	12064.66202	19373.53938	31028.36276	8339.23788	13613.96697	9745.360586	6882.417951	29065.09393	27478.20127	11464.61172	5021.837787	25429.22623	20193.45191	51981.11545	47693.33243	22102.16286	18394.66678	11305.20766	14702.76529	50475.65028	8839.81117	26849.35753
RPL32	18137.64994	14577.94661	17013.58932	20192.05226	14808.11006	13538.68402	17391.5623	49146.46298	18692.86292	17036.01064	16394.22306	30843.95084	27146.902	20852.02582	20924.41881	17935.12176	20235.4867	16712.03633	25115.66654	16968.83519	15775.51965	29624.43362	17422.93334	27135.61427	15430.52905	20242.50101	21615.81981	16320.52574	14934.89944	21341.88421	17187.83147	17658.80282	14777.34945	17246.30784	21355.20212	19887.85314	17755.76524	14666.12278	16552.94062	12608.42007	27405.92004	21737.523	17917.72585	17167.59011	27000.52701	28766.45753	20459.73629	15617.75979	20308.5544
EIF4A1	19794.33428	9694.157799	18280.27206	8575.46883	19385.62899	10142.31845	25292.11288	47452.61491	8202.794805	18775.97132	18704.52778	15756.94151	16343.16648	16463.68783	21822.06387	29374.97393	19120.06655	13258.22381	38426.12725	10702.79414	18277.73805	42885.43002	17694.33496	15343.07367	13145.66851	9760.909408	17695.56148	9884.82599	25227.3307	19242.38394	9541.49654	9995.755209	9247.193382	9042.461534	26719.39916	13971.50579	9251.681237	8186.890158	10672.42101	12007.93024	24539.18886	14601.20587	12417.60981	12984.47344	8583.794557	21473.94945	27392.62583	10631.81189	32328.07438
HNRNPA2B1	24298.84199	18479.01096	18817.66399	16328.44643	15320.7564	18668.261	23213.87809	13977.31759	16721.30603	19270.41372	18017.35882	22770.8407	17747.15218	14685.45049	16684.25808	21850.82202	16301.30577	20779.88328	18001.13084	18606.25292	22296.04093	24324.11914	27131.85273	13193.1358	16119.28253	17248.69885	16014.59741	15752.57337	23386.68793	16027.92352	15285.75197	16089.14355	14723.16179	14987.7885	17837.1799	25283.34882	15515.25628	17384.33086	16443.15948	14928.68948	15521.71024	18001.13084	14504.36887	19841.03861	15773.33285	21702.89581	18755.15965	15587.47804	26551.39324
MMP2	15097.26823	9935.658382	40328.16004	14379.24094	15114.02092	20697.9452	10967.90127	78706.76274	10926.9252	6023.138676	41799.55507	15939.2918	15903.97649	74342.52045	25773.48389	7579.567481	60581.93239	21190.05823	20995.60778	11436.03939	14586.03258	16437.4617	10210.74038	31744.08018	17912.75869	14029.73265	18407.42141	14055.03959	20293.0758	21725.4725	20532.19049	9205.624263	9095.894725	18972.20739	51880.32771	19719.01581	6414.84982	10557.64077	15367.5537	18944.61136	30722.32869	8132.593692	45242.78026	14788.62091	17018.30715	24701.31012	18094.95526	17098.71059	13034.06875
ZFP36L1	19254.39171	30290.96569	20801.4998	26795.44112	18553.45081	19660.33013	14243.34027	9833.572031	15612.34802	11753.4761	12990.77507	21030.56416	30060.88686	51375.75151	8300.024192	11529.9599	9558.707566	25556.45205	32736.21616	16133.81402	13408.86861	16073.53811	14108.72402	18435.51274	16772.38131	26342.41412	16564.41822	17308.582	23027.97511	24535.78724	13549.01069	20920.06815	18291.67944	16539.17799	40560.84153	21454.60817	12503.11444	20391.77768	18798.10904	18498.23396	19486.66961	20442.72543	49320.50566	19189.10661	21301.98028	15592.88119	20556.39886	15193.85044	23114.33021
RPL6	18934.10915	16076.88086	20411.57559	17206.90396	16789.82897	10615.61155	18476.4494	42277.42727	21865.97311	14550.68953	16910.12747	34821.72273	29083.23133	16563.2701	22088.37912	19253.05714	19442.14702	11146.47463	21544.02118	15054.42415	16899.58167	26674.98697	17307.3823	18042.3535	19100.19735	19723.11669	18384.46944	13735.29137	17310.98164	17172.35064	12581.35673	15108.78371	14500.34796	13986.03981	14639.71555	21210.63117	17912.75869	17805.06299	14451.18221	13420.95667	26109.73048	24015.86147	12845.7178	19026.20126	27339.51344	28464.96981	18690.27172	20317.00224	22560.32039
APOD	16171.88143	17629.45088	22181.97088	12497.04936	26488.89324	7653.478109	10486.89428	6112.300529	23346.19698	16678.47676	19878.20583	22525.94384	29448.36571	12923.41641	27598.45621	6742.181669	19085.63973	17497.96974	14919.37939	8023.410078	9639.882527	23292.85625	28192.034	25183.65292	11521.97071	40987.60195	17430.18084	13332.87136	20224.26888	24708.15972	22488.50188	23673.73864	9515.078532	16901.92462	24802.53466	10487.6212	4556.782146	33329.22052	24897.27007	11796.73402	14482.26767	20084.56964	6833.930161	19697.15884	17257.07	19500.18142	20346.59739	19175.81034	29882.22497
TIMP2	12742.84583	20022.02021	19270.41372	22158.91981	17406.03422	29038.91542	14356.33526	18108.75724	22347.09895	11345.24287	30171.52404	19618.13022	12069.68062	31896.26674	20745.34358	10783.2158	37463.54917	30764.94842	20924.41881	22373.44718	15856.64474	13352.29294	11331.88207	38822.35358	22248.1836	22221.98289	25845.04232	28082.81522	28904.36885	29944.42796	27728.84584	26929.5023	24484.81951	26335.11146	25343.00437	17180.68474	16074.65229	24585.15689	18818.96837	28770.44569	29540.36335	12837.70672	26786.15614	22217.36244	21672.83005	16151.71692	14458.19567	15423.04393	13302.40879
HSP90B1	16140.52528	11674.71634	21778.24281	11630.29343	17744.69207	12253.44576	18859.44923	31614.52568	16279.85141	16708.56152	11587.64584	35037.20225	18470.04706	23344.5788	16435.18314	26417.3832	10015.17393	12658.33371	17214.0616	12846.60823	13242.61017	16470.53631	73813.64843	17485.84527	21617.31816	11668.24429	12301.95414	11478.12901	11663.39262	24571.52776	10359.73774	11537.95463	9227.984361	9328.308884	34617.165	132084.3478	12854.62486	19956.89877	13787.7545	14440.16794	18756.4597	34185.57231	23482.52523	70581.37815	11377.53081	17800.12706	9231.82297	13278.45701	12810.15123
BTNL9	31660.57759	20206.05317	20150.10769	11302.85705	12540.43598	12519.59164	20154.29822	1535.719548	22027.22194	19827.29061	22622.95768	40305.80356	30910.29823	6637.387476	8684.336023	17361.45112	12454.67611	19755.95445	14575.92581	8782.401867	15420.90599	12456.40282	9931.527116	19098.87347	9651.248381	14142.99356	30417.20461	23815.28081	6073.446679	38830.4273	16613.86266	30169.43278	21490.32876	12204.28269	6527.884332	8163.656833	35263.79102	20091.53163	26540.35312	14673.24055	19199.75026	8241.54913	9420.577889	8516.233733	36072.20416	16569.01149	18448.29569	21083.10789	10031.15324
HSPB1	16541.47097	9126.840741	12919.83378	15165.44178	13442.36994	14694.61461	9433.646641	23883.0578	24194.64147	8097.157484	6255.891472	31034.8156	89549.63826	12797.72621	26178.5931	17805.06299	8099.402804	14935.93469	10819.15246	8855.75649	25009.69672	14332.47259	40981.92026	15285.75197	5955.057643	17461.62153	12250.89799	9923.95759	27583.15661	18447.017	15146.53219	11785.29195	13834.66314	8660.891583	16650.75429	85663.91447	6568.734686	16556.38306	29065.09393	8586.17482	13299.64292	22282.13627	14582.99981	33200.09977	24085.87876	10435.41143	9503.214304	9449.353077	8752.017061
RPS24	17336.19802	15903.97649	16589.69696	18701.93496	14281.89602	13473.15302	19972.12094	42421.26335	21023.27678	18345.0081	17088.04719	31975.95783	26142.327	20295.88921	18922.30112	16099.18361	18214.50188	16001.28238	20852.02582	17955.02349	14589.06597	25515.74143	18855.52792	23931.11406	17663.69956	21639.80582	17523.45849	15003.37972	15344.13721	19824.54216	16460.26466	16778.19518	13993.79747	17592.82956	22992.88596	20596.33371	13956.01949	15800.68965	15289.99067	12247.50179	23309.00722	18607.54265	18723.98538	17073.83966	20869.37726	26032.02542	19092.25545	15266.69236	18271.40456
ALDOA	23808.67873	8745.952726	18112.52324	10189.5298	25943.75968	10940.56685	16853.95917	55021.19959	10162.7263	11844.25535	19469.11825	10177.53003	28274.22675	22099.09907	28295.79299	17205.71131	15402.74546	10615.61155	21219.45426	14639.71555	30641.5138	23904.58832	11035.77149	16856.29578	10995.30397	11231.00858	14518.45083	13916.41413	16060.17408	15321.81839	15058.59871	14323.53431	12809.26333	12530.87802	40105.15211	17853.26007	22690.48674	9691.47038	12262.79211	13680.18286	20527.92138	17428.97271	28235.0575	24500.09871	18995.89313	19007.74708	20200.45164	15336.69399	17941.33868
RPL23	19890.61037	13923.16805	17709.05881	17931.39265	15895.1599	12491.85307	17392.76784	32670.4783	17186.64014	16470.53631	19287.78595	30457.28984	27426.82398	21435.28432	20466.82832	15611.26589	19608.61376	13663.12522	22114.42231	16414.69032	14838.9347	28325.22801	16586.24759	21862.94205	16808.45982	19015.65382	17236.74711	14369.27746	14473.23598	18493.10588	15842.36289	16629.99268	13655.55088	17129.55338	19577.37785	19538.06436	17901.58762	14423.16238	14034.59583	11529.16073	26231.26832	21947.9707	17976.19326	17763.15119	23307.39162	26251.27629	22660.6235	17141.4308	20725.22194
RPL29	17699.24155	13272.9358	16054.60901	18785.08369	13184.90806	11967.21543	15323.94259	45048.76603	18648.86131	14691.55927	16124.87002	27642.48982	31203.06123	18430.40204	20525.0758	16459.12376	19794.33428	13930.89084	22921.27915	13667.86132	15103.54831	29048.98128	14191.11079	22655.91184	14285.85635	18310.70757	19620.85006	13407.00987	13202.28375	16615.01429	16361.30169	15062.77441	11845.07636	15939.2918	17909.03423	20620.61771	14931.79414	12710.20683	14534.56124	11738.00719	27696.19079	22677.90795	15802.88025	16430.62697	25870.13468	29366.83059	19027.52011	17511.31636	19721.74963
ANXA1	43999.51398	8134.848838	22186.58397	9482.158858	30507.99933	12020.42162	14767.11012	48355.75467	10026.98227	4074.195928	12145.21056	7541.311926	8357.755433	21596.35076	10345.38604	31502.96404	12219.51904	12892.99565	46540.52836	19096.22599	46705.34263	28678.85787	18613.99265	14524.49014	11622.23472	10242.63906	10873.28213	19853.41996	19836.91321	10633.28588	12280.65494	13763.88283	9907.462281	11280.9416	15423.04393	32523.61397	13637.57863	13588.51229	7109.339408	12759.63896	26699.0344	11595.68056	8179.516344	50626.31904	13925.09835	13690.61746	17230.77434	9938.413513	57820.76095
MTND2P28	83837.02966	13863.46145	10451.33678	13419.09626	14156.72467	8347.334256	26457.69842	6743.583812	13888.46847	14647.83578	19937.54186	12305.36544	25734.21124	5530.904587	9565.998496	10457.13384	16523.13606	19716.28236	15808.35806	35175.90593	15507.73006	6999.323597	10084.83498	13447.96163	19358.77342	9995.06238	231.7448992	15425.18216	14681.37938	13550.88911	13244.44612	14621.46148	27579.33304	9222.229439	6069.659047	5822.002535	23995.89394	19169.16566	8762.943462	19118.7413	11987.97101	9615.857825	3496.751572	7742.586142	35957.37193	17133.11574	22398.27389	17385.53589	30158.97867
RPL9	12431.38902	11381.47465	17797.65961	21731.49692	9224.147347	9635.206361	15903.97649	44008.66437	21660.81542	19520.46671	10405.07585	21651.80881	26353.3719	15089.94476	19974.88986	17710.28635	17385.53589	18270.13813	31730.88094	16327.31467	8351.964285	20197.65146	11182.07163	28992.65734	10599.43588	13278.45701	13194.05031	10821.40247	11669.0531	23451.61957	17459.20101	18973.52249	8760.514194	18717.49726	13741.9574	17186.64014	17415.68885	10778.73212	10595.02862	9463.773614	26364.33424	22829.31477	15558.3334	10492.71106	44127.7928	25639.84542	21141.64379	27324.3574	26242.17986
RPS27A	16004.61009	16337.50335	16014.59741	21105.03983	12472.81846	12412.44654	17032.46847	45469.13595	22294.49554	18180.44536	15376.07765	29188.24707	22649.63116	18593.36052	20042.84834	15388.87243	16705.08744	16266.31584	20481.01977	17876.78794	13340.26673	24449.20511	16700.45645	25197.62158	14909.04164	19595.02681	16820.1146	14368.2815	15786.4582	19517.76079	15591.80041	16262.93371	13368.0359	18201.88092	19823.16807	16587.3973	12496.18316	14392.20379	13319.93934	14098.94799	22767.68421	18572.75125	17144.99563	15917.21055	23876.43693	22128.2223	17153.31645	14046.27434	19251.72267
GPD1	43520.27242	2122.42715	32278.81409	3105.477792	21306.41036	13775.33607	1553.922752	13255.46712	534.8154387	4000.042572	30824.71538	634.3774707	5841.000338	8795.804578	24602.20393	24229.88506	10949.67074	1093.167441	14883.22861	17996.14056	31553.22733	22690.48674	889.8376791	10475.27038	1834.789974	10936.01774	8215.882447	19109.46707	3721.838173	6643.831564	11299.72367	13407.93921	1967.979213	8764.765854	2235.682115	5106.43143	72616.00695	5671.048368	749.9746785	5739.46182	19768.2827	25839.66855	1063.495817	24491.60909	32404.35181	17785.32749	21881.1347	21377.41712	28726.60638
TLN1	21411.525	12809.26333	24379.82147	10822.90274	23246.08168	11818.01306	23568.95117	16774.70662	12909.09183	14737.45617	24022.52101	12682.92501	11528.36162	16233.65132	35012.92473	22246.64153	16493.38516	9789.36695	20564.9498	14689.52272	23082.30915	20311.36996	12742.84583	12891.20842	16063.51405	14677.3094	13038.5868	13351.36747	28708.69138	17578.20234	12354.07936	16639.21687	22499.41602	16627.68743	17868.11617	19578.7349	23665.53537	19225.0526	14167.52275	13550.88911	23039.15106	14527.51074	10969.42184	23513.47161	14415.1667	16064.62752	23843.36009	17834.70731	23618.01242
RPL26	16012.37746	14851.28251	16434.04398	18476.4494	12117.46152	12312.19088	15764.58868	36855.69544	18155.25937	17581.858	15978.00771	31261.51236	32115.89664	20865.03805	18229.65858	13705.80927	18052.36108	14139.07283	21220.92513	17412.06774	12768.48633	25087.82781	16445.43914	24471.24601	14847.16543	20730.96898	17146.18407	14383.22827	13103.8206	18530.31675	14940.07638	15828.0939	11932.42691	16076.88086	20901.22575	18017.35882	11865.62011	13445.16549	14483.27154	12760.52342	25459.20842	17484.63329	17320.58355	15743.84071	22137.42709	25452.15061	17557.50125	15102.50145	17456.78082
FBLN1	10527.67957	23453.24517	21928.20248	19189.10661	16650.75429	16256.17155	4403.392323	34451.99623	30579.98233	7016.324679	16620.77361	11130.26152	14868.79284	15317.57087	19335.97544	7849.036299	23780.64029	30750.02479	15501.28191	23160.83968	4674.510851	19341.33726	27608.02276	33989.46321	25836.08666	22443.34254	15810.54971	23231.58454	38343.64752	16859.80131	19867.18607	18669.55503	21602.33937	29836.69158	29059.05064	29795.35779	4226.945098	29444.28359	19385.62899	26763.8853	9220.951055	18994.57648	36712.91277	27734.6125	15489.46728	14858.49015	12820.81085	14325.52012	17876.78794
ANXA2	20712.2969	12084.74894	17902.8285	13269.25627	24749.29727	15528.16688	22123.62135	56329.3801	13460.08493	9735.908215	17839.65283	10989.97031	7226.592356	12756.98594	17536.82455	27719.23742	18462.36718	11232.56564	19805.31363	28254.63534	27550.67314	25552.90942	10344.66898	25744.91603	15387.80579	13153.87176	16069.0822	20927.31975	17019.48681	15740.56721	17085.67844	17636.78429	13596.04945	17478.57462	24634.62588	16813.12076	23401.28186	13578.15552	9593.222809	10868.00766	25871.92792	10494.89318	17199.7493	31610.14328	17333.79487	13930.89084	13109.27146	12371.21763	11908.46531
HSPB6	23476.01539	6831.0886	24253.4093	9033.064784	22624.52584	13274.77595	10692.41313	14334.45963	5870.630557	10590.62318	25687.87526	12048.78357	19743.63389	14128.29643	28133.47122	16344.29934	9440.842181	12324.1445	21243.00045	13796.35843	23082.30915	13951.18354	10779.47927	23175.29267	6077.657931	11182.07163	20016.46969	17391.5623	16409.00241	35445.13389	14299.72616	21222.39611	13042.20236	15935.97766	10456.40903	14056.98817	34672.39703	10917.84022	11086.37329	12434.83621	19112.11639	15457.2913	4092.026145	25977.94959	27694.27111	33612.26067	16292.26891	15446.58084	27636.74232
H3F3B	22899.04699	13227.01493	14508.39089	12183.99709	22347.09895	9954.960354	30660.63494	22693.63253	12927.8961	17983.67091	11959.75222	10767.53107	12058.80963	26151.38881	10763.79997	19412.52182	13247.20051	11795.91636	32654.63033	10117.04157	11969.7042	30152.70794	14856.43047	23258.97562	12391.81494	11010.55727	11670.67089	14622.47499	20902.67456	28380.25534	12662.72151	15071.12931	27861.78268	12200.89941	20287.45014	12052.12466	10396.42475	11548.35607	12953.01109	11010.55727	18248.62219	17180.68474	28170.54684	15439.08793	15378.20937	18314.51557	25037.44875	8648.29388	28565.77299
EIF4G2	16992.3753	14169.48692	19755.95445	14052.11723	24542.59095	13739.10013	20753.97312	14755.85505	15230.7557	15416.631	14022.92704	16838.77905	15668.72217	18384.46944	20042.84834	23815.28081	12277.25049	14217.69429	22191.19802	16642.67725	17530.74781	21093.33996	16610.40827	18375.5514	15668.72217	14990.90545	16844.61594	16478.52981	18239.77005	16011.26761	13702.00973	17407.24075	12794.17842	14525.49694	14766.08658	21790.32258	16846.95126	18774.66992	12551.74115	12012.92523	14377.24769	14630.58566	14016.12472	21698.38329	15938.18701	17817.4088	16005.71949	15771.14636	24245.00516
IGHG1	833.6501564	2591.909164	2387.027374	2211.790995	1261.302719	4795.945999	525.5183223	1488.350945	17605.0282	644.7507618	17222.41594	3902.815724	11665.8182	88783.25512	1154.457022	5727.936359	4561.838583	3757.349534	8289.674999	3702.026765	3588.088099	750.2866495	34538.07268	4850.775522	275.058515	1821.611019	1897.651351	586.3415725	911.3102075	7180.655327	2713.23721	2478.238667	3007.813751	1468.979979	1584.26624	5979.046678	38.65981109	3314.555201	8482.065039	11778.75861	855.2475839	4702.459141	1245678.208	7169.216768	1985.930299	1190.456169	163.822669	1249.468526	3334.603625
RPS27	15878.64196	14835.84935	14260.13381	20331.0898	11466.99596	11833.5874	14092.1088	37975.9902	18746.06179	13988.94843	16648.44617	29938.20184	24673.93067	19758.6934	19706.71828	12531.74662	21784.28186	15397.4082	24292.10586	15502.35642	11781.20819	27709.63233	18280.27206	28656.99967	12838.5966	19158.53897	18263.80728	14593.11148	18485.41641	19138.62979	17146.18407	16446.57909	12999.78271	16547.2048	15255.05653	16966.48297	11522.76938	13324.55648	16407.86506	15002.3398	20946.18568	19334.63522	19573.30727	13443.30173	31599.18994	24437.34516	18021.10581	15039.82233	18131.365
RPS9	14933.86427	16376.05136	16243.78156	20130.56338	14246.3024	12098.9974	18099.97294	43097.0042	22125.15489	17422.93334	14752.78698	27740.38035	25558.22355	21008.70961	16207.79163	15079.48883	20879.5056	15189.6384	19665.78189	15356.90542	11368.85919	22655.91184	14709.90085	23931.11406	15540.01103	15203.33182	19230.38366	14468.2208	14586.03258	18663.08578	14694.61461	13793.48986	13492.77895	16205.5449	21064.11864	17507.67536	14204.88861	12684.68336	18061.12227	10001.29957	27445.84139	17122.43088	14876.00897	14926.62007	16994.73111	22571.26939	16479.67205	16554.08802	16962.95525
MYL9	14869.8235	8750.803858	10014.47976	13406.0806	12255.14457	11563.57504	29692.27368	23210.66019	14085.27292	15397.4082	20888.19095	15132.88993	14687.48647	12787.97215	61406.33916	14242.35303	13228.84871	12204.28269	11620.62365	15204.38567	14900.7766	20295.88921	7637.050303	20087.35415	9628.530058	12402.12645	17202.13386	18334.83829	91672.41021	15987.97842	19972.12094	21432.31296	53829.14811	25462.73806	13009.69833	9515.73809	17095.15538	20738.15504	22252.81046	12927.00004	19302.49776	12025.42182	8266.72297	14479.25648	26262.19616	18865.98655	20889.63886	6413.516028	9378.879422
ITGB1	21941.88627	10726.56005	21341.88421	9754.822134	23035.95738	14242.35303	19327.93551	10313.88225	10018.64553	18476.4494	20267.77263	24759.59236	14490.30057	18589.49454	19505.58877	25907.8189	12478.00684	19779.2476	20756.85043	10150.7581	18408.69736	17218.83501	11636.74442	15658.95056	16707.40342	13652.71158	20442.72543	18029.85183	28362.55634	20523.65316	13560.28513	19231.71665	16852.79098	10551.05663	22766.10613	19447.53827	29311.92204	19234.38292	11226.3387	10806.41122	23734.53129	12474.54768	15350.51999	25609.6505	16396.49594	12627.66161	21438.25608	15181.21781	31555.41451
LDHA	22758.21737	5936.100314	16709.71971	5813.534138	24880.01857	7879.56252	19977.65916	37523.32263	6476.953976	15099.3613	13479.69182	11722.55865	18091.19291	19330.61511	22569.70492	20270.58253	13233.43428	9481.501627	23746.05015	10048.55098	34268.60771	30756.41974	12567.41129	17635.56184	8811.670519	8174.415287	13631.9081	11395.68378	17590.39084	15855.54568	8858.212168	9684.083819	7983.467716	6278.915885	47739.63679	12608.42007	11822.10958	7408.674861	8455.649317	11649.65715	19428.67542	15198.06366	26057.29932	23053.52812	8389.678599	14621.46148	22555.62959	9304.415737	25823.55396
LAMC1	18394.66678	11982.15582	22345.55002	8970.668841	22497.85653	18076.15134	16487.66998	12952.11328	13505.87878	11505.21142	29257.11615	18839.85085	12280.65494	22252.81046	19226.38523	15722.03023	27608.02276	13441.43822	29472.87037	8978.133538	21430.82744	14600.19382	13015.11004	15761.31087	24619.26279	16701.61407	16807.29479	14828.6527	25625.63161	23997.55727	15067.99568	14621.46148	17699.24155	9894.422942	19315.88187	18432.95721	18320.864	24025.85147	11273.90638	18291.67944	31088.64146	13381.94215	12247.50179	22681.05199	16563.2701	14381.23447	16845.78356	22659.05284	19187.77657
AQP1	5197.491298	25918.5959	10199.42258	14776.3252	10634.76007	8544.023094	33663.5559	19802.56822	12785.31325	34665.18786	8567.745029	35244.24205	17271.43	13253.62965	8147.828072	29538.31584	15772.23957	8164.222714	2465.559605	23826.83886	10722.84315	12116.62163	12617.16259	32251.97649	26142.327	26062.71835	27173.25831	34718.08996	11096.36763	13301.48677	10921.62471	18161.55259	16109.22993	14944.21922	35676.83364	26544.03265	7924.475956	38250.73799	20428.56053	18832.01721	22384.30548	19388.3166	11638.35773	17529.53271	8693.972604	19475.8669	8211.327857	14625.51597	9283.800751
FOSL2	26542.19282	14351.3606	19596.38508	6064.192192	18380.64689	9253.605271	29605.9587	9897.166639	6271.52148	21415.97787	15009.62075	10150.05453	18915.74429	11707.94195	6567.824129	22053.19303	11181.29657	14905.94172	26082.59775	14012.23916	17199.7493	36391.14844	14370.2735	12338.67522	9240.145436	12493.58492	12878.70478	13655.55088	26384.4437	18556.02304	5248.173593	12638.16938	4243.090281	6178.323794	22181.97088	8452.719319	3583.365769	4806.928736	13577.21438	5794.625668	13167.55523	10316.74227	9813.144936	4078.999589	4470.435532	21334.48896	56973.36409	6604.345049	37564.96042
RPL37A	17981.17801	12599.6836	14805.03112	15729.66046	12195.82625	9867.711723	15400.61033	42627.59276	14905.94172	12772.91232	18200.6193	23283.17104	22748.75446	17518.60063	21530.58551	13765.79104	18655.32564	11882.08076	19817.67269	14726.2237	13915.44955	28209.62659	15227.58889	20632.05538	11565.1782	17552.63396	16751.46805	13899.06193	13700.11036	15242.373	14919.37939	14039.46069	11882.08076	14864.67091	16489.95581	17806.29718	15874.24008	10781.72103	12461.58437	10926.9252	21800.89788	20133.35427	16664.60976	14933.86427	24969.85706	24530.6857	20805.8258	15475.51614	21178.31123
RPL12	15637.25768	14927.65474	16122.63479	16772.38131	12792.40489	11652.07988	16025.70173	43466.00756	14089.17873	15133.93889	17408.44737	22611.98361	25967.14791	20630.62532	16999.4437	14882.19702	19090.93213	14286.8466	22105.22709	15137.08624	10896.67129	27116.81181	12840.37653	22994.47976	15261.40225	15429.45952	17711.51398	11036.53646	15079.48883	18665.67321	14398.19059	13443.30173	11928.29216	15300.59256	20451.22909	14315.59386	11545.9549	14654.94468	17060.82647	9938.413513	30368.75096	14222.62262	18505.92876	13636.63338	16843.4484	22637.07502	16717.82929	14305.67449	15409.15261
RPS16	17171.16038	14337.44071	16035.7022	18138.90719	12634.66582	9605.199408	14986.74966	45039.39937	18229.65858	15617.75979	16243.78156	26551.39324	22390.51258	16329.57827	18097.46393	13037.68306	18712.30839	14163.59522	21008.70961	15197.01024	14040.43387	24007.53965	15408.08457	20844.80031	11985.47844	17673.49711	16552.94062	11859.86427	12317.31244	16701.61407	13277.53665	14501.35309	11993.78902	13384.72514	18650.154	17488.26949	11794.28121	11493.25543	14475.24253	11217.00478	23583.65883	18585.62936	14857.46027	15317.57087	19285.11228	23342.96073	18516.19348	14954.58136	18438.06862
HSPA5	10439.0287	6919.249227	14324.52718	9374.979667	12444.32091	7418.952589	13485.29903	30912.44084	10478.17515	12318.16624	6623.599755	16772.38131	13256.38595	23946.04773	13911.5919	21949.49207	5373.32629	11660.15928	16743.34215	10894.40562	8136.540609	12179.77517	59146.28667	55319.47996	7376.392989	9146.473185	11910.11629	11353.89648	6334.872081	35785.80864	7541.311926	10993.0178	5009.322264	5572.464252	45937.9854	106640.8003	5272.60325	11920.85323	12267.0428	2605.960401	11314.61498	38399.50152	76485.5706	19803.94088	8764.158348	10079.24431	5958.773761	6388.226606	9617.857595
CLU	15741.6583	16181.97312	14497.33302	15054.42415	19787.47527	14917.31126	5811.922507	30569.38596	15669.80828	11842.6135	16409.00241	7448.322402	11808.1872	8505.025407	26010.38159	12621.53612	11500.42753	39748.14641	10904.2269	29419.8027	30054.63652	18481.57287	28732.58053	32469.55418	27950.76111	14297.74393	13304.25303	20314.1859	38335.67501	8405.977202	16431.76589	13050.34105	27449.64646	18057.36695	12167.11818	23506.95319	20027.57226	23071.11226	16036.81375	17234.35775	9610.527139	36267.75843	14824.54189	28536.088	17454.36096	12963.78958	8822.671394	16409.00241	12261.94215
APP	12002.93732	15163.33955	16920.67985	11092.52258	18931.48451	17082.12595	22013.48493	13259.14283	12886.74145	22088.37912	17406.03422	25390.47815	13862.50054	21447.17386	19834.16342	19761.43272	13186.736	17642.89779	13281.21848	11173.54897	14438.16624	15124.5008	13650.81904	21470.97273	23376.9637	18249.88713	27167.60837	19310.52712	19354.7483	19465.07018	14620.44803	13805.92465	22989.69869	12036.26271	22374.99804	20931.67192	11090.2162	23719.72954	17020.66655	15540.01103	18945.92455	12147.73635	17876.78794	13939.58409	16349.96483	22778.73384	14018.0679	15415.56243	10823.65295
GPAM	34285.23898	1144.497614	12163.74521	3583.117397	26358.8525	15480.88048	1793.9192	5491.557775	2189.368889	2811.06186	17866.87769	515.0244805	4949.955049	3332.755041	40202.56593	11630.29343	8052.381563	1409.921355	10246.89974	14060.88614	29636.75664	3370.623034	2093.207054	14400.18674	2196.360786	6803.681016	10358.30167	16187.58234	1155.65796	2953.274027	26749.04836	9562.020936	2958.601167	6059.570238	763.9837338	4662.537749	31259.34555	3266.431247	643.2330641	5435.510166	4511.525673	28874.332	620.5904455	34976.53998	33799.16435	8941.491819	5686.00537	16364.70428	26923.90305
ENO1	17310.98164	6014.794617	15003.37972	5949.694009	20782.76419	7069.045909	17204.51874	54868.85972	6095.377102	12233.92641	15636.17383	10969.42184	20420.06629	16681.94531	25117.40749	24366.30617	13278.45701	6949.530466	21349.28202	10511.63789	28063.35644	27997.29739	14254.20442	12570.8962	9175.68305	6919.249227	10000.60636	7720.07856	15726.3899	10330.33816	9325.076499	7352.401335	8035.097532	7107.368553	52955.75921	18253.68248	11033.47691	8034.540601	7167.726126	11733.12651	18692.86292	13082.03981	21986.03661	21757.11932	8502.078301	13255.46712	14289.81778	9023.677799	12606.67229
ACADVL	22684.19647	11276.25097	16491.09885	13338.4175	12944.03585	12683.80415	12612.79057	15622.09055	14153.78116	12128.38538	16480.81437	17817.4088	33382.39763	13332.87136	18493.10588	18630.77312	16453.42045	9437.570801	17830.99907	14964.95068	24349.42259	19574.66404	18329.7555	10543.01491	10579.61761	13896.172	11813.09911	14994.02304	13175.77214	12070.51726	12449.49744	13194.96488	10475.9965	11510.79514	22786.62972	17462.83192	17803.82888	11707.94195	17266.64201	18543.16544	17860.68658	19307.85029	14227.55266	17915.2421	16194.31597	13436.78058	22477.59304	17882.98464	15478.73452
NACA	13533.05461	13188.5642	15517.4073	15851.1502	12081.3988	11932.42691	12984.47344	26758.32049	16508.25391	16323.91985	14801.95282	24095.89787	19798.45082	17471.307	16302.43573	14587.04364	14707.86177	15705.6922	19068.44957	14755.85505	12343.8078	21153.37045	13803.05409	21699.88736	13987.97883	18042.3535	17653.90744	12835.03747	12721.66505	17706.60399	13805.92465	14722.14129	11759.1803	15661.1215	21020.36254	13409.79807	14087.22569	14489.29621	14596.14635	12043.77366	21444.20086	14628.55757	15205.43959	13371.74282	18952.49185	20823.1388	17652.68381	13458.2191	18919.67812
ACTA2	10377.70536	9763.616082	7258.721762	15279.39612	3261.906148	12800.3877	46366.65302	11895.26572	14463.20737	30794.8174	11573.99957	7474.181108	7371.79279	8604.644255	73517.49454	14747.67494	8453.305238	19980.42884	6526.979438	6962.548674	3941.41961	19369.51118	8340.972156	14786.57092	12301.95414	13374.52368	17255.87388	14477.24937	104178.6402	21421.91646	29283.49136	25618.52766	70605.84403	31372.21895	25341.24779	6642.910597	5964.972445	30050.47036	26849.35753	14488.29193	13585.68693	8386.190155	9681.399192	7638.109097	29012.76049	16747.98504	11758.36525	4901.133421	2428.583552
PECAM1	12840.37653	12354.07936	17349.42125	12706.6833	25134.82358	8576.063257	34447.2205	8454.477196	7890.493489	30188.25933	12711.96896	39252.58274	16953.5516	17162.83091	14379.24094	20680.73629	18936.73416	12471.08948	9166.78323	9286.375125	15550.78628	11252.82702	6288.93396	19509.64527	11277.8143	18860.75651	25425.70123	22387.40881	12779.11128	19434.06294	11364.91972	15621.00775	20391.77768	11452.69792	24072.52641	10431.79542	10802.66665	21043.6878	12205.97468	14722.14129	34554.83472	7863.739506	9637.210154	13533.05461	14802.97885	17581.858	9854.041646	10551.05663	11700.64043
ITM2B	14344.39896	15682.84748	19096.22599	16015.70749	14674.25766	16882.01996	21203.2814	13518.05429	16459.12376	17361.45112	22114.42231	17960.00237	11683.62126	17355.43514	15551.86421	14225.58044	12893.88935	22254.35296	21797.87584	16867.98373	15470.15367	17655.13116	10420.2326	23191.36213	19088.28574	19494.77558	20928.77037	17894.1441	18894.77769	18251.15216	16596.59786	18208.1903	14133.19378	15984.65415	17103.45202	11702.26259	19358.77342	22507.21508	16712.03633	14506.37974	13551.82842	12183.15259	13286.74313	14999.22047	19515.05524	20326.86251	16999.4437	17657.57885	24629.50378
TNS2	18888.23039	15695.89753	19760.06301	10600.90538	17612.35145	12474.54768	14118.50684	7516.262868	14390.20875	17276.21932	19231.71665	20290.26278	20197.65146	10141.61546	18157.7764	11810.6429	18491.82407	10802.66665	16570.16	9503.214304	15751.48152	13194.96488	14142.01327	13453.55564	12364.35947	17368.67305	16848.11904	18362.81885	15776.61317	16157.31565	16921.85274	17314.58174	16680.78905	17236.74711	11273.12496	15985.76217	22463.57516	15823.70603	22751.90833	15182.27012	18822.88207	17635.56184	6101.294965	15199.11714	16197.68383	19081.67139	24828.33578	19980.42884	20112.43208
HLA-A	9334.130002	15384.60632	11913.41893	17764.38248	13292.27008	13009.69833	21573.90825	30946.74286	16603.50163	28457.07874	10380.58307	27186.44605	18580.47705	24506.89252	7359.029507	17897.86547	15915.00411	23876.43693	19206.40554	15877.54138	9233.102861	18816.35969	15719.85084	28223.31731	18571.46393	15318.63264	24234.92404	25718.16241	11108.68072	21231.22409	20020.63243	15885.24708	17523.45849	12772.91232	32552.93392	11997.94647	8741.710192	16355.63228	25650.51095	11644.00607	21129.92362	7934.919206	33039.40205	12550.87116	21960.14461	9577.277237	8879.728416	8836.13556	8898.212506
STOM	17522.2439	8312.114582	12440.87109	9659.279404	21182.71559	13136.55978	17747.15218	8761.728744	8632.722109	25327.19951	13215.10155	18141.42195	19325.25627	12784.42707	9362.641135	29521.94086	14430.16224	20553.54933	30831.12587	8549.354796	15074.26359	21609.82747	13158.43134	16867.98373	10308.87914	13334.71982	28462.99684	14615.38184	17140.24268	20652.08657	10834.16139	16696.98404	10586.21958	8292.54848	18976.15296	14675.27484	15224.42273	10343.95197	19509.64527	12568.28243	19779.2476	9070.081764	10407.23975	10821.40247	15677.41316	17141.4308	23782.28869	8541.654515	20956.3513
RPL27A	15379.27534	12648.68589	13256.38595	17075.02317	11546.75524	10929.95521	16147.23934	45189.49982	16024.59095	13471.28537	13759.11346	23120.73976	21414.49348	17545.33554	17365.06171	14532.54646	18069.8877	13489.03847	18131.365	14607.2796	12791.51822	23313.8547	13822.20246	25065.23157	14121.443	16207.79163	16495.67179	13987.97883	12413.30694	17981.17801	14525.49694	14112.63634	12313.04432	16602.3508	18088.68511	16219.02991	10670.20198	12318.16624	12830.58996	12565.6692	20604.90126	14605.25474	17355.43514	14217.69429	20506.58916	20753.97312	15694.80962	11921.67955	13079.31976
RPL10A	14195.04595	14697.67059	15824.80288	18436.79064	12103.19132	10896.67129	14141.03306	37137.78011	17598.92782	16052.38352	13630.96324	23524.88318	22832.47981	15742.74946	17052.55051	13962.79263	17330.19079	12643.42654	16643.83088	14459.19787	10536.43989	22030.27578	12874.24214	19652.15533	14565.82605	14185.2101	15418.76834	11794.28121	16933.58614	18210.71467	13301.48677	13460.08493	10889.87571	15050.25076	19586.87916	15897.36359	11192.92805	12308.77769	13652.71158	9783.940077	23547.72295	14240.37876	14911.10862	13359.69908	17241.52681	21401.13858	14556.74225	15919.4173	15576.67737
ADAMTS4	22527.50527	3650.553745	11199.13644	888.8513634	10518.19744	1913.236157	32893.15918	12391.81494	413.2859501	17187.83147	15271.98431	5240.176625	16923.02572	3600.545041	3727.518023	24017.52618	3407.976275	4784.988355	40027.39103	3249.944929	14076.48881	62748.78817	14049.19548	20729.53207	1320.070172	5585.61237	2641.422661	8932.199994	19467.7688	14938.00539	1567.444971	5289.075034	661.1335043	2401.465553	13419.09626	2131.420195	1429.801337	702.4725038	3157.352326	1579.222885	10919.35385	1002.369398	2182.096727	3186.373226	2536.809432	18943.29827	54429.45513	505.6155932	27755.76714
TGFBR2	17771.77202	13126.54747	16924.19877	10993.77981	22549.37671	12412.44654	22953.07682	8954.516614	14690.54096	32845.31443	13737.19562	34795.18261	13874.03584	15231.81146	13854.81567	17895.38448	14752.78698	11026.59601	14770.18118	9371.081532	18694.15866	10253.29408	16468.25317	25739.56308	24752.72849	15735.11289	19361.4573	15897.36359	13049.4365	13488.10352	12530.00947	12405.56553	12641.67391	9157.257287	19207.73687	28930.42607	11950.63683	20220.0638	12180.61943	14147.89599	23194.57736	16404.4535	9630.532463	23209.0514	15140.23423	15907.28398	12000.44163	16453.42045	10598.70121
TPM4	16174.12349	12505.71466	15262.46012	11839.33048	12960.19575	19535.356	29342.4141	24057.51387	12214.43815	20398.84616	12536.09055	30406.66463	19745.00246	17597.708	14156.72467	24094.22773	13795.40217	31728.6816	19983.19891	10475.27038	7430.789603	18621.73561	17642.89779	18516.19348	10379.14412	12307.92454	19875.45032	12840.37653	23192.96969	26433.86836	11628.68124	17485.84527	9505.190647	11545.15463	41441.82639	12840.37653	7149.86258	10355.43014	18969.57747	9391.239354	21575.40369	7563.298321	15142.33326	10283.89995	14329.49254	16260.67934	11721.74613	6184.322188	12954.80688
RPL31	14319.56354	12792.40489	13520.86559	16803.80017	11327.95542	11400.4241	14336.44694	32929.6591	16749.14596	14025.84332	15032.52674	26743.48663	24102.5796	16761.92142	15623.17343	12530.00947	15845.65756	13840.41801	19569.23754	15436.94776	12434.83621	22513.45627	14789.64602	23168.86801	13571.56895	18256.21316	16444.29927	13766.74525	12783.54095	17402.41511	14064.78518	14957.6914	13091.11074	14643.7751	16508.25391	16627.68743	12075.53829	12377.22164	13548.07158	11151.11128	21692.36806	16695.82674	16278.72302	13603.59079	19988.7402	23662.25486	15138.13549	13092.01817	15289.99067
RPS14	15195.9569	14127.31717	16165.15713	17569.67541	8968.181988	10336.78457	12994.37738	46877.23868	16111.4633	15493.76247	15951.44953	16043.48466	19011.70004	15930.45563	16816.61731	12324.99878	18265.07328	11805.73201	17823.58491	15758.03374	13001.58499	25339.49132	13041.29838	24241.64432	11137.9791	17242.72194	16296.78671	10790.69275	13634.74307	18613.99265	14671.20655	12543.04396	11902.68869	16710.87798	15760.21842	15719.85084	13544.31577	11052.61304	11470.97081	10347.53753	23082.30915	16518.5555	15915.00411	11592.466	20222.86709	24747.58184	17739.77288	13551.82842	18834.62806
SEPP1	15761.31087	17972.45561	14479.25648	17169.97021	7640.227124	23085.50926	9837.662549	13175.77214	14106.76827	7259.728105	25814.60574	11149.56551	5560.503238	32406.59799	7168.222972	10795.92969	15571.27984	18955.1194	23189.75468	15485.17328	11606.13404	14024.87116	7886.119283	19699.88963	44057.49862	12811.0392	15107.73648	12597.93704	14692.57764	25796.71862	16096.95194	22385.85709	17430.18084	22476.03507	11859.86427	20660.67732	21487.34977	25276.33976	12731.36853	27364.15994	11655.31097	11113.30165	43114.93147	19889.23171	14610.31742	10986.92367	13442.36994	20097.10296	13896.172
LIPE	22867.32416	4263.727915	28544.00098	2705.537395	25684.31441	6983.815804	1646.171721	8511.512639	945.5424862	2513.704637	44277.92418	3276.635686	6885.758131	14506.37974	8971.912526	21306.41036	9684.083819	951.1957661	14684.43261	10217.82038	48624.64074	15551.86421	986.5843128	4764.468927	2531.890734	9433.646641	8693.972604	15283.63306	2445.814732	3471.153824	5925.001305	10997.59062	2691.508869	5241.629712	2923.335116	14442.16991	64499.48307	4869.303478	1216.144392	5125.580596	27975.95865	23734.53129	1203.315134	29079.19982	16720.14703	17777.93231	24823.17341	23440.24354	23313.8547
RPL30	14764.03971	13101.09602	13636.63338	16419.24207	12944.03585	10647.29893	12995.27811	36328.14199	15110.87838	14405.17833	15410.22073	22996.07367	19349.38276	17773.00391	15794.1197	11972.19349	16710.87798	15189.6384	19890.61037	14941.11198	12443.45837	23433.74542	13970.5374	22965.80824	11967.21543	16624.23016	15475.51614	13795.40217	14218.67982	16554.08802	14681.37938	14356.33526	11548.35607	14495.3234	16820.1146	15513.10556	13269.25627	12323.29029	12191.60023	10903.47111	20532.19049	16321.65703	15338.82026	14138.09282	19821.79408	20304.33179	18156.51784	13272.01583	19242.38394
RPL28	15001.29995	10441.19966	14335.45325	15491.61473	10346.82032	10715.41322	15160.18675	41935.95138	17409.65408	12808.37549	12609.29405	28992.65734	27937.20261	16730.58086	15869.83941	13923.16805	18922.30112	12362.64553	18606.25292	13112.90662	13144.75735	22376.54901	14681.37938	20991.24232	13260.06191	14180.29473	15315.44755	11690.10183	12922.52066	14882.19702	13932.8222	12098.15879	11533.15713	12474.54768	16635.7572	18876.45097	10722.84315	10765.29226	16978.24732	10178.94104	22395.16904	13582.86216	16985.30984	15247.65652	19500.18142	21055.36014	14067.71018	14282.886	11424.94717
LENG8	15901.77189	19289.12293	12308.77769	19447.53827	9292.170075	19342.67794	12497.04936	6359.509463	19409.83086	14234.45758	16334.10642	18041.10294	26118.78099	14757.90079	12065.49831	13170.29363	18581.76499	18126.33861	9833.572031	17987.4109	9487.418342	12490.12145	15732.93169	7859.380132	9083.9235	17460.41123	12215.28482	16656.526	18049.85867	15171.75022	14393.20142	16677.32074	17729.93859	16760.75961	14938.00539	11582.82767	20019.24476	15960.29735	22504.09513	14788.62091	16892.5548	14091.13204	20794.2918	7503.249454	19965.20033	8252.982267	11295.02523	15505.58038	12863.5381
CCDC80	10540.82278	16555.2355	4806.595556	33689.23287	19984.58409	24833.49923	6861.935215	40409.30629	23874.782	3734.500597	6541.019407	5406.951623	4455.586629	15389.93914	4708.329898	5104.661982	39081.54721	27730.76793	6067.135271	33246.1568	11768.14965	4054.194657	13332.87136	48959.45814	34332.80138	5287.608794	20013.69501	23409.39353	10278.91138	17224.80364	23267.03796	25232.57713	16372.64641	36250.16547	33752.34122	30207.09762	5581.742059	13582.86216	13966.66448	18856.83493	8512.692667	9258.096238	66317.407	28780.41849	17308.582	4916.103951	4860.19911	8934.676869	3849.618126
SERPINF1	21551.48907	8892.663243	21600.84206	7364.642627	20053.96554	14525.49694	19155.88321	29053.00861	9307.640961	5573.236813	25506.89988	11747.77466	12962.89103	12454.67611	19469.11825	20001.21371	26590.06983	10177.53003	23360.76564	7740.976283	19403.10509	22513.45627	10820.65242	17707.83136	18051.10983	7539.743917	10883.08437	12224.60206	23023.18707	14319.56354	9107.881726	9412.092911	10515.28158	10293.17086	19330.61511	19777.87666	18452.13231	9935.658382	10110.7322	10645.08511	23729.59635	13882.69361	10159.20478	23878.09198	13332.87136	21293.12287	15776.61317	12908.19707	17023.02628
CTSD	21065.57874	9440.842181	21861.42668	8088.743075	16459.12376	11899.38902	14695.6332	47663.58906	10508.72385	5979.461129	24040.84425	10020.72906	39514.64875	19765.54242	15060.68642	13644.19723	16624.23016	9862.241418	29776.77628	12166.27485	25140.05077	16731.74057	8623.751152	20815.9233	21225.33836	10351.84184	8450.961808	10439.7523	10700.56879	11958.09436	9326.369319	9646.566701	9573.958581	10039.50039	20882.40032	31019.76107	15854.44669	13765.79104	9738.607956	15822.60925	32055.84803	16176.36585	18180.44536	31733.08043	10463.65938	13410.7276	15956.97884	18889.53967	10593.55993
ATF4	20357.88307	9285.087849	14593.11148	11009.03099	16797.97743	9469.679266	15450.86413	19532.64801	13451.69071	19203.74315	14227.55266	14468.2208	21282.79389	10816.90291	18435.51274	19790.21859	15114.02092	12897.4648	21696.87933	11785.29195	15749.29805	24667.09055	16684.25808	16717.82929	6736.109083	15466.93707	16286.62342	14796.82374	16381.72785	14639.71555	10742.1851	11897.73953	9269.65445	11911.76749	14255.19248	17889.18348	18299.28832	9193.508621	14091.13204	11178.19689	12675.01546	14389.21133	13108.36282	12338.67522	16567.86305	15225.47804	20136.14554	9987.44443	19065.8063
AKAP12	31675.94312	6710.942985	12202.59093	3912.837907	13506.81497	10874.03584	19911.30181	4884.176784	3691.520895	10463.65938	16243.78156	4220.50424	26775.0184	7479.363612	13896.172	20090.13904	6018.965201	41198.37933	25489.22597	6516.130485	33147.21306	22365.69447	9288.306373	10086.93228	4117.633328	8784.228306	17474.94043	8269.015311	34882.11649	23708.22344	5499.175971	17265.44522	4634.505474	5982.363086	47285.16366	6172.759067	8684.937996	4193.966598	17077.39043	5173.409659	14184.22689	6237.705688	6928.847997	13633.79801	6653.509429	6973.657492	29998.44195	4132.501566	42565.58879
RPS25	15464.79305	13210.52234	13702.95952	16413.55258	10631.81189	10440.47596	12648.68589	33621.58126	15464.79305	13745.768	14945.25511	23775.69576	18716.19991	16155.07593	16146.12013	12067.17106	15251.88466	13208.6911	19043.35334	14338.43454	11713.62405	22984.91861	14394.19911	21791.83303	11870.55591	15616.67728	16256.17155	13276.61635	13605.47678	16170.76052	13885.58074	14549.68099	11489.27286	14744.60856	16758.43623	14607.2796	13179.42575	10896.67129	13073.88136	10649.5132	19907.1618	16188.70442	13706.75931	13813.58241	22254.35296	21197.40342	16356.766	13375.45077	16215.6576
CD63	17616.01422	9231.183091	16370.37684	9445.424018	17015.94807	12992.5761	18176.66523	48884.85559	11150.33837	8322.491789	22322.32896	14709.90085	14975.32719	19540.7731	16952.37651	15257.17147	15865.43997	9179.499904	22056.25046	11367.28324	16950.02658	22243.5577	14878.07137	16262.93371	13244.44612	11580.41934	12366.93084	12652.19333	13791.57781	12473.68304	12576.99712	10169.06812	11764.88728	11202.24194	16796.81312	22878.42215	16103.64787	10356.14795	8545.207629	10777.23797	20509.43218	15474.4435	16205.5449	21820.55133	14850.25314	15523.86215	20682.16982	13882.69361	15628.58895
STAB1	17143.80727	9022.426938	12739.31325	5684.823121	15948.13287	9305.705692	21957.1005	26382.61494	9409.483686	7281.90297	36756.19894	15462.64932	32109.21902	12175.55471	15704.6036	14988.82741	21020.36254	2674.214475	16844.61594	17950.04599	31181.44041	9550.098176	12463.31203	9449.353077	27948.82378	10318.8878	13499.32727	8758.692686	16528.86353	34411.42362	7615.905228	8459.753019	14916.27731	11238.01703	18073.64562	50116.56695	13913.52059	15573.43863	6400.193351	33380.08382	15493.76247	19854.79614	21964.71157	32722.60438	4277.640906	6969.791546	11829.4869	15840.16682	4766.120452
IGFBP3	14810.16304	14744.60856	10749.6336	16701.61407	20649.22378	9591.892998	9987.44443	5581.355176	10268.22974	12577.86892	10713.92785	33103.58758	3747.985393	5131.979595	9880.031006	23793.83073	24917.98765	32231.86294	28172.49954	6841.987671	16169.63969	41487.81234	5471.420557	7794.819038	15376.07765	13596.99189	22627.66248	6887.667534	18303.09395	17137.86671	10231.2859	15906.18141	18968.26264	16424.93354	20283.23193	3262.810666	6792.372138	13730.53191	20059.52645	7635.462388	10739.95156	4868.628496	11837.68932	11473.35638	7361.580395	26100.6831	19146.59098	9623.859399	19858.92526
CALD1	11648.84968	13345.81594	13595.10708	14366.28977	7986.788638	17380.71627	18843.7689	7956.398489	16492.24197	23239.63739	14133.19378	16020.1486	10702.05231	15204.38567	29747.89473	14858.49015	12349.79851	23218.70578	12429.66578	13878.84505	7963.571163	15151.78249	15502.35642	16039.03708	16625.38251	18304.36266	14665.10623	13744.81525	49801.4446	21651.80881	17254.67783	17682.07443	25986.95442	18523.89575	23148.00014	11683.62126	6080.607545	26775.0184	19937.54186	17298.98674	12799.50048	11110.99094	13207.77557	12422.77522	14968.06288	14744.60856	10718.38457	12983.57345	8413.55517
LUM	15959.1911	13397.72006	10205.07991	28514.33861	14283.87605	27449.64646	4494.670616	12542.17457	16718.98812	5823.213312	8081.457661	16666.92013	9613.858471	20324.0448	2246.556076	4591.976953	9389.937542	35999.76728	15361.16384	16918.33431	2324.008096	8099.964231	8834.298328	29046.96783	37302.89454	9512.440757	12708.44494	15520.63439	14428.16193	26608.50706	33633.23563	29159.93636	27554.49274	35743.66526	27913.97476	23577.12096	3912.02434	18666.96706	18665.67321	16806.12983	8453.891197	10932.22826	37947.04599	32357.21805	12320.728	10157.79651	6867.645187	11463.02249	6673.832597
TUBA1B	19081.67139	9944.615353	17024.20626	8343.863418	21282.79389	11154.97663	30021.32334	63788.11286	9546.788937	9276.081913	11107.91075	16820.1146	9010.552405	12533.48401	15441.22839	25702.12359	5809.103229	10234.83241	11775.49329	8894.512613	17454.36096	21371.49086	14745.63062	13307.01986	20124.98278	4635.147998	10183.17522	9070.710476	16014.59741	16142.76299	13033.16533	7454.003631	13156.60732	8442.179733	24440.73313	22465.13227	11500.42753	13460.08493	5262.744813	8911.791955	27139.37632	14721.12087	6165.062333	35907.55896	7752.252325	11005.21621	10636.97173	8703.016609	10149.35101
TMSB10	16427.21067	7801.846049	12018.75536	11613.37658	13137.47037	11096.36763	22404.48487	55777.66709	10572.28692	12851.06129	14397.19261	22627.66248	19985.96936	15178.06129	11238.79602	21680.34259	20492.38	10846.93535	20066.47976	12503.11444	12831.47934	24619.26279	13117.452	24892.09336	10484.71381	9984.675706	18852.91417	13403.29317	11067.94585	16859.80131	12148.57839	12222.90748	10345.38604	12934.17028	22005.85696	16207.79163	11552.35912	10102.32582	11682.81144	11193.70391	20636.34614	7375.881714	22458.90448	18277.73805	16447.71912	16591.99694	17110.56662	7332.552617	10631.81189
MSN	13440.50656	10241.21923	15810.54971	9916.393834	14276.94715	12040.43488	20886.74314	11470.17573	7817.002671	21713.42868	9758.879894	23782.28869	12847.49872	14523.48342	12873.34979	26247.63734	8303.476794	22533.75209	15333.50515	10889.12091	9831.527409	20515.11939	19255.72636	17180.68474	11213.11794	12035.42844	16906.61148	14362.30714	19835.53827	21992.13327	11064.87758	13666.91397	13250.87392	10004.76636	33108.17703	19129.34592	9052.495509	11958.92326	16115.93097	9547.450693	25513.97288	8010.629038	12183.15259	14832.76464	13130.18743	10285.3257	14295.76198	8914.881082	15473.37093
RPS7	15526.01437	10773.50351	14911.10862	13497.456	11293.45951	9813.144936	14928.68948	37153.22849	13722.9202	12892.10201	14239.39173	23820.23357	20084.56964	14147.89599	16061.28732	14581.98903	14889.41966	10762.3079	17392.76784	10584.01847	12590.08049	19517.76079	12722.54688	19191.76697	11781.20819	13640.41478	14845.10732	11090.2162	11211.56358	14811.18964	11133.34791	12255.99406	11300.50694	11671.47987	16042.37265	12784.42707	12537.82854	11094.06044	9680.728152	9999.913192	18271.40456	13895.20883	11789.37713	12717.25682	20329.6806	19158.53897	17345.81391	12678.53021	16406.7278
MCAM	15456.21992	6780.612045	12587.46272	6404.631166	21378.89894	10463.65938	13464.75065	13244.44612	6041.536375	16293.39824	15320.7564	10710.21533	12554.35148	8495.59826	40445.73517	23964.31264	11230.23013	13801.14071	8365.289929	8725.970219	19983.19891	21421.91646	10440.47596	9159.79657	5996.894011	10049.9441	12686.44195	13704.85928	43270.61384	11607.74311	11217.00478	15198.06366	21719.44975	10443.37107	22655.91184	8888.349542	23769.10465	12363.50247	15003.37972	7819.712308	19044.67337	9800.909053	4061.789178	17192.59761	16317.13233	11750.21779	20260.74957	8778.141652	12255.14457
RPS17	15121.35607	11482.10771	13544.31577	12556.96236	11541.15407	9073.85469	14085.27292	41706.94344	13824.11876	12590.08049	13801.14071	26419.21437	20037.29206	15175.95731	16322.7884	13186.736	16401.04264	10207.20222	18106.247	13450.75834	11623.84601	23618.01242	13925.09835	18888.23039	13699.16078	13724.82273	13679.23466	11191.37648	12528.27256	13281.21848	10983.11655	10387.06084	10546.66948	12696.11857	16317.13233	17154.50547	11677.9537	10251.16219	10864.99483	9160.431501	21126.99459	16464.82905	13040.39445	13754.34574	19005.11223	21820.55133	15403.81313	14191.11079	15807.26234
HLA-C	12507.44844	10874.78959	14289.81778	14281.89602	24842.10735	13810.71025	28884.34081	17490.69405	18360.2734	18657.91199	8400.734915	28156.88172	11948.98024	13533.99268	8027.304006	12984.47344	9389.937542	20101.28247	21914.52722	14513.41999	4295.468164	13131.09758	16863.30758	18128.85163	23759.22141	15418.76834	12736.66446	18225.86822	9272.2249	13119.27059	26366.16174	17634.33948	16668.07543	19787.47527	23931.11406	17063.19176	8888.965657	16538.03162	21618.81661	7171.70186	19645.34559	9789.36695	30391.91481	9653.924646	20836.133	12927.00004	7930.520372	10669.4624	8868.041691
NDRG1	11071.01496	12848.38927	12616.28806	9632.535284	10693.15429	9324.430156	20098.49603	8728.389908	9742.658972	15342.01021	14744.60856	11374.37673	25302.63376	17661.25102	7050.939544	20643.49939	11457.46195	18989.31079	19124.04287	13540.56101	9532.902652	17976.19326	16055.72187	13756.25263	9388.63591	16785.17449	13360.62514	12905.51316	19274.42131	22834.06249	8374.57248	17715.19737	8293.698151	11588.44906	47733.01913	14278.92649	13107.45425	11304.42407	16202.17541	8258.132352	14546.65578	10612.66868	20769.80327	11229.45174	7644.464941	12563.92735	19052.59547	11967.21543	16055.72187
RPL14	13387.5087	10017.25675	14459.19787	12787.97215	10802.66665	9493.996799	12183.99709	32296.71823	14556.74225	13489.97349	12883.16898	20104.06929	18877.75943	15568.04222	15973.57828	12539.56677	13703.90937	14474.23922	17149.74989	12582.22883	12630.28774	21861.42668	14081.36819	19834.16342	12587.46272	15243.42956	17019.48681	10256.13729	12589.20784	15601.53012	12402.12645	11817.19393	11216.2273	11466.20116	15898.46555	13372.66971	10203.66528	10977.7888	11837.68932	10638.44643	21017.4487	13474.08694	11846.71855	12955.70487	19213.06313	19623.57028	15595.04297	13230.68275	14951.47196
AEBP1	11117.1539	16817.78299	13965.69642	13624.35106	10693.15429	16480.81437	10348.25479	16014.59741	15680.67353	10654.68163	34185.57231	16766.56945	13520.86559	21914.52722	19065.8063	6914.45483	24238.28395	21911.48943	17409.65408	14299.72616	7940.42118	11675.52559	16189.82657	19878.20583	16430.62697	16057.94782	13893.28268	12590.08049	25602.55098	24988.90289	18272.67109	19779.2476	21552.98295	20834.6888	20069.26176	14029.73265	5822.406099	22232.76768	16578.20185	20693.64163	23069.51314	10613.40432	31095.10684	15090.99075	11778.75861	9431.031441	15159.13596	11038.06656	7705.643962
LMNA	28609.36685	6730.041966	17034.82983	10020.72906	15321.81839	8061.316895	25251.82334	33890.65636	6682.164502	5483.950133	7901.439623	6746.856613	4241.325996	12868.889	13292.27008	33296.89333	19797.07855	5550.491218	47331.07174	12956.60292	15429.45952	36097.21618	5457.028018	9855.407801	5869.40992	9012.426291	7871.374232	24634.62588	27034.23565	9003.060753	8806.175227	6939.422024	9055.633409	9587.904671	10039.50039	7819.170305	8846.55376	7086.707539	4490.933608	7821.338541	17257.07	6118.234822	7759.240962	13034.97223	8535.735943	16640.37025	19162.52329	8115.700007	37792.17584
MAT2A	23749.34228	8044.013685	14949.39939	3786.632297	9375.629513	8411.22276	26626.95706	8567.151179	4585.29769	6092.842633	20222.86709	6008.960654	9723.768637	8217.59107	11823.74859	24828.33578	14306.66611	7140.452553	36406.28624	5674.980602	17122.43088	44815.18301	6352.900785	6630.490031	6219.57277	3756.568296	6016.462503	4999.956096	26243.9989	7166.235794	4558.677653	4643.508915	7360.049756	3742.014969	5391.6074	8383.865331	4830.643602	7304.145568	3640.950985	4997.53069	7620.129554	6463.947552	5497.651487	6308.580794	3225.259557	18638.52305	28231.14356	4996.837933	37261.54724
RHOA	17269.03584	8152.912538	15791.93032	11289.54617	16671.54182	10875.5434	19897.50513	27883.03433	11254.38711	15685.02174	16033.47933	18739.56603	12726.95694	14030.70515	19262.40105	17734.85505	13030.45544	11578.01151	12928.79223	13780.11106	15692.634	19959.66557	10528.40932	21307.88726	12887.63472	10662.80852	15786.4582	15678.49988	15856.64474	17156.88375	14122.42186	13199.5387	12515.25343	12952.11328	19775.13505	14293.78031	13869.2283	12461.58437	10120.54848	12240.71222	19665.78189	10544.47659	12590.08049	19428.67542	15632.92271	14664.08976	13656.49744	10336.0681	14525.49694
SLC25A6	16464.82905	8991.834953	14588.05477	11422.57167	13974.41139	8073.059567	12432.25072	28571.7137	10502.17021	8333.459563	16756.11318	16974.71716	16839.94626	11808.1872	17431.38905	10986.92367	15110.87838	5849.508744	14873.94687	12017.92231	14742.56467	20789.96819	9746.036106	13734.33935	12434.83621	12754.33347	13023.23182	11434.45413	11227.11688	10847.68723	10714.67051	10792.93684	10358.30167	10496.34819	14443.171	14160.65029	15692.634	9476.245423	10516.73941	8010.629038	20300.11006	19201.08113	9787.33152	14727.24448	24344.35979	21572.41291	20295.88921	17600.14773	23281.55722
CAV1	17780.39703	11102.52247	18674.73205	13584.74528	17270.23288	13941.51666	11320.89088	16285.49455	18513.62676	14414.16755	11734.75318	13497.456	6795.668618	9725.790849	12610.16809	22031.80285	11951.46522	18116.29002	15084.71589	16187.58234	12346.37489	17236.74711	3872.634492	19454.27945	9402.963788	20080.39361	16167.39825	20131.95878	15759.12604	15883.04507	14759.94681	19277.0935	13163.90492	13177.59882	18664.37945	6258.927586	20676.4363	17823.58491	11413.86571	6895.31044	13634.74307	7210.581022	6522.456847	18550.87893	17639.22944	14197.01393	10296.73882	14854.37107	21597.84775
PFKFB3	22527.50527	3572.701327	27707.71171	2674.77062	28342.90372	9011.17699	19961.04912	5386.004546	1625.535235	3448.1327	37086.33188	4246.032387	13295.95599	20138.93719	8311.53845	20085.96185	6292.858426	3185.269105	31149.03727	6197.195506	24484.81951	13655.55088	2551.446074	6923.567027	2813.011016	14524.49014	10210.74038	8329.417124	4482.536695	4980.931	4245.738085	9402.312047	2578.112386	3142.941145	13729.58021	8138.232731	54057.23025	4973.685984	3057.844924	9495.971226	15454.07738	37422.02379	10708.73068	14638.70083	13840.41801	14672.22352	26523.80155	16992.3753	19743.63389
CST3	13670.70377	10705.762	16029.03453	15483.02673	15129.74346	11413.86571	11632.71214	35158.84261	12430.52737	6127.147066	20500.90432	9820.629939	9203.072275	8951.413752	14830.70853	13600.7623	40121.83484	16950.02658	19210.39982	20140.33316	20301.51721	15589.63908	9790.045521	23711.51033	14132.21417	13750.53275	13118.36126	14529.52482	11834.40767	18781.17785	13904.84359	15852.24895	14623.48858	14373.26203	17261.85534	16095.83622	12483.19737	12646.05594	15680.67353	12030.42409	11602.91658	12471.95394	12673.25845	19678.05387	12637.2934	17628.22894	11327.95542	13172.11955	11022.77515
UBB	15821.51255	10609.72663	12512.65122	10893.65051	12518.72387	12244.95526	12441.73346	22340.90387	10439.7523	7351.382146	12681.16691	11470.17573	26649.11396	10636.97173	14812.21631	12614.53919	9577.277237	13918.34349	16685.41459	12522.19528	15571.27984	20065.08891	14444.17216	16296.78671	13675.4425	10135.99332	11327.17025	11745.33203	11773.86098	13791.57781	15829.19106	13616.79821	13477.82327	11365.70751	10333.20273	31213.87726	22323.87628	12530.87802	14179.31186	7841.423241	13503.0706	15647.01575	16282.10843	27101.77922	19270.41372	15923.83171	13963.76049	10639.18386	22604.14826
RTN4	18448.29569	6421.522943	18130.10827	6476.505043	20016.46969	9102.201705	9480.187303	17290.59526	6289.805852	6013.544005	13973.44279	15802.88025	21030.56416	12568.28243	13078.4132	18107.50208	8778.141652	11887.0234	22712.51641	13832.74538	27256.25911	15598.28621	11828.66697	10842.42518	7584.297337	10162.7263	14154.76226	12626.78636	12400.40727	8863.739933	7247.158846	12707.56409	6978.492939	7537.131293	14485.27949	17627.00709	19014.3358	8593.319571	7461.240553	7672.068105	24873.12132	13431.19354	7524.603296	25764.55303	12423.63633	11959.75222	16753.79045	14310.63331	23178.50567
FKBP5	26470.5389	3225.483123	22334.71052	675.6807132	42536.09479	3508.405015	19520.46671	11660.15928	5006.19826	6206.652968	19771.02336	10630.33811	4202.405483	4085.224499	34588.38322	14532.54646	16489.95581	6383.800158	31073.56082	2390.007444	22496.29716	29809.8181	4497.475413	8924.773487	12576.12538	4400.6462	14362.30714	4981.621552	23941.06881	13268.33655	13085.66743	5407.326418	2825.909384	3731.654268	2686.29022	5772.576813	3461.303142	2093.64237	22085.31723	4461.767668	14817.35072	8032.313262	6402.855671	6978.492939	2695.990065	19667.14506	31034.8156	7122.16329	68125.15462
RPS15A	14061.8608	10987.68525	12338.67522	14052.11723	9912.270579	10289.60414	13962.79263	33691.56811	14157.70597	13414.44636	13047.62759	23609.82846	20367.76318	15705.6922	14747.67494	11432.07665	15492.68856	11959.75222	18314.51557	11373.58835	11096.36763	20376.23565	12753.44944	20353.65021	12095.64331	14500.34796	14857.46027	11714.43601	11851.64648	15872.03959	12754.33347	12705.80257	10827.4048	12699.63917	14205.87326	14628.55757	10885.34768	11402.795	11197.58402	10983.87787	18152.74269	14152.80013	14347.38211	12946.72777	19036.75456	21023.27678	15580.99674	12423.63633	15214.9282
CSDE1	19145.26388	10107.22869	15794.1197	10401.47035	20425.72872	9046.850029	10597.96659	8800.683361	10769.02387	12458.12976	15229.70002	15630.75568	12371.21763	14783.49646	18244.82789	14072.58652	11643.199	13598.87696	18052.36108	11517.17985	19411.17629	16148.35862	10890.63056	16022.36962	12655.70175	13377.30513	13689.66853	12616.28806	16403.31647	13942.48305	10161.31755	15221.25723	10564.96131	10929.19763	12734.89891	14331.47917	23270.26368	13937.65179	10815.40348	11109.45074	17150.93866	14662.05703	10364.76554	19786.10376	13627.18446	12413.30694	19459.67407	14536.5763	34691.62882
TIMP1	8374.57248	8259.277252	11129.49005	6355.102914	6906.311978	6071.762995	6560.089489	170274.1602	11757.55025	2605.0574	6048.659618	5921.716697	25367.60931	14221.63681	6381.145762	22178.89602	6748.727499	8722.341945	20088.74654	23613.1017	3474.523889	24968.12634	38226.88338	22607.28207	14142.99356	8822.671394	4615.271128	3398.069337	11113.30165	6543.286744	7089.164031	5520.563192	5560.888676	8867.427026	38976.04174	42385.993	1167.331631	7660.908696	18808.53581	4859.188565	5103.600608	10439.0287	37828.86739	20886.74314	2878.496013	7241.635269	9904.71573	10039.50039	3705.107306
PPIA	16424.93354	8137.668651	12395.25116	9817.226958	14780.42263	10111.43304	17004.1576	48587.58043	8701.207056	12097.32024	14512.41403	14839.96329	12745.49591	10715.41322	20802.9417	17254.67783	13013.30589	10415.89985	13405.15139	12075.53829	19485.31894	21423.40137	12123.34238	16096.95194	12409.86571	10410.84725	13255.46712	10577.41787	11751.84683	12772.91232	13332.87136	10628.86454	10751.12392	11062.57695	17619.67775	15382.47371	11141.06763	10660.59148	8550.540071	8995.575331	15087.853	10505.08244	11806.55035	18909.18973	14328.49933	17006.51504	12333.54478	8722.341945	10421.67725
HNRNPH1	11907.63991	14809.13652	12319.87402	12324.99878	8667.497702	16147.23934	14511.40814	7204.086556	15020.02823	14879.10268	13394.00594	16804.96496	14310.63331	11463.02249	11354.6835	12999.78271	11993.78902	20434.22531	16103.64787	13844.25592	12113.26266	12919.83378	15123.45248	10374.10935	10665.76529	15566.96316	13200.45366	11734.75318	16800.30628	14376.25117	11441.58954	14924.55094	12570.8962	11850.82502	16288.88138	11724.18386	12574.38208	12991.67556	20381.88593	17228.38581	11041.12738	11126.40473	17611.1307	9495.971226	13979.25539	12129.22609	11533.15713	12169.64853	17798.89329
RPL21	13407.93921	12519.59164	11946.49578	15338.82026	8533.96117	9160.431501	13393.07757	33366.20431	16039.03708	13525.55237	12335.25469	24988.90289	19695.79358	14482.26767	15389.93914	11203.795	12519.59164	12859.97206	15229.70002	13613.96697	9741.308447	19580.09204	13542.43826	19919.58441	12000.44163	14465.21254	13101.09602	9982.599666	11476.53791	16057.94782	13451.69071	13264.6583	11057.21065	13343.96595	13774.38127	12233.07844	9669.327581	11423.36345	9807.025086	10473.09234	19502.88491	13938.61791	13089.29605	12337.82	17775.46794	18659.2053	14341.41644	11812.28032	16073.53811
RPS19	15066.95128	11175.87269	10860.47714	15765.68144	8786.664149	9854.041646	14222.62262	54365.35594	16118.16527	11154.97663	11394.10411	24522.18548	26593.75626	11773.0449	14199.96643	13781.06626	14974.28921	11364.13199	15847.85438	11777.12584	12704.9219	20953.44633	17806.29718	19227.71794	12216.13154	13312.55524	14625.51597	8526.274755	9630.532463	14469.2237	12192.44532	10039.50039	9608.528894	13016.01221	15461.57757	15929.35145	8318.45467	11410.70155	14254.20442	12374.64814	16455.70154	14731.32831	14296.75292	14777.34945	18013.6126	18549.59313	12078.8868	9767.00048	11643.199
AOC3	22536.87615	4708.656265	15228.64442	5177.714571	16181.97312	9663.297421	13362.47744	10224.90529	3680.789697	9356.802236	22423.12815	7065.616818	7431.819801	11019.71941	15239.20377	17121.24408	8378.636834	4153.177029	14423.16238	8401.31723	30269.97687	13384.72514	2379.098673	9720.399219	5619.787031	8239.835526	12966.48561	16088.02837	15484.09997	7067.576094	10711.70018	12543.91341	13121.99895	8441.594586	7270.303127	10542.28415	38730.96865	9258.096238	5652.211536	5943.511202	19669.8717	25818.18466	3439.777614	32444.80682	15173.85362	14555.73329	22488.50188	13549.01069	26256.73565
YBX1	16754.95178	7242.137238	15143.38288	9175.047062	16951.2015	7484.54971	13664.07231	22938.76241	8518.004818	10617.08328	14641.74518	17247.5033	17171.16038	13796.35843	17912.75869	16914.81661	11707.13044	8043.456135	18503.36347	11094.82945	17057.27914	18726.58125	12670.62339	13448.8938	11119.46588	9736.58308	11404.37587	10956.50364	12957.50104	11378.31947	9334.777017	10486.89428	8855.75649	9552.746393	17725.02349	18235.97759	14824.54189	9585.911129	8277.61725	10736.23002	19249.05399	14424.16215	8304.052367	19420.59694	12569.15363	14511.40814	17066.74032	11556.36355	20673.57014
ITLN1	736.0694274	21944.92827	26625.11149	22846.72789	58.42748594	3019.093082	39.00705067	522.8659242	24248.36647	537.9757447	13.59584478	1977.276988	3.040957506	4.354988061	528.6603331	6805.095949	7.826762586	16549.49889	350.9193981	60586.13175	10.39747458	2025.832653	36338.21569	28274.22675	10614.14001	51955.90018	7844.685075	388.9379744	46.90173023	9413.397794	15751.48152	16644.98458	2856.830042	10967.14105	30516.45912	1160.23293	5.564070638	45604.86037	15956.97884	517.3501406	2.685448162	13124.72787	509.238317	1451.872457	353.8259186	30546.08685	7986.788638	17690.65591	1278.732581
MGST1	27694.27111	2738.365817	16010.15783	2303.320368	22010.43343	6754.343269	6510.2615	30603.3073	2772.361127	2641.239577	16543.76426	8730.205114	7856.65675	15410.22073	19900.2637	29517.84853	6893.87675	2512.659433	20425.72872	8635.714501	29006.72808	16933.58614	7927.772339	9144.571426	6469.774785	9399.054018	10130.37428	14339.42844	4865.254989	5869.003097	6095.377102	12213.59153	4080.413508	4418.06728	5167.675343	16524.28139	31159.83457	7010.005176	3178.432084	10179.64661	19783.36101	15825.89981	3459.863925	28609.36685	13889.43117	15685.02174	15502.35642	11934.90845	16693.51237
ENG	13790.62188	9157.892042	17240.33176	10833.41045	13484.36434	12298.54379	25197.62158	17058.4615	13500.26301	24595.3837	14441.16889	23609.82846	12440.87109	10361.89221	11679.57273	18896.08742	11878.7868	5718.019195	13338.4175	8014.516763	13745.768	12638.16938	7663.033045	13804.01088	12434.83621	13107.45425	19694.42842	17301.38506	8357.176138	21690.86451	10380.58307	9001.188814	16362.43581	10457.8587	15016.90523	14264.08811	9542.819364	15853.34778	10019.33999	10330.33816	12951.21554	13645.14301	10611.19755	22474.4772	15343.07367	17821.11421	13850.97483	9503.214304	3950.445478
VEGFA	12110.74404	7635.991657	18809.83957	5146.941678	14364.29831	8769.019578	2841.820059	4141.390854	5834.526051	7675.79152	14815.29674	10225.61405	26176.7786	19650.79319	7481.43762	30196.63045	3625.337522	8762.943462	29493.30648	6950.493942	15640.5097	36664.59443	9233.102861	11269.21867	4446.639328	8935.296196	5143.375326	4418.06728	11241.91251	9308.931363	4276.751488	5447.202311	3694.848792	2905.960754	49471.1553	8708.447528	14651.89759	4914.059826	6472.466048	6632.788383	10630.33811	12185.68627	27630.99602	3382.324993	6623.140658	21116.7462	49988.20045	14836.87773	21494.79801
RPL18	11316.18363	11823.74859	12540.43598	17472.51806	8378.636834	9727.139223	11495.64563	30771.34647	18145.19475	12614.53919	11064.87758	20707.99035	18318.32437	13516.18042	14119.48549	11499.63041	15714.4037	13333.79556	14899.7438	11451.11034	10023.50779	18084.92407	12806.6	17501.60872	10243.34905	14309.64141	15161.23761	10636.23446	11206.90179	14507.38528	12288.3184	11816.37485	9308.931363	12286.615	15275.16036	12728.72139	8991.834953	9731.860006	14049.19548	8550.540071	20798.6163	14171.45136	11426.53111	9234.38293	18352.63916	18588.20606	12719.90157	11722.55865	10761.56194
PDGFRB	12245.80404	12451.22342	17683.3001	13308.86473	13491.84373	15166.49301	14669.17283	13140.20252	13363.40369	12966.48561	15746.02342	14769.15742	24670.51038	21198.87276	14437.1655	10176.11923	23742.75848	13413.51657	11148.01996	7638.109097	13997.67792	10491.98378	9004.933082	13625.29546	14121.443	14644.79016	10898.18199	12370.36015	12589.20784	20946.18568	15938.18701	13580.03798	20401.67423	13326.40378	28732.58053	14476.24592	10793.68498	14514.42602	12870.67314	15615.59486	18034.85146	10376.98606	12536.09055	18154.00099	12042.10415	9082.664288	9339.954753	14705.82296	5558.576448
APLP2	12396.96962	11131.03304	19255.72636	9880.715861	17529.53271	10024.89744	13253.62965	16803.80017	9817.90746	9546.788937	13682.07947	11240.35416	10529.86897	18076.15134	14200.95073	13076.60028	12582.22883	12273.84698	19246.38569	13571.56895	13340.26673	17873.07095	10425.28976	13311.63252	22868.90926	12538.69762	10714.67051	10549.59404	18665.67321	12052.12466	12153.63189	12497.91562	13671.65138	9889.623302	15538.93391	21733.00328	15555.09847	16397.6325	10239.79959	9085.182887	17607.46895	12935.96346	22891.11216	16817.78299	10099.52525	11720.12127	15556.1767	18913.12219	18489.26074
TMBIM6	15357.96991	10663.54763	16065.74108	10371.23343	18058.61864	11015.90093	13569.68766	14458.19567	11200.68908	9640.550736	15090.99075	13983.1318	11252.82702	15793.02497	14195.04595	13930.89084	10183.88109	11252.04706	16658.83525	12509.18246	17482.20957	17089.23168	11999.60986	14900.7766	14622.47499	12098.9974	13229.7657	12637.2934	12997.07977	12440.87109	12843.04689	11963.06862	8690.960024	9957.720838	13282.13909	18773.3686	17504.03512	13326.40378	9755.49831	12702.28026	15230.7557	14450.18057	13900.02538	20461.1545	13938.61791	11839.33048	13361.55126	13658.39076	19239.71656
LGALS1	20074.82691	6361.272939	13965.69642	10505.08244	13085.66743	10494.16576	7589.556194	46036.80106	11069.4803	5918.023689	15774.42621	9503.214304	14200.95073	8443.935418	15394.20673	15297.41122	9786.653137	7917.887302	8372.831217	13891.35679	21773.71462	15905.07891	10927.68262	20286.04397	8791.537862	9540.1739	16558.67842	15746.02342	9293.458333	10736.23002	15192.79732	14017.09628	10600.90538	12078.04959	13438.64344	13674.49462	21220.92513	8073.059567	6298.968018	7431.304684	18660.49871	11671.47987	11840.15115	25140.05077	22875.25074	17319.38302	16992.3753	10198.00874	13935.71975
PRELP	14517.44452	11063.34377	31084.33196	5322.173139	11586.84267	6655.815759	3531.33896	2190.279612	7462.792236	5017.662475	28776.42896	13957.95434	3915.551021	10522.57274	25671.85532	22529.06682	18166.58874	11478.92464	24964.66527	9445.424018	15499.13313	26750.90253	7368.727585	8123.579355	9411.440537	21413.00919	6332.676962	7071.496278	30837.53769	15349.45601	9856.09095	11972.19349	12523.93135	10089.72936	7982.361049	8151.217364	15556.1767	20579.20928	9203.072275	8399.570407	11023.53921	16124.87002	2718.885101	15187.53281	8491.477169	22468.24682	25397.51886	26304.09775	23726.30695
MYH11	2476.178182	8641.103421	2412.142464	8132.593692	1434.665804	1780.416659	27686.59369	2387.523794	8141.618031	17641.67492	5320.328933	3692.288605	5055.015199	4300.532714	90843.77162	6367.890327	6162.498888	7443.677345	4994.760238	4349.396952	1795.411961	15543.24282	4718.45783	3172.709125	11057.97711	8317.878098	6679.386045	10908.76279	114763.1532	7913.497909	17894.1441	16460.26466	84707.37623	20552.12472	7173.690554	2417.331145	2665.886158	29996.36269	33234.63655	11593.26956	4488.755121	10722.84315	1041.753777	1864.921548	39671.07753	11331.88207	15407.0166	6195.477517	3077.620291
KLF6	25300.87998	6774.504845	21630.80795	9950.821063	25153.99524	16858.63272	14706.84233	14060.88614	8113.450169	12356.64859	6180.465409	7514.700068	9552.746393	20888.19095	4955.791268	18521.32797	6857.655851	26553.23371	27493.44264	12983.57345	8882.806429	27558.31286	5340.650389	8329.994495	4800.935038	8648.893355	12838.5966	7063.658084	11898.56424	17553.85065	11146.47463	11686.05105	11112.53136	7209.08178	21465.02054	5183.460026	6361.272939	6569.190012	16461.40564	5048.712166	16789.82897	8122.453266	17406.03422	19900.2637	7101.95152	13324.55648	23600.01145	5045.913341	35003.21843
HP	3132.284497	6231.655516	19327.93551	3152.322761	819.6125357	1733.292197	1290.038925	31476.7715	6929.808606	1671.930471	497.9983331	4656.078576	1433.472978	519.1462537	1519.729719	8899.446146	202.8954763	762.2382032	806.8732281	3832.844155	3205.868535	22476.03507	131508.8158	9904.029211	58134.21827	5685.61126	2419.510364	104.1981718	571.6140138	2251.544629	2948.160823	1465.928493	2321.914895	943.7745589	65354.54629	22157.38392	899.1377804	3865.125723	29813.95091	330.268515	469.8631871	49515.75343	8958.241468	14313.60944	339.0597556	6094.109736	14531.53918	29667.58661	1605.602554
OAZ1	16357.89981	7326.963955	12759.63896	10424.56716	13042.20236	9694.157799	16839.94626	40440.12859	9811.104562	7952.538956	10462.20891	14532.54646	18016.10999	11509.19952	15256.11396	12901.04123	15325.00481	9230.543256	13463.81738	10958.78221	18753.85968	16544.91103	11445.55558	15130.79221	10967.90127	9968.770431	13354.14409	11440.00351	9965.316117	11719.30892	11656.92685	10389.22099	8423.475129	9328.308884	14882.19702	19182.45732	14246.3024	9583.253719	10162.7263	11791.82892	14886.32381	12616.28806	12121.66184	16432.9049	18078.6574	13136.55978	12505.71466	11463.81708	10358.30167
HBB	6089.042904	1757.488068	3333.910286	4311.875076	4215.241747	5171.975483	2618.090856	1195.666057	13512.43346	13188.5642	925.1211137	42636.45784	87676.34176	1858.855905	283.2426888	725.4830066	1073.866291	105757.4658	1046.095335	1840.266787	899.3871092	11549.95712	2046.863662	86499.2488	22007.38234	8299.448898	21263.62479	2525.405652	1502.343544	73982.68197	8317.301567	26516.44861	17455.57085	20180.85851	37440.18548	8748.377956	11112.53136	3557.380538	15359.03448	3808.480045	27541.12645	1901.86515	1476.329487	1434.069267	5224.943509	1572.995778	6784.843331	494.4898447	15631.83916
RPS10	12205.97468	10412.2906	11806.55035	15059.64252	9351.615161	8662.692752	10754.10517	43625.98144	14527.51074	12625.91117	10303.16427	18188.00797	18403.59409	13067.53941	15464.79305	10861.98283	13938.61791	10662.80852	14581.98903	11390.1559	11012.08377	19705.35236	12122.50208	17136.67884	11453.49178	11163.48512	10786.95363	8871.115653	10815.40348	15029.40114	12108.22594	10979.31075	9860.190836	11744.51793	14698.68939	14404.17987	9558.04503	9141.402708	9558.707566	9501.238371	17403.6214	16438.6011	11862.33071	12439.14654	14200.95073	18106.247	13343.04105	11983.81701	13946.34926
ATP5B	16991.19752	6608.92442	13152.04838	7042.63596	15151.78249	8713.881836	12630.28774	25852.20908	6529.241909	7789.957893	18208.1903	8075.857961	8353.701208	9530.259936	25544.05499	13662.1782	9958.411079	6794.255645	12592.69879	10387.78084	20680.73629	16754.95178	6869.073422	10277.48652	8608.820268	7161.270258	10295.31149	9505.190647	10651.72793	9833.572031	14515.43212	9133.169179	7614.849512	8584.389561	16062.40065	10540.82278	20834.6888	7484.54971	7299.084474	7322.90215	12562.18574	17032.46847	7353.420665	17600.14773	14343.40472	16503.67748	15464.79305	12483.19737	18324.67411
CD59	13206.86011	8957.620551	12707.56409	8479.125888	13463.81738	7374.348102	24687.6166	16109.22993	8587.365199	19561.10062	14764.03971	23055.12612	13349.5167	9453.939044	11757.55025	23474.38821	14850.25314	12951.21554	15528.16688	9031.186606	11252.04706	16252.79152	9795.475781	14807.08368	10321.03377	11320.1062	14553.71557	15364.35844	18079.91056	12874.24214	9663.967253	9788.688426	7894.32291	9584.582332	23135.16772	13603.59079	7656.661763	12944.9331	8390.260147	10050.64073	22797.68855	7119.695364	6079.764652	11809.00571	12362.64553	13680.18286	10808.65858	8587.960451	10142.31845
CFL1	17027.74672	6115.690848	13463.81738	7998.977174	17997.388	8529.821471	22030.27578	39258.02469	7405.081021	9692.142165	14327.50619	14263.09943	10858.219	9476.902289	16013.4874	16870.32229	11228.6734	8997.446103	14424.16215	9495.313038	19047.3137	20267.77263	10566.42603	15029.40114	10812.40523	6891.965626	11724.99654	10508.72385	12426.22002	13305.17524	9735.233397	9168.054104	9957.720838	8406.55988	22071.54399	13188.5642	9240.785936	8011.739624	8355.438492	9353.559977	18203.14262	9629.864949	9289.594095	17383.12591	11271.56228	14831.73655	14458.19567	6804.152628	12726.07481
CDKN1A	24283.68831	6120.355608	14066.73511	3225.706704	14733.37065	6948.567123	21138.71313	7313.264383	2812.426128	11842.6135	11498.83335	5490.035403	16507.10968	9732.534591	7188.125087	14753.8096	6116.538722	8068.584153	34240.11574	5618.61855	14066.73511	33368.51716	8867.427026	9585.246708	2588.497918	6029.404316	10769.02387	12536.09055	21072.88078	12370.36015	3094.94817	4156.632983	3182.400178	2008.6344	12560.44437	4022.56395	1918.282188	3073.356758	4775.710596	2787.77707	6740.312598	7408.674861	8348.491522	6458.125567	3336.453236	25276.33976	55677.23606	2306.515664	51995.52968
RPL37	11405.95696	10342.51809	9910.896542	13319.93934	9144.571426	8640.504486	11956.43673	28579.63656	12377.22164	9877.292059	12409.86571	19430.02216	16673.85315	14467.21798	14032.65036	11606.13404	15933.76862	10123.35488	17437.43136	12910.88153	9121.148897	21002.88556	12357.50512	16657.68058	10189.5298	14585.02159	12768.48633	10011.70354	9825.396095	12616.28806	11715.24802	10625.18149	9952.890494	11480.51607	12426.22002	13977.31759	10190.23611	9718.378129	11569.98902	8205.63817	17285.80195	13058.48482	15064.8627	11272.34359	17002.979	21713.42868	13503.0706	10690.18993	13221.51511
CD163	19569.23754	3147.519371	21173.90778	350.4089667	41424.5948	1809.028225	18787.68804	33082.94293	1173.253274	324.3697678	38543.49998	1893.971936	2220.700857	17657.57885	18875.1426	15582.07677	18822.88207	370.0807031	69143.2108	3261.906148	26542.19282	19098.87347	4258.411527	1368.897724	42462.44918	1656.128761	1703.279116	736.630867	23559.15115	9331.54239	927.689656	1025.632802	5657.69914	1279.441858	4475.706376	63792.53447	5614.725369	8652.491077	2821.60337	11493.25543	13331.02316	11562.77354	17973.70141	40071.80745	63.57013758	6987.205195	13372.66971	19151.90027	5871.037492
PRDX6	20472.50372	4740.750314	18359.00081	4356.034512	13316.24678	4986.112471	7885.026111	20215.85959	4883.83825	5042.067489	16734.06025	6502.143939	7994.542828	10741.44053	17144.99563	15693.72177	8592.723949	5388.244988	16992.3753	7505.330085	17031.28791	27962.38792	9602.53665	7505.850333	6081.450555	7714.194537	8247.835394	5737.473018	12318.16624	10078.5457	6166.344455	7361.580395	3872.36607	5294.577056	7866.465344	11517.17985	24673.93067	6509.810258	6487.737703	4858.514985	14790.6712	11364.13199	5366.998357	15903.97649	9425.803216	19218.39086	19835.53827	14527.51074	31359.17433
MYO1C	16886.7013	8475.012788	18800.71519	7095.554895	13998.64819	8644.098719	9370.432001	7432.334954	7851.212816	11750.21779	22048.60767	8791.537862	7475.735482	10303.87845	14659.00846	20008.14681	12022.08812	4887.902203	11856.57647	10710.21533	16951.2015	17225.99762	6553.726625	10195.18164	7345.26998	11592.466	12546.52211	14029.73265	12744.61249	9026.805709	8237.551275	10774.99714	11308.34257	9336.718332	9552.08427	8956.378847	24157.7746	9461.150062	7023.623492	8647.095055	13117.452	11679.57273	5501.082171	15192.79732	13927.99429	12175.55471	21115.28255	13034.06875	14815.29674
DGAT2	15678.49988	282.6739049	6949.530466	2303.320368	22951.48589	12816.36827	4130.783264	16715.51187	452.5071606	923.6474234	5835.739433	146.4526156	1330.358095	3716.682183	42642.36892	8008.963447	4913.038082	228.1270441	7497.530692	6529.694497	11668.24429	8988.096131	657.477542	9509.803714	966.1467349	3801.359148	6643.831564	9870.448013	926.8540985	1066.448548	26400.90831	2466.585216	2054.824262	3179.533836	677.885533	1355.020474	27634.82676	1817.071162	162.4656734	6172.759067	2380.748311	24902.44785	237.9465847	18597.2273	60687.00389	6201.062725	4375.704719	15007.54012	3327.446066
P4HB	14219.66541	7180.655327	13849.05481	7513.658381	13521.80281	8514.463016	14431.1625	50517.65221	11860.68636	6567.824129	11086.37329	11456.66781	13897.13525	13493.71423	15767.86718	16264.06101	10705.762	5758.988595	11015.90093	9977.757253	14548.67252	14668.15608	16725.9428	12990.77507	12640.79769	7637.050303	8695.177928	8574.874444	9083.293872	10546.66948	8986.227303	8605.240705	8087.061243	8012.294974	21928.20248	28131.52123	14852.31196	8759.299813	8955.75806	7921.730017	15279.39612	13398.64875	20992.69737	24369.68429	10485.44058	9626.52807	10862.73575	10078.5457	10046.46166
RPS5	11138.75116	10985.40066	11614.98665	16021.25908	9208.815242	8003.968753	11806.55035	38242.7848	16695.82674	9636.542177	10210.03265	19281.10247	17482.20957	11754.29081	14268.0435	9845.848692	13899.06193	10057.60972	13823.16057	11694.15401	10815.40348	18472.60773	13054.86474	15434.8079	10739.95156	12389.2384	12323.29029	9366.535758	10794.43316	12642.55019	10044.37277	9649.910526	8459.753019	11411.49251	14685.45049	14142.01327	8331.149358	8885.885509	10625.18149	8728.994935	17808.76583	13167.55523	10375.5476	11130.26152	15472.29843	16318.26339	12171.33571	12081.3988	10378.42472
CIDEC	28641.11326	1226.217194	16049.04587	1364.256255	25671.85532	5693.104028	2233.668467	21564.93778	149.4573821	2309.075091	25684.31441	797.4764972	3410.102945	7867.010624	14248.27749	28708.69138	11402.00464	651.3087439	24682.48349	7400.462931	29661.41805	18987.9946	875.2178499	5692.709426	1068.594403	4952.014106	9751.441955	7415.867774	4818.604577	4090.891751	5064.835562	6421.077852	2179.980233	2488.911851	1800.022467	5002.035952	37365.00154	2205.819989	446.1845557	3450.045281	9693.485874	15409.15261	732.7605535	18624.31731	18936.73416	20201.85188	13860.57892	12256.84361	29743.77108
TNXB	6577.847202	16501.38974	8557.062018	16094.72058	9558.04503	22471.36179	4897.397917	4568.800348	22057.77934	5051.862699	9560.032776	10219.23697	1981.804962	15304.83537	6606.634338	3895.248435	14351.3606	18286.60861	7811.044775	29913.3103	7586.400442	3898.489761	11481.31186	23709.86683	10815.40348	20183.65636	27529.6748	27604.19574	7394.309957	8885.885509	22610.41633	13090.20336	9855.407801	23706.58017	16381.72785	9106.619193	11040.3621	13820.28643	12298.54379	25929.37739	11763.25643	6558.725498	8068.0249	15934.8731	22305.31552	4857.168105	7772.159616	20034.51449	8055.731151
ALDH2	22390.51258	6090.309217	22412.25102	6315.581116	16477.38764	9117.356306	2474.805478	6429.539853	4538.499497	3760.47611	22088.37912	3155.164573	4539.44335	7130.066405	13921.23803	8492.65442	5929.109628	6739.378257	10380.58307	16821.28052	16876.17011	9185.864854	3992.840255	9169.960746	4542.590943	11982.98639	10313.16737	14921.44779	8202.22625	6658.584411	9038.075168	18039.85247	3927.511087	10395.70415	7009.03345	7281.90297	38795.4533	5404.703403	4576.724341	5343.9831	9522.996245	14898.71106	3468.267799	14272.98928	20488.11918	11228.6734	32977.62671	17628.22894	34468.7165
DDX39B	11507.60411	11087.14176	9762.939343	12070.51726	10317.45739	12763.17717	13910.62766	9480.187303	12014.59069	13684.92488	11795.91636	12730.48609	17641.67492	9385.382621	9524.316504	10753.35978	12313.89783	13311.63252	10256.84822	11995.45183	9701.552044	12873.34979	14069.66051	8695.780652	7606.936309	11236.45922	11708.75351	12613.66485	12199.20812	13807.83869	12020.42162	13738.14784	9847.213711	12088.10001	19863.05523	9947.372968	10510.90931	7829.474779	16134.93237	11447.14238	15599.36743	8599.278072	12814.59166	7272.319163	12215.28482	9424.496613	11572.39519	9959.791704	10871.77488
SRSF5	12055.46668	16690.04141	11599.70002	13300.56482	10374.10935	15339.8835	15433.73807	7845.228847	11667.43554	8628.534501	13082.03981	14546.65578	9422.537047	10298.16635	9144.571426	10402.19135	11542.75413	19191.76697	16594.29724	13869.2283	10259.69242	15955.87283	14166.54076	5709.702048	8405.394564	12507.44844	8223.85906	8725.970219	14027.78785	12443.45837	10306.02131	13604.53375	12173.86694	11682.00168	9984.675706	8013.961258	10209.32496	13542.43826	12576.12538	8054.614467	11885.37563	6860.508463	12047.11337	6538.299638	13266.4973	13590.39619	14463.20737	9217.75587	19338.65616
ACTN4	10850.69527	8571.308995	13060.29523	9597.8786	9724.442661	10226.32286	13162.99249	6338.825214	10521.11411	18718.7947	9865.660003	15694.80962	7835.446732	9324.430156	15457.2913	20257.94103	7425.640757	16578.20185	10258.98129	10114.93801	7312.250619	13402.36416	10348.25479	12213.59153	8976.266782	10664.2868	15956.97884	13106.54574	19290.45999	19366.82618	11327.17025	14584.01067	18001.13084	12380.65381	22005.85696	8200.520822	8980.623151	13516.18042	17141.4308	9708.27898	19761.43272	7093.096189	8660.291277	8246.69208	12991.67556	10996.82835	12568.28243	9828.120651	7754.939517
ZFAND5	14976.36524	6417.963081	17096.34037	3498.206133	26088.02204	7024.597241	9930.838739	8950.172909	3786.107395	5681.27785	13360.62514	8426.979083	6452.756082	10966.3809	7321.379553	15053.3807	6861.459598	25166.20299	18624.31731	8427.563217	16183.09481	24660.25233	5412.951452	6857.180531	5717.226564	9068.195889	17605.0282	4618.4713	25084.35014	13704.85928	6433.106136	8756.871556	4384.205388	4239.562444	9212.007328	5230.378818	5911.464028	4959.571312	12764.06188	3934.322847	18811.14341	10340.36765	8390.841736	7978.488922	7357.499399	26713.8436	23805.37837	9676.702887	42864.62692
YBX3	11210.78648	7330.011788	11879.6102	6427.31193	11709.56512	8803.733974	11614.18159	13259.14283	8011.184311	22218.90248	8225.569341	13092.01817	16356.766	11214.67251	8509.742903	14070.63578	7765.697602	21687.85772	13737.19562	7025.571124	10128.97001	21071.42017	14128.29643	9579.932991	6790.489153	10100.92544	15078.44364	13164.8174	13964.72842	12117.46152	5754.200393	9763.616082	5055.015199	6087.776855	23178.50567	6829.194882	3736.313029	5436.640566	10420.9549	8008.963447	15984.65415	8649.492871	7005.633471	7308.19697	7085.234053	16184.21658	23168.86801	6719.786984	24602.20393
CRYAB	30463.62391	3269.829191	16339.76837	2845.367912	24496.70251	5924.59063	3709.475794	32879.48214	2990.144558	1940.481894	21201.81175	9044.342057	25409.8448	9617.857595	9178.863651	20844.80031	6983.815804	3815.085361	17579.42081	11335.81008	103839.8001	12937.75689	9465.741755	8647.694447	2065.391132	10685.74493	7072.476664	15411.28892	18638.52305	3916.636793	3328.368758	14560.7788	4087.77379	6019.799664	4433.098412	47010.64874	16897.23906	8060.758146	3615.299871	11987.97101	37606.6444	8017.294864	2340.335072	63810.22397	6315.581116	3496.509204	13117.452	4062.915501	13916.41413
EFEMP1	8880.959493	13537.74562	13401.43521	11275.46939	9105.987992	20590.62398	9835.617077	25281.59637	20401.67423	3807.952114	13234.35158	13098.372	6459.020916	19992.89717	6746.388973	6375.398356	7960.811677	10293.88436	10736.23002	16109.22993	7712.590582	14015.15323	23818.58254	13495.58498	32321.35264	14558.76038	10188.82354	7925.025258	13836.58116	12251.74719	11400.4241	14757.90079	13626.23993	12649.56266	20564.9498	20570.65241	8831.84928	22185.04617	11468.58574	10742.1851	16153.95618	13100.18795	14263.09943	18470.04706	6251.99006	9766.323507	6542.833214	20207.4538	4867.953608
SERPINE1	7567.493468	675.8212319	5506.041384	288.1537517	9022.426938	10475.27038	17341.0053	20924.41881	795.5992945	3446.698959	2263.907602	3407.976275	21812.99022	27250.59192	2297.579986	15411.28892	3601.044218	10545.2075	92547.08855	3183.944663	1295.684624	44091.10359	4993.721715	3967.734116	589.6019776	3157.133482	10389.22099	5996.478352	23307.39162	55611.66742	3029.784619	4039.048188	1907.938884	670.8739197	29752.01895	4238.680943	111.7001323	300.3071878	6740.779817	815.1932131	8015.627888	1673.321723	24258.45318	2671.805848	650.1810874	4701.807287	4525.93353	624.9070003	11334.23872
NCL	11107.91075	8423.475129	10303.16427	7355.459749	13431.19354	7639.697562	14530.53196	12832.36878	6395.315307	12569.15363	11019.71941	10575.21859	7099.982714	11199.13644	14410.17165	18813.75137	10728.79081	8980.623151	21552.98295	8385.608888	11911.76749	24971.5879	12392.6739	9420.577889	9254.888182	7911.304126	10107.22869	7236.115902	14460.20014	9661.957897	7894.870122	7391.235389	8301.750313	7560.677535	12131.74855	10084.83498	8923.536337	7710.452493	7285.942034	8833.073719	13641.36029	10282.4744	7114.762076	9716.357459	7098.506467	10545.2075	15287.87117	8868.041691	20056.7458
ZFP36L2	16924.19877	11346.81576	16987.66467	22926.04599	19469.11825	15074.26359	9719.051779	10358.30167	9307.640961	12061.31745	10510.18077	8687.346306	2910.798999	27619.507	7894.32291	11035.77149	11973.8533	25836.08666	21185.65234	14779.39817	16362.43581	15183.32252	9266.442389	11034.24172	9849.261595	14741.54283	7856.112186	8137.668651	14983.63358	15096.2218	7891.040436	11056.44425	9352.263388	10559.10447	10418.78815	7320.364665	5969.936035	10666.50461	7230.600741	10131.07649	12421.91417	8372.831217	14502.35828	12756.98594	6130.545621	9041.20807	25664.73856	9444.114695	19376.22531
YWHAZ	13938.61791	8493.243106	12535.22164	10119.847	15023.15188	10114.93801	17467.67432	12661.84383	9421.883949	9837.662549	11616.59694	11764.88728	9473.618414	9695.501788	15127.64617	14427.16189	9676.702887	11872.20163	18031.1016	10849.19115	13946.34926	17513.74411	9211.368822	13028.64916	9495.971226	9069.453096	11506.80649	13769.60826	15263.51807	13564.98558	12316.4587	12210.20568	8554.09688	9825.396095	12876.02701	9461.805882	11733.93982	9986.059972	9269.65445	9503.214304	11644.00607	8474.425365	9417.313531	12141.84366	11186.72309	13870.18967	9114.197018	9316.677537	16284.36577
IL6ST	11409.91065	12127.54474	12811.0392	7478.8452	12858.18941	12435.69815	15979.11526	5648.686602	12213.59153	14481.26387	11188.27401	9069.453096	6905.833286	13091.11074	8615.386669	15604.7747	9173.139363	11703.07376	19934.77812	8228.420601	10658.3749	13133.8284	15317.57087	12265.34235	17205.71131	12091.452	13148.40236	10603.84498	17225.99762	11312.26242	8187.45765	10926.16783	7179.162306	7706.178095	11331.88207	13123.81817	8360.652513	15092.03682	10780.97373	9721.07301	12060.48145	10356.14795	12683.80415	10171.18294	7151.349507	13084.76043	13487.16862	11379.89695	19436.75726
G0S2	19646.70735	1329.251993	10879.31323	3424.789444	6765.119892	6438.905566	9821.991462	17203.32626	1366.33823	3254.679024	6412.626988	1292.455492	8513.872859	17076.20676	17253.48187	20508.01062	4929.411509	851.8161699	18182.96588	5648.686602	10112.83488	14666.12278	2189.824203	9811.104562	1584.595714	8399.570407	3957.571323	12044.6085	1032.766649	1904.503525	5444.182578	6778.73232	2009.748533	4853.46611	4683.916663	12713.73133	53427.6882	3655.111257	519.1462537	4596.435199	25630.96087	38682.67551	2171.233749	21096.26432	25752.05502	11552.35912	3315.933973	10644.34728	2791.063985
RPL23A	9973.608483	10446.26699	11015.90093	12717.25682	8132.030003	8480.889256	10323.89577	29174.08828	13060.29523	10272.50106	10504.3543	17566.02228	17882.98464	13840.41801	13050.34105	10059.0041	10512.36653	11306.77501	12963.78958	11943.18396	8850.233704	17131.9282	11221.67077	16775.86939	10214.98779	12524.79947	11412.28352	8798.8535	8867.427026	11498.03634	11050.31496	11288.76367	9349.670749	12351.51067	14502.35828	11114.07199	8739.286811	9504.53182	10385.62099	8378.056091	14617.40811	12962.89103	12563.05651	10184.58701	15566.96316	17108.19476	12518.72387	9209.453571	12277.25049
BSG	12646.05594	8698.191969	12536.09055	10560.56838	10606.7854	7253.692142	8319.607933	21338.9258	11804.91373	6235.976468	13072.06906	11084.8365	15405.9487	15328.19188	13504.94265	11403.58541	8603.451481	8943.351343	11815.55583	13158.43134	12864.42976	14707.86177	9495.971226	12065.49831	9186.501592	12004.60139	9950.821063	9926.021434	8477.950513	8781.793138	10862.73575	9342.544698	7765.697602	8738.681071	15986.87025	11230.23013	12226.29686	8660.891583	8669.901176	7833.274586	18016.10999	13880.7692	13940.55034	12511.78394	12854.62486	11844.25535	13248.11877	22685.76887	11773.0449
RPL34	10615.61155	10985.40066	10238.38015	13898.09856	7340.689191	8722.341945	11344.4565	22209.66382	14107.74612	10625.18149	10478.17515	19286.44907	13483.4297	12354.93571	11731.50007	10138.804	13334.71982	11894.44123	13358.77309	12900.14703	7457.104309	18027.35253	10651.72793	18545.73625	10597.23202	14180.29473	13034.06875	9511.781428	8466.792572	13709.60985	10661.33044	12122.50208	8833.073719	12132.58949	12076.37533	10339.65093	8990.588507	11136.43516	11007.50492	8391.423365	15571.27984	11392.52466	12079.72408	8617.775693	16377.1865	16539.17799	10691.67201	8936.534977	12061.31745
EHD2	16210.03866	7758.165377	16174.12349	9089.592115	15015.86437	10583.28487	10939.80853	12588.33525	8439.254403	8139.925205	12715.49395	11740.4483	10786.95363	10343.95197	13721.01793	14851.28251	11477.33343	7562.774091	9125.57558	9401.660351	17910.27563	11554.76161	4507.774651	11802.45922	9929.462128	11404.37587	12836.81691	13263.73889	9587.240111	11180.52157	10588.42115	11963.06862	12213.59153	9355.505197	14392.20379	11021.24717	21075.8023	12255.99406	8721.132855	8428.731606	15830.28829	10189.5298	6179.180351	18757.75984	13866.34457	10904.2269	11966.38595	14646.8205	14524.49014
DDX3X	12943.13867	12314.75139	17069.10644	5850.319714	15614.5125	11793.46372	19307.85029	7438.003987	9014.925413	15513.10556	15519.55862	8662.092321	7252.183936	13434.91797	10347.53753	17957.51275	11899.38902	15349.45601	28453.13403	7047.030756	18985.36249	14549.68099	9434.954513	6869.549567	7816.460857	9888.252404	10445.54294	9870.448013	12972.77851	9403.615574	5895.913958	8070.821549	7360.049756	4982.312199	8236.409387	8879.728416	10744.41911	8027.860435	11349.9622	10240.50938	15132.88993	10928.4401	7333.060889	10513.82395	7008.061859	13673.54681	16741.02119	7030.929898	26881.01412
SQSTM1	12066.33466	9508.485467	11192.92805	8003.968753	12463.31203	8898.212506	10397.1454	19962.43276	6572.833755	7243.141282	13823.16057	9391.239354	38431.45462	13814.53993	10789.94482	10884.59319	8882.806429	11488.47651	15429.45952	8597.490088	14536.5763	18774.66992	13549.94987	9233.742874	9511.122144	12042.10415	7797.520985	9729.162135	8574.874444	10849.94318	6875.265875	9630.532463	7409.188409	8758.692686	12272.14559	23936.09092	10982.35528	9637.210154	10426.73511	8724.155893	15863.2407	9236.303366	10690.93094	14453.18571	8281.06053	11372.80002	12105.70837	13486.2338	15258.22906
TACC1	16040.14886	8218.16069	13573.4505	5377.052087	16114.81394	8123.579355	13332.87136	2157.581485	8226.139514	14223.60849	16728.26167	15186.48013	7171.70186	6441.137507	11139.52326	17414.48173	14105.7905	13900.02538	16741.02119	7069.535915	16745.66343	13316.24678	5622.51443	13027.74611	10432.51852	9937.035852	23823.53599	13369.88923	22845.14433	19558.38906	9028.057177	13895.20883	8054.614467	7943.173598	5987.756172	6250.69013	8378.636834	10141.61546	15219.14726	8783.619451	17348.21872	5712.07714	4772.732281	7905.274356	10209.32496	12421.05318	21011.62223	9513.759553	21110.8922
HNRNPK	11764.88728	9652.586421	11423.36345	9780.549809	14456.19148	10449.16371	14469.2237	10976.26706	9212.645878	13900.02538	11190.60078	11540.35413	10924.65324	11209.23244	12038.76584	13376.37791	10941.32522	12344.66344	14913.17588	9544.142372	10832.65956	17063.19176	11496.44248	12603.17746	10353.27701	9798.871223	12484.06267	10311.73777	14451.18221	13463.81738	8812.281319	10326.75856	9306.995827	8713.277856	17685.75169	11698.2076	9921.894176	10024.89744	9283.15727	9260.021605	13319.0161	11306.77501	9489.3914	11074.08492	9238.224201	10524.03158	11979.66446	10072.26033	13721.01793
EIF4A2	9068.195889	14480.26014	11746.96039	13063.91682	9003.060753	11081.76355	7854.478723	3749.544461	12958.39921	13828.91066	8674.710124	20028.96051	16005.71949	12052.96008	10371.95234	9819.268605	9345.783138	17285.80195	11984.6477	12977.27531	8204.500705	10001.99283	13577.21438	13434.91797	12550.87116	14505.37427	12307.92454	10648.03697	14324.52718	14491.305	11350.74895	14533.55382	9358.099454	11234.12291	12000.44163	15942.60662	12430.52737	15526.01437	14372.26578	13072.97518	10672.42101	15518.48292	11179.74662	12811.0392	11210.00943	13155.6954	9970.843595	13917.37877	15584.23706
RPL27	11788.55998	7922.279129	10361.89221	10754.85062	8894.512613	7437.488442	11158.06988	31984.82468	11169.67719	10453.5103	10944.35922	18366.63769	15960.29735	11981.32531	13568.74712	11172.0001	11746.14618	8209.620537	13599.8196	9465.741755	10537.17025	17685.75169	10390.66134	15844.55926	9485.445693	10832.65956	11768.96538	9343.839939	8509.742903	11586.03956	9858.824018	10258.27022	8643.499576	9833.572031	12581.35673	12315.60502	10278.19893	8331.149358	7817.002671	7893.2286	16123.75236	13283.98052	10460.03358	11100.214	16162.91632	14067.71018	12804.82475	9429.070517	12893.88935
RGS5	7742.049485	14024.87116	6603.887286	19053.91614	15025.23468	13783.93225	6639.228006	2166.573304	12723.42877	21008.70961	8031.199824	5941.863539	1838.864187	849.3399504	21244.47295	12102.35242	4161.822306	45833.02759	5834.526051	12847.49872	2963.116252	2189.52065	5758.190284	32632.00371	7989.557128	22085.31723	20535.03705	20893.98319	38981.44534	32957.06061	22051.66447	25386.95852	13720.06689	15854.44669	7564.871228	3383.497421	10237.6705	13402.36416	15519.55862	6707.687605	4457.749018	3362.688836	1120.478082	3937.050858	19299.82205	15824.80288	5998.972736	4982.312199	19400.41543
S100A6	16941.80437	7166.235794	9353.559977	9546.788937	13627.18446	7994.542828	11394.89392	84355.8197	11988.80198	5819.178366	11005.21621	6972.207511	6581.495747	9466.397893	14856.43047	19014.3358	16988.8422	8505.025407	12171.33571	18955.1194	17601.36772	25255.32423	6372.747453	21979.94163	8917.353155	13992.82753	13585.68693	11362.5567	11209.23244	8086.50071	12197.51707	9053.750538	10004.76636	13113.81557	12105.70837	11455.07969	8369.929918	11183.6219	6882.89502	7537.653745	12481.46695	8257.559962	12754.33347	18700.63868	11166.58072	13096.55631	11562.77354	8096.596251	6233.383537
EIF4B	10194.47499	12424.4975	14512.41403	11990.4641	9997.833984	8906.234223	7630.700624	8529.230249	10825.15354	14855.40073	10297.45256	12903.7242	11144.9295	15565.88418	10190.94246	8302.90126	11717.68439	10888.36616	14671.20655	10708.73068	8210.189604	14674.25766	8124.142458	11740.4483	13290.42751	12636.41748	10213.57179	8252.410234	13175.77214	11689.29156	8737.469717	11813.91796	8845.327453	10615.61155	11224.78251	10026.28728	11433.66158	11733.93982	9509.144568	9119.252404	13940.55034	13078.4132	11057.21065	8846.55376	12503.11444	12470.22508	15500.20748	17190.21438	20775.56268
ANXA5	17165.21035	6588.342225	15026.27618	6279.351122	18641.10708	10341.08441	12124.18273	21582.88245	8065.788279	6523.813295	15051.294	8289.674999	8735.653	11102.52247	10544.47659	16274.21022	11413.86571	8779.967205	14888.38764	9957.720838	21021.81961	18201.88092	12589.20784	10826.65432	8589.151078	7212.580497	7910.207462	10191.64887	8844.101315	12048.78357	9300.546943	9763.616082	8736.864102	8068.0249	14287.83693	16053.49623	15134.98794	8529.230249	7158.292589	9478.873161	17999.88314	10200.12957	10408.6826	21355.20212	9845.848692	11171.22574	9303.770826	8406.55988	10778.73212
PCBP2	11713.62405	9707.606076	11724.99654	11083.29992	11024.30333	9250.398771	11677.14428	13510.56037	9048.731464	10652.46628	12586.59026	11836.86882	12901.04123	13852.89511	11050.31496	9595.217871	13547.13253	10985.40066	14568.85525	10774.99714	12004.60139	14962.87624	9217.116966	13288.58519	11781.20819	12806.6	11177.4221	9630.532463	11732.31326	12199.20812	10168.36328	11479.72033	9254.246704	11261.41015	14362.30714	11656.11888	11791.0116	11391.73502	10435.41143	11429.69966	15128.69478	9781.227768	13024.13456	10840.17079	11130.26152	11992.9577	14314.60161	11882.90439	17544.11943
ITGA7	19883.718	5405.078041	12979.07447	5949.281621	15070.08469	12021.25485	9808.384723	11383.05257	5226.030119	11405.95696	17747.15218	7203.587224	13480.6262	6677.071547	11537.95463	17377.10242	10389.94114	4205.61088	9840.390507	7928.321869	17611.1307	12973.67775	5749.416173	6851.479259	4109.934393	8131.466353	8303.476794	13779.15593	13477.82327	6304.646523	9297.968641	9579.268984	9366.535758	6192.472181	3174.028893	11609.35239	24219.81023	6061.670689	5917.613497	8487.946397	13490.90858	23372.1031	3632.380455	16360.16765	20550.7002	14975.32719	18547.02179	11632.71214	12218.67208
MT1X	31019.76107	688.7792665	11134.11964	200.2408896	17010.05181	1392.729113	9036.195948	39808.80554	613.2781103	3235.335374	13905.80744	1193.595918	2278.8644	5195.330172	9242.06707	12183.15259	19506.94084	1243.076044	19430.02216	804.5834247	15456.21992	39277.07742	3640.193949	2207.043495	2253.574392	679.9090101	14302.70001	1154.69711	15377.14347	4380.256597	1011.582714	1081.935415	5342.871965	606.8085581	5697.84139	2415.656159	3633.639561	493.3942444	2353.674965	641.585511	6951.939408	9136.968347	1383.396463	11554.76161	1142.041005	20454.06443	52357.18719	1484.744557	62013.72699
TSC22D3	11607.74311	5820.792009	21380.38086	4144.262443	19019.60843	9635.206361	16966.48297	11701.45148	8382.703161	5793.420835	8160.262369	13047.62759	8650.692029	17874.30986	14333.46607	5985.681333	12861.75495	33484.36427	10551.788	16981.77821	7219.082621	7111.803745	5540.497225	19531.29416	11942.35615	8495.00941	31632.06136	11573.99957	13947.31598	27290.28701	18898.70715	12762.29252	9258.096238	10169.77301	5983.607213	7569.591913	5567.831133	6523.361115	31231.19071	5926.233503	12147.73635	8692.767446	19723.11669	16713.19476	7663.564225	8386.771461	5714.453221	5678.521945	18185.48675
PLA2G2A	6634.167776	1035.346963	6195.477517	1616.994558	6440.244638	3363.854458	2745.207478	21367.04725	5771.376564	1671.235279	9547.450693	7640.227124	1982.766773	20227.07275	10194.47499	6958.206564	17015.94807	376.2887027	15821.51255	16461.40564	27107.41547	11345.24287	73839.23473	12527.4042	29719.04119	2855.840111	1394.371204	1537.849985	21881.1347	708.3398821	2955.321791	149.976264	4005.314019	1983.041662	27871.44051	59988.56814	2277.758956	1690.693172	11558.76688	40297.42307	10820.65242	17834.70731	12590.95319	45136.28212	1627.000651	3767.259287	3815.085361	21125.53023	4288.922892
IL1R1	12096.48174	5604.22725	9587.904671	6057.470514	19106.81812	7787.798357	17744.69207	9267.084712	5996.894011	9397.099742	12058.80963	10252.5834	12713.73133	18218.28987	7666.752075	20735.28032	14605.25474	8428.731606	25439.80415	6588.342225	11969.7042	26993.04192	13469.41799	8208.48252	11360.19417	6664.587109	8282.208609	6692.825964	16351.09816	9819.268605	3667.292457	4624.237202	5462.326122	3972.687609	17568.45761	17019.48681	4923.265089	9123.678167	5772.576813	6584.233484	10822.15258	8492.65442	20597.76139	11545.15463	5058.870926	8265.577038	21856.88119	7684.308968	10911.03144
CCNL1	22027.22194	8666.296215	14650.88203	4592.61358	16175.24463	12267.0428	15930.45563	4864.243392	5520.563192	11575.60418	9869.76387	6314.705651	7889.39971	11025.83173	4160.956969	14264.08811	7385.602001	17043.09719	18323.40399	5355.107164	13564.04536	18345.0081	7979.041968	7163.752596	3402.311636	7751.714998	7565.395603	9111.670376	14798.87516	12422.77522	5553.184987	9252.322537	6158.228849	4775.048588	12037.09702	3246.342621	4296.659286	4415.618062	12611.04219	6263.267449	8912.409695	5332.1429	10340.36765	12608.42007	6981.879747	19974.88986	29075.16887	3238.476488	31542.29371
STEAP4	13300.56482	9627.862682	8715.694025	6919.249227	8892.046872	9973.608483	27611.85031	9202.434389	9966.006884	28920.40129	8753.837181	22568.14056	27514.41334	6790.018489	3601.044218	17771.77202	13282.13909	10971.70311	10546.66948	4259.297131	7179.162306	6901.048185	25084.35014	14960.80209	10189.5298	14190.12717	20844.80031	9261.947373	10116.34033	21335.9678	8600.470268	10848.43916	11985.47844	5343.612696	3589.580653	16918.33431	6786.72475	11131.80461	10118.44419	10033.23938	22109.82422	20400.26015	6868.597311	8283.356846	9934.281102	15847.85438	5897.548879	6198.913972	7013.893427
NID1	16862.13874	4262.841389	16113.69698	3662.973646	13037.68306	8724.760627	17414.48173	8974.400413	5525.539966	5149.796541	20056.7458	14172.43369	15035.65299	17781.62951	12575.2537	11715.24802	22504.09513	5410.325708	23570.5849	2330.783651	17318.18258	13626.23993	5311.485639	5816.355568	14776.3252	5756.993027	8680.72506	5524.774017	23582.02419	16414.69032	6220.435046	6391.326945	7698.7036	3980.957178	13716.26341	16982.95534	7969.093004	10801.91789	6424.194135	9287.662579	29948.57943	4423.27638	6046.144574	12357.50512	6597.93926	17984.91748	10844.68003	14431.1625	7603.77333
PFN1	12638.16938	4971.273322	12157.00206	6486.838373	14931.79414	6479.648226	19714.91578	45336.95786	6550.547508	7889.39971	11888.67141	12597.06384	12396.96962	8871.730573	17420.51817	15596.12397	10147.94411	6167.199351	12100.67479	8443.350149	18525.17977	18598.51641	8748.377956	10760.81603	9717.030969	6192.472181	8013.405792	7359.539614	12227.99191	11047.25158	8289.100423	7063.658084	10237.6705	6520.648689	22580.65847	12508.31542	9121.781148	7439.035185	6892.921121	7693.902396	13560.28513	8412.972007	9811.104562	17295.38989	8926.010809	11459.0504	10334.63532	7418.438364	6824.462884
UBE2Q2P6	14121.443	13371.74282	9104.094652	10344.66898	10914.05704	11271.56228	7450.387802	20870.82387	10056.21554	9843.801518	11941.5284	26959.38464	11877.14017	17953.77898	8899.446146	7752.252325	8293.698151	8518.004818	1438.250241	7031.417262	10113.53588	22975.36144	12014.59069	13272.01583	13335.64414	15574.51813	15628.58895	13124.72787	14294.77111	10758.57861	8392.586744	9094.633854	10006.15341	8816.558102	16480.81437	8767.196301	9119.884524	11768.14965	12136.79505	10868.761	13734.33935	10406.5184	7518.868258	11263.75214	2201.390463	12144.36874	9587.904671	1887.157653	12315.60502
IFITM2	9754.822134	8971.912526	8895.745739	9017.425228	18924.92449	7571.690941	36606.18889	26923.90305	10595.76303	13074.7876	8601.066428	15128.69478	19419.25085	10011.0096	8885.269608	10230.57675	7696.569362	8113.450169	9380.829909	11474.15168	7917.887302	13759.11346	18315.78508	12109.06525	12689.95987	10653.94313	11145.70204	8019.518039	5981.948434	14316.58618	9229.26372	7391.235389	8239.835526	7314.785292	19780.61864	15069.04015	3941.692818	9382.7808	11423.36345	7713.659848	15545.39772	13596.99189	10161.31755	13686.82214	6730.041966	14890.45175	9536.8681	6604.345049	7199.593814
CYBRD1	7962.467254	12573.51052	15255.05653	12606.67229	8456.8216	14735.41327	4973.685984	3917.722866	17603.80796	8716.298172	10667.9834	9717.704526	5884.074325	16258.42529	8851.460692	5912.283588	13307.01986	22160.4558	12382.37025	18867.29428	7076.890081	9379.529539	8434.575984	23005.63946	19634.45492	16223.5274	12611.04219	13330.09916	15886.3482	11839.33048	10278.19893	17734.85505	8431.653288	14973.25131	11755.92042	10693.15429	11212.34073	18463.64694	8854.528907	13446.09747	12388.37967	10113.53588	9941.858502	12141.00208	11759.99542	11362.5567	11149.56551	18341.19376	16273.08222
SF3B1	10978.54975	11980.49486	9836.980678	11621.42916	8651.891353	10742.92972	15212.81911	5048.712166	11211.56358	10775.74403	13703.90937	12354.07936	9114.197018	12909.98665	10870.26784	11385.41985	14689.52272	13982.1626	10744.41911	12045.4434	10052.03415	10321.03377	9845.166253	8871.730573	10890.63056	13740.05249	10407.96115	10239.79959	14739.49936	10014.47976	10188.82354	12426.22002	11106.37097	11447.93586	11435.24673	10032.54395	11118.69517	13891.35679	13643.25152	11869.73313	11331.09663	9288.306373	13780.11106	8730.205114	10735.48587	9825.396095	9815.866095	10336.78457	10371.95234
TAGLN2	11218.5599	6697.466686	10300.30802	11374.37673	13308.86473	7575.365641	19098.87347	31564.16474	9991.598955	13102.00415	7597.977951	13920.27311	11656.11888	8186.890158	9384.732098	16020.1486	11295.80816	10306.02131	12756.10172	16002.39154	10101.62561	14519.45721	9497.946063	17886.70369	7843.597646	9200.520995	13711.51054	14965.98801	11390.1559	13331.02316	12668.86699	7763.006683	7586.400442	10053.42775	24433.95766	8928.485969	5812.325373	6462.603551	8971.912526	9925.333439	19031.47718	6461.707706	12046.27835	11296.59116	11117.1539	9585.911129	9059.400325	6656.738515	8479.713637
NPM1	8612.998308	9821.991462	10589.15511	10390.66134	8521.548094	7458.138155	10351.12433	18803.3217	9029.934704	10804.91323	8932.199994	15205.43959	12024.58831	13564.04536	13172.11955	12205.97468	10144.42771	10503.62622	18493.10588	8710.862357	7575.365641	17850.78525	10546.66948	11539.55424	12125.02315	11000.64022	9379.529539	6195.048094	11561.9721	11419.4051	8079.777343	8887.73347	7870.828648	8973.778377	13837.54028	9853.35864	6567.824129	8995.575331	9314.740389	7424.611415	13795.40217	8435.160644	11092.52258	7707.246473	8874.19068	12678.53021	12046.27835	9709.624926	12691.71919
RPL39	10461.48375	8264.431265	9147.741243	10071.5622	7945.92697	6422.413217	10986.16214	32884.04052	10736.23002	8944.591241	9374.329865	19299.82205	15163.33955	12028.75643	11669.0531	10770.51688	14260.13381	7790.497871	14314.60161	8852.687851	8306.355058	21175.37549	9896.480644	15239.20377	10118.44419	10673.1608	10085.53403	8161.959425	8730.205114	10628.86454	10462.20891	9414.050304	7295.038123	9502.555614	11652.07988	12066.33466	8872.960541	8778.750127	8013.961258	7586.400442	18379.37289	13070.25701	11370.43535	11064.87758	14073.56199	17373.48933	12409.00556	10551.788	12764.06188
HBA2	5871.851447	1130.776996	2742.164632	6132.245605	4934.881435	3579.145794	2273.815317	1129.288765	11517.17985	10152.86911	880.5116984	34109.83032	79226.74892	1378.228092	287.017516	693.5220391	870.0764391	102808.4974	759.022109	2087.411487	589.9699058	10086.23313	1657.621758	67462.58496	13726.72553	6354.662427	19962.43276	1839.5016	1256.59049	51919.89957	5702.97798	25328.95512	24.36673073	12261.94215	27823.1848	6840.090932	7583.246003	2520.334363	14144.95433	2614.28271	24956.01467	1545.86548	1174.066793	1223.754815	7886.665926	1354.269299	9160.431501	556.0987969	6323.465764
TUBB	14054.06541	7223.086841	12415.02791	9400.357094	11414.65689	11320.1062	17505.24845	47409.87502	8232.414025	7525.12488	8027.304006	7053.872558	7732.932011	12364.35947	15092.03682	14919.37939	8304.052367	8176.682031	4685.215501	7826.219268	13720.06689	15628.58895	7090.638334	10504.3543	16751.46805	5253.633066	8131.466353	7730.252445	10253.29408	8472.076081	10907.25062	7106.383331	9846.531178	9707.606076	23785.58585	12764.06188	13450.75834	9760.909408	6541.926247	8098.280066	13973.44279	11186.72309	9629.19748	20227.07275	7168.222972	8074.178808	9945.304685	10040.1963	4400.341181
TM4SF1	8193.134731	11402.795	9060.028296	12625.03604	4298.744544	5662.799542	16406.7278	5860.466336	17306.18269	20277.609	2566.167165	10651.72793	8052.939731	2334.664262	5939.392901	23402.90397	2405.297117	17712.74169	9452.628541	32272.1026	3119.717194	29801.55421	10116.34033	18541.88017	6268.479256	11367.28324	8007.853246	8130.33917	8260.994899	11353.89648	8609.417007	15153.88312	6811.702862	10000.60636	40124.61597	4035.689998	2942.036662	13198.62381	10504.3543	3445.504631	6916.851613	2930.435784	10748.14349	4305.603236	5438.525089	10262.5374	10234.12301	7200.591959	11087.91029
RPL22	10013.78563	10868.761	10014.47976	12839.48653	8436.914869	9124.943065	9333.483032	15545.39772	13155.6954	11724.18386	8906.851577	17678.39792	13634.74307	12180.61943	10786.95363	9595.217871	9401.660351	10434.68813	12552.6112	10485.44058	7950.885444	13623.40672	9461.805882	15797.40433	10665.76529	11804.0955	11883.72808	10508.72385	10239.79959	12694.35864	10147.94411	11712.81216	8125.268782	11201.46548	11725.80929	10012.39752	9998.527005	9577.941107	9172.503551	8773.275365	14577.94661	11363.34432	10254.00481	9455.90514	14000.58895	13740.05249	10374.82845	9803.626819	12285.76338
CD151	16665.7649	7586.400442	11550.75773	7298.578557	11190.60078	7477.808484	8861.282723	25174.92645	9706.933219	7344.760862	16032.36802	11016.66452	12072.1907	5005.851269	15489.46728	16418.10402	8614.192406	5004.116673	10993.0178	13318.09293	18794.20048	13483.4297	6559.634794	12075.53829	5091.940044	11695.77528	9991.598955	12304.51253	12438.28435	6976.558358	8707.240364	11733.93982	9013.051007	7892.134442	8901.296926	12288.3184	19149.24544	9184.591511	6586.515801	5343.9831	11680.38232	12559.57378	8028.97341	18399.76757	10173.2982	8101.648747	14359.32089	11189.82514	13723.87143
SORBS1	14933.86427	3222.354612	16609.25696	2194.230457	22345.55002	7675.259493	4628.085135	4426.036625	1928.547884	5805.88287	12409.00556	3610.541727	4910.995231	13154.78355	22949.89507	15732.93169	6646.13454	3401.604219	13199.5387	7822.965112	20975.24339	12493.58492	3243.643511	5662.799542	4205.902401	8496.776082	8091.546906	14996.1018	34161.88489	4268.163308	4242.796182	12074.7013	9629.19748	4557.098009	3331.369275	10372.67129	36014.74228	7354.949925	4030.378573	5103.954375	9141.402708	22624.52584	1618.676656	18722.68757	14282.886	6555.998368	19909.92171	12308.77769	11596.48434
PHLDB1	17108.19476	7520.431926	15256.11396	6267.175898	15246.59967	7998.422746	6184.322188	8821.448396	5631.48521	5169.824966	16178.60853	5072.91656	6444.710224	7354.949925	9062.540618	16104.76413	15604.7747	6188.61032	14386.21949	10433.96488	20563.5244	15233.92318	4827.965666	6777.322869	4677.752099	9323.137605	7822.422884	10121.25	12885.84824	7792.658155	8133.15742	9502.555614	8061.316895	8433.406784	7831.645871	7523.560236	18332.29672	6358.187178	5574.009482	8885.269608	17144.99563	5419.333565	4729.918779	12037.9314	9643.224035	11162.71135	23580.38967	10763.05391	9764.9697
FN1	5919.664742	6121.628433	7394.82251	10683.52312	6024.808877	9344.487627	8678.920141	50805.60234	7605.881836	10934.50179	5111.743455	7939.32048	13020.524	16597.74829	33421.75697	16161.79603	22094.50417	11213.8952	5404.703403	10948.1529	5379.288806	10085.53403	2927.593449	16102.53169	15381.40751	4918.148927	12204.28269	15561.569	106058.4458	6988.658295	15097.26823	7376.9043	17686.97762	9992.984181	13105.6373	21647.30691	4041.008422	15064.8627	10085.53403	8819.614218	28581.61761	3014.492702	66635.34399	14048.2217	17522.2439	5905.730289	7892.134442	8201.657734	3372.492623
CANX	10004.0729	8697.589077	13383.79741	8388.515623	11644.8132	9076.999994	10731.02203	10024.89744	10633.28588	10399.30765	9875.92287	16303.56577	11134.89143	13580.03798	12637.2934	14432.16283	7563.822587	9247.834371	9513.759553	9587.904671	11826.20752	8802.513602	18799.41207	12178.93096	11903.51375	9430.377754	9672.00886	8781.793138	9663.297421	12478.00684	8096.596251	9182.045354	7433.365366	6908.705939	17811.23482	26806.58735	10783.2158	12244.10653	9690.798642	7627.527764	12930.58466	12231.3827	10509.45229	19454.27945	8154.608065	9116.72436	8182.918817	10864.24175	10614.14001
RPL24	9631.200024	9227.984361	9816.546503	12543.91341	7494.932696	7977.935914	9049.358696	22834.06249	10993.0178	10095.32585	8748.984368	17612.35145	14763.01638	11349.9622	10798.92338	9410.788208	10687.22639	10980.07181	13696.31241	9453.28377	6779.672117	15236.0352	10532.78887	15679.58666	8006.743198	10909.51895	13150.22524	8810.449047	9563.346606	12620.66129	9866.343862	10634.76007	7717.403448	10603.11	12600.55698	9627.862682	8246.69208	8314.995841	9629.864949	7599.031328	13667.86132	10513.82395	9861.557843	8696.986227	17053.73254	14833.79281	10169.06812	9226.705179	10589.88912
LDHB	21749.58019	3733.206542	10497.07576	3696.64198	10301.02201	5868.189537	5626.023032	17197.36507	3379.981356	4553.940363	14198.9822	7068.065999	8317.301567	8293.123296	15927.14333	12354.93571	9561.35817	3626.091468	19067.12789	7021.6764	22246.64153	16933.58614	5404.703403	6439.79825	5539.729202	6371.422415	6837.246809	6931.249769	8062.434509	5149.439597	8259.277252	8069.143444	4061.226133	5143.018827	8519.185747	10213.57179	19740.89703	5621.345383	3927.238862	5976.560579	11342.09774	14087.22569	4780.347225	16698.14143	9343.192296	12088.93792	12280.65494	10139.50679	25471.56431
CALR	8730.205114	6777.322869	11665.00962	7873.011208	8149.522542	8621.958079	12316.4587	38994.95762	10029.06754	8927.867114	7028.98078	11865.62011	10760.07017	13310.70986	9981.907749	15238.14751	6446.050503	7903.630671	10316.02719	9573.294988	8998.06978	9327.662318	26391.76004	12831.47934	11117.1539	7840.879733	8574.2801	8224.429114	5010.711336	14445.17338	7693.902396	7257.21251	7147.880491	6175.326779	19061.84209	55089.89046	6796.139674	10185.29297	8654.290499	4512.151147	11949.80851	21048.06417	15712.22537	22965.80824	6995.928328	9934.281102	5981.533812	7147.880491	5295.678147
ATN1	12599.6836	10461.48375	12686.44195	10306.73569	10016.56243	9028.057177	8219.300048	5805.07806	10311.02303	12090.61392	11441.58954	13852.89511	12446.04618	9195.420557	8979.378258	10234.83241	10984.63924	10772.01009	8078.657326	11024.30333	10507.26713	9272.867624	19757.32387	7170.210702	8914.881082	12838.5966	9847.213711	9080.146388	9210.091944	10260.40359	7980.701336	10029.76273	9524.976703	9657.940436	16306.95635	12895.67695	10584.01847	10765.29226	14816.3237	8870.500775	13750.53275	11440.79649	7525.6465	10662.06945	8330.571906	9787.33152	15070.08469	14640.73033	10846.93535
HDLBP	12090.61392	7635.462388	12806.6	8471.488861	12095.64331	9043.715173	9569.314394	12769.3714	11590.05567	6501.69326	11075.62022	9423.843379	9116.72436	13742.90995	11746.96039	10792.93684	13363.40369	8117.950469	12278.9526	9603.867937	14538.59164	11722.55865	13114.72458	11653.69531	10119.847	8323.645611	10391.38159	10740.69602	10143.72457	11144.15702	8943.351343	9467.710306	7475.217322	10263.24877	15074.26359	16080.2243	13882.69361	7960.259895	9015.550302	9361.343287	10611.19755	11511.59304	14662.05703	14709.90085	11768.14965	8638.707931	13017.81674	10315.31216	14675.27484
CXCL12	6559.18013	9277.36794	2835.327147	10415.1779	6794.255645	39734.37314	15177.00926	16841.11356	14986.74966	18704.52778	7618.545157	20550.7002	11804.91373	21819.0389	4107.940724	7026.545143	14802.97885	10951.9479	10849.94318	5417.455692	6870.501955	3720.548505	14323.53431	23924.47987	24886.91774	9214.561793	14629.57158	15153.88312	4400.6462	12567.41129	16381.72785	14742.56467	24895.54438	10666.50461	13827.95215	21635.30642	7971.302812	13776.29093	12564.79824	20963.61547	16001.28238	13568.74712	21856.88119	16618.46964	11225.56058	8576.063257	2515.447609	8271.88163	3308.587145
OGT	5663.97721	15884.14603	9102.201705	11566.78159	4050.262349	14373.26203	11245.02986	2923.94307	16559.82622	10303.16427	8381.541152	17483.42138	14447.17605	10559.10447	8154.608065	10282.4744	10743.67439	14087.22569	7443.161407	11866.4426	6396.201947	6537.846454	16003.50078	5336.579898	13727.67702	11981.32531	8442.179733	7003.205923	13932.8222	10508.72385	9215.839291	12677.65143	13546.19355	10914.05704	10488.34817	13347.66619	12577.86892	17285.80195	15093.08296	9888.937829	13031.35867	8024.522436	19616.77045	6984.784033	11694.15401	8209.620537	5594.524272	13545.25463	5301.554501
RPL35A	9989.521477	9210.091944	9166.147859	11804.91373	7107.861216	7639.168037	9516.397693	26421.04568	11527.56256	11026.59601	9717.704526	16918.33431	12625.91117	10802.66665	10491.98378	9196.057957	11288.76367	10379.86357	13277.53665	9258.737982	7493.37433	16088.02837	8906.851577	16086.91327	8901.913939	11562.77354	11920.02697	9174.411118	9819.268605	11776.30954	10347.53753	10882.33004	8269.015311	10395.70415	11050.31496	9739.958108	8380.960208	8917.353155	8725.970219	7847.948267	13943.4495	9722.42073	10148.64753	8531.004037	14809.13652	15710.04735	11210.00943	8874.805814	10726.56005
AGPAT2	20922.96849	1438.449639	11293.45951	2295.351481	18652.73964	6369.21463	2362.992589	12904.61865	840.9628644	1162.406338	16388.54224	984.6031431	4441.402715	4319.952297	24122.63591	13858.65757	8479.713637	736.4777047	7770.543609	6909.184831	16483.09926	7203.087926	1494.346541	9357.450823	1421.894771	5164.810569	10774.2503	11131.03304	1726.21825	2359.064892	7929.970689	6055.371518	1826.162218	3499.903885	2762.769483	4094.863505	29884.29632	2450.396356	812.8797987	4611.433849	8378.636834	16728.26167	1103.674239	12838.5966	25496.29407	16149.47797	14587.04364	9726.465012	9024.928833
PODN	8592.128367	12772.027	11028.12473	13240.77449	7761.392579	8400.734915	6949.048778	10822.90274	16857.46421	3506.946214	8764.765854	5911.464028	1849.986747	11239.57506	13863.46145	6259.361437	17260.65888	10088.33073	6719.32122	12323.29029	5094.411269	16484.24182	10927.68262	16590.84691	26424.70867	16532.30097	7448.838699	11652.88757	19158.53897	9950.131349	11264.53291	9783.261929	14978.44154	13770.56273	11691.72254	10163.43075	2698.981674	13257.30485	14162.61351	4815.933316	8645.896396	9587.240111	11615.79177	10532.78887	8014.516763	13798.27115	8378.056091	14602.21798	9807.704881
CYB5R3	13983.1318	7074.437843	11053.37918	8874.19068	16283.23706	7834.360584	10395.70415	21887.20228	8492.065774	7502.729386	14457.19354	12520.45946	12762.29252	8341.550329	12397.82894	14900.7766	14019.03959	7887.212607	7317.828059	10611.19755	17889.18348	10530.59887	5901.22911	14392.20379	6663.663265	9856.774146	11583.63056	13160.25561	11161.16398	9674.020307	10307.45013	9367.834325	10481.08072	10143.72457	14810.16304	11257.50792	14965.98801	8581.414953	8744.134245	7224.088243	15439.08793	10862.73575	6834.87761	17483.42138	11020.48326	8279.912611	11614.98665	8089.864491	7623.827762
C11orf96	11920.85323	4530.013648	8155.173319	4296.659286	6611.673566	2154.592513	12717.25682	15918.31389	1840.139233	15039.82233	8455.649317	4737.465414	19307.85029	10930.71284	8701.207056	10384.90113	3277.317114	6913.49635	29601.85472	2402.797578	8725.365402	26346.06621	9547.450693	10075.75172	2453.115441	9332.836107	4077.303533	8500.899744	21651.80881	10324.61139	4239.26859	9173.139363	8232.414025	4307.692835	19235.71619	2979.179872	990.4899615	2919.082977	7319.857273	3069.950184	5247.80983	8601.066428	6231.223585	4387.245342	6412.626988	15462.64932	24478.03182	2172.136928	17474.94043
ATP1A1	8128.085274	7625.413257	12725.19273	5331.773317	15419.83713	4246.915417	16723.62425	14541.61517	7275.344265	13599.8196	8808.617156	15028.35941	6152.682221	6904.876	11131.03304	21049.52316	10876.29726	8169.317411	19719.01581	9061.28437	8372.250877	21296.07493	13240.77449	8534.55272	10630.33811	9222.229439	12103.19132	6272.825742	14954.58136	8514.463016	6220.435046	6296.348896	4695.293713	5872.665515	12453.81285	9387.334459	3088.09096	8485.593364	8237.551275	5781.787019	10346.82032	8030.643162	11017.42816	6527.884332	4633.86304	11043.42356	16866.81457	10175.41389	18334.83829
SLC2A3	8129.212144	9864.976191	6573.289365	5256.182764	9708.95193	21816.01435	24886.91774	6125.023926	3091.517664	20649.22378	3988.414507	4022.842782	26411.89043	20260.74957	1370.606717	4219.041778	2350.577262	12656.57901	12997.07977	5976.974857	11800.00522	8701.207056	7374.348102	32548.42144	1477.865257	11132.57623	11658.54296	21791.83303	6912.538002	16684.25808	6087.354897	20338.13724	4129.638126	4178.877216	37776.46178	2842.80513	1286.02135	1716.791544	16510.54259	8116.262564	9831.527409	5890.195302	34015.38877	5938.569583	9303.12596	9171.867784	10032.54395	887.6815334	15251.88466
GNAI2	11192.92805	7996.759694	10414.456	11348.38887	12953.01109	9084.553172	13370.81599	15829.19106	9061.912472	10468.01199	8823.282956	14757.90079	14236.43104	10017.95111	8979.378258	10026.98227	10376.98606	11017.42816	9131.90314	10051.33742	9023.052346	9908.835843	8286.228137	15101.45466	10286.03865	9826.077163	14549.68099	12996.17891	8633.320504	13587.57044	9627.195353	11186.72309	11309.91034	9956.340501	18652.73964	11453.49178	10648.77506	9700.207217	10352.5594	8999.94107	16073.53811	7938.770188	9679.386211	11320.1062	11446.34895	8352.543219	8821.448396	9127.473388	7298.072676
COL18A1	8468.553376	9535.546101	12617.16259	11728.24785	13917.37877	10858.219	12729.60371	8700.000896	11617.40217	13919.30827	8831.237124	15751.48152	23706.58017	10685.00428	12651.31638	13132.91806	10386.34089	11107.91075	9011.17699	8813.503045	5591.81045	9460.494288	6438.45927	13033.16533	8944.591241	7465.89657	13385.65293	10332.48651	11503.61657	13779.15593	13316.24678	9940.480363	14155.74343	10026.28728	42002.86061	9966.697699	7546.017909	10880.06735	13227.01493	7548.633613	15727.48001	6052.014638	11859.04223	8343.863418	9338.66005	7045.56552	9189.685943	8761.121448	5477.871607
PLEC	10238.38015	11844.25535	13511.49688	7493.37433	11447.14238	5175.202937	15401.67786	11032.71215	10973.22422	10733.99771	6851.479259	9937.724659	7175.6798	5962.492198	15939.2918	17641.67492	11338.95347	4157.49742	14286.8466	11160.39037	9463.773614	17711.51398	8135.412723	8286.802514	9631.200024	9725.116731	5016.271477	8441.009479	23631.11266	7303.639301	7108.353912	7526.168156	14899.7438	8056.289552	9871.816443	10516.01047	7643.935086	13705.80927	8921.680932	9480.844442	13492.77895	5788.604005	8455.649317	9850.627087	8546.98474	6886.712767	12378.93761	11649.65715	8096.035057
LAMA4	11277.8143	12369.50273	11547.55562	12583.97322	6511.615411	18167.848	6663.201391	9922.581933	14700.7272	4150.58695	11244.25044	5715.245467	12194.13567	12073.86438	2954.502515	10799.67193	4786.97879	9803.626819	9213.92311	13803.05409	12576.12538	6687.724883	7199.593814	11363.34432	12564.79824	9236.9436	9462.461747	12389.2384	5957.947757	12712.85012	12332.68991	15025.23468	12356.64859	11817.19393	15449.7932	10923.13887	18809.83957	12698.75893	9678.71531	9998.527005	16061.28732	7460.206277	10176.8246	16606.95459	14328.49933	7092.112945	6034.003261	13743.86257	4968.861829
RPS13	9272.2249	8327.108039	8901.913939	10617.81923	7734.004098	6737.509963	9043.715173	24218.1315	10639.18386	9892.365668	9195.420557	17366.2654	15089.94476	10895.16079	10353.99467	10892.14043	11013.61047	9195.420557	12791.51822	8518.004818	8319.607933	16251.665	10499.25879	14312.61733	8472.663341	11812.28032	10235.54186	8387.352808	9565.998496	11175.09806	8541.654515	9359.396852	6998.838458	10133.88581	10283.18715	10292.45742	8345.598657	8395.495898	8076.417757	7422.553161	14246.3024	11349.9622	8940.872063	9024.928833	12977.27531	14817.35072	10407.96115	8472.663341	11295.80816
PLTP	10715.41322	5813.937116	14930.75918	3081.248944	14975.32719	6978.976668	8666.896937	46689.1586	3615.550473	1136.513204	15680.67353	3645.749203	11226.3387	20808.7103	9824.715074	11095.59851	10306.02131	4782.335729	31272.34865	5271.872363	7017.783834	16445.43914	2695.990065	7734.540197	26983.68846	3914.736889	3652.325435	4535.040382	16110.34658	9176.319082	3986.756117	3299.197805	8880.343934	4469.81584	13416.30613	35097.96974	10428.90351	11364.13199	5303.024609	9008.678908	15184.37498	9150.277887	27586.98072	28047.79913	4195.129574	7377.415646	4301.427078	18733.07252	2783.915066
NNMT	12406.42544	3808.744038	11453.49178	2399.967908	14687.48647	7212.580497	9776.483038	42574.44097	3993.947459	12379.79568	13564.04536	7607.4636	8766.588626	12421.05318	7879.016369	12466.76807	16379.45702	6595.652984	19217.05879	5900.411083	15875.34043	29811.88443	16913.6442	6626.355006	8662.692752	4563.103569	11622.23472	4891.630465	19175.81034	8127.521897	2940.813358	3094.733652	3032.095596	2402.797578	13480.6262	13714.36206	2716.059687	3728.551654	5387.871517	6166.771888	17159.26237	11371.22352	11123.32026	7435.94202	3116.475244	13089.29605	15420.90599	5135.18209	7731.32416
CSRP1	7663.033045	11793.46372	7377.927027	11044.18906	2487.187266	11573.99957	17093.97048	7911.852515	9360.69443	12745.49591	6122.052767	5610.834886	6106.795267	4567.533783	25241.32359	10514.55274	6072.604779	13283.05977	7874.102715	8901.296926	3547.531043	20713.73262	5626.803019	8873.575589	5792.617751	7335.602775	8164.222714	7518.868258	65818.24683	14794.77261	13496.52046	16582.79894	26908.97741	18043.60414	19915.44268	4412.252604	5322.542056	10551.05663	14604.24242	8567.745029	8265.004132	4218.749346	2813.401009	5164.810569	16492.24197	11165.03281	9837.662549	5047.312559	6283.269608
MYC	20066.47976	5482.809896	21163.63662	2476.178182	18092.44694	7008.547638	11375.16517	12497.91562	2607.044416	7766.235898	9376.279405	8276.469808	4197.456493	7239.627739	4646.084537	17215.25483	6104.67918	3989.797026	30895.3041	3631.625201	13852.89511	26894.06004	3875.856999	4668.035091	4960.258902	3606.789721	6545.554868	6594.281599	13518.99133	5395.719863	2292.489436	2364.794969	3440.969957	1960.35506	3020.977079	6291.113916	2959.216455	3790.834137	2350.903144	809.9551533	6000.636236	5110.326375	2041.479398	8761.121448	1595.728059	20820.2523	34954.72728	3760.215463	26455.86458
UBA52	10967.90127	7468.484501	8375.152981	10575.21859	8857.598185	6286.754759	8480.301426	27331.93437	9155.353286	7675.79152	11467.79082	13560.28513	14313.60944	10210.03265	13212.35383	9180.772541	11850.00361	7834.903639	13281.21848	8762.336082	10794.43316	14974.28921	8240.406687	14793.74715	7010.977037	9351.615161	9981.21588	8894.512613	9403.615574	11036.53646	8999.317264	8701.207056	6741.714352	9146.473185	10270.36518	11145.70204	9986.752177	6934.132995	8238.693321	7252.686637	14118.50684	11676.33491	9277.36794	10689.44897	14825.56948	14844.07837	11308.34257	8500.310527	10885.34768
MFGE8	11804.91373	6160.790517	12027.08901	5681.671659	9513.759553	5238.360833	12859.08071	20634.91579	7336.619776	6842.936238	20710.86128	8320.761355	8041.226325	7022.163122	26959.38464	12402.98613	18170.36677	9508.485467	14651.89759	6209.665186	12353.22307	15448.72234	6941.346307	6923.567027	6437.120569	10068.77016	8010.073802	6437.566772	23167.26212	11420.19666	10713.18524	9085.182887	13934.75384	8445.691468	9337.365526	8469.727448	7951.987747	10444.81893	9597.8786	6978.492939	12017.08932	9361.992188	8045.686564	8132.030003	7309.716825	13782.02152	10929.19763	6664.587109	10791.44073
BHLHE40	16124.87002	13961.82484	6778.73232	3194.777069	7073.457185	15383.53998	11776.30954	8037.325643	3293.942286	17769.3085	4430.640862	1125.06974	12788.85858	11369.64724	3621.821178	6428.648591	2888.089029	7152.836743	11486.0878	7293.015789	4821.945738	10910.27517	6824.935936	18154.00099	2107.620373	8336.926073	7047.030756	27083.00021	7024.11035	14548.67252	9192.871398	12793.29163	8150.652384	8823.894561	41221.2309	4122.202464	1465.217392	3113.020877	10694.63678	8686.744166	5958.773761	6516.130485	30069.22266	6310.767561	4513.08952	7112.296714	19339.99666	1725.261296	10972.46364
NAP1L1	10978.54975	7851.75704	10894.40562	8076.977591	11456.66781	7532.952978	6069.238344	8301.750313	8530.412733	10954.98485	10420.9549	17216.44814	13702.95952	15204.38567	8483.240984	12106.5475	10636.97173	8599.87415	17290.59526	6809.814518	13043.10641	17058.4615	8576.657725	9076.370846	9464.429615	11498.83335	8099.402804	6127.996528	13104.72892	10085.53403	5785.395011	8407.725358	5841.40522	6480.546558	9639.882527	8842.262426	10439.0287	9485.445693	8232.414025	7745.806863	15357.96991	10328.90617	10100.22532	10690.18993	7492.3356	12954.80688	12986.27359	8108.952363	18361.54608
C1QTNF1	15011.70167	3260.549841	12767.60132	4162.399297	23896.30506	2809.698255	10192.35533	11389.36642	4486.888688	6993.988913	17177.11249	6577.391276	6294.603419	5268.949826	16531.15508	19257.06112	12060.48145	3747.725611	11627.87523	3695.361043	12860.86348	29172.06616	7936.019296	5709.702048	4133.93403	5185.616216	6742.649017	3778.766396	17758.22688	5017.662475	4932.487596	4164.130751	7046.053898	3601.293832	9189.685943	8290.249616	10603.11	4651.884913	4523.110985	3550.483024	15808.35806	12207.6669	5234.005497	13812.62496	5213.367055	13373.59666	36621.41615	5222.770968	19536.71014
CLIC4	7274.839994	6245.493113	9648.572857	6874.312827	8163.090991	8605.240705	9809.064612	6063.351574	9161.066475	17963.73743	5347.688552	17853.26007	8821.448396	8351.964285	15601.53012	15072.17399	4793.951835	19684.87494	8387.934196	7143.422801	5493.842125	12378.93761	16195.43851	14003.5006	7519.389445	8982.490813	13396.79143	9477.559201	20715.16843	16985.30984	8911.174258	10978.54975	7965.227313	7244.145464	20425.72872	8914.263171	5737.870723	10444.09498	12794.17842	6323.904088	11511.59304	5678.915563	11292.67673	6807.926698	10222.07073	8111.200954	7883.386636	6485.939169	11043.42356
LTBP4	6194.189337	11823.74859	9109.144434	20779.88328	14261.12228	8333.459563	4281.79397	5955.883247	16359.03369	7923.926692	9227.344748	4891.969538	3726.742988	5778.581803	11619.0128	3686.406904	3877.200502	17011.2309	3152.322761	12496.18316	6157.802008	6966.893494	6309.018086	13099.27994	10197.30189	14157.70597	19190.43674	21352.24187	13992.82753	10595.02862	18275.20439	16198.80661	13564.04536	20206.05317	12044.6085	3198.543855	4565.001706	14102.85759	8861.896962	6941.346307	6622.222559	7596.924721	4199.20253	10954.98485	15465.86502	5750.213267	11629.48731	15321.81839	7749.028924
PER1	11450.31664	8722.341945	13354.14409	4377.221486	13881.73137	11774.67711	8943.971271	8911.791955	6286.754759	7240.12957	7622.242596	5380.780469	11063.34377	7775.931607	7377.927027	4751.93602	10636.97173	15515.25628	9706.260409	10059.70136	8445.691468	10241.21923	6302.898746	10970.18221	5643.598911	9406.875184	14291.7989	10524.76108	10012.39752	20762.60625	10321.03377	15057.55496	6654.893131	8825.117897	18407.42141	3463.223028	6498.088954	3553.191166	24855.88656	5644.381335	9928.773894	5981.119217	15875.34043	7910.755775	6145.010521	16128.22344	14791.69644	6177.039181	16759.59788
BTG2	13587.57044	13853.85536	31226.86145	4946.182334	21134.31792	6016.879547	17137.86671	5686.00537	2477.723385	6109.335541	5685.61126	4087.77379	5293.843123	13300.56482	4218.456935	7398.411371	2334.017046	9895.108795	16180.85151	5112.452143	11399.63391	19465.07018	2736.658068	3636.663195	6836.299031	7586.92631	10350.40687	10205.07991	15142.33326	8352.543219	3962.237478	5960.839273	10065.97889	3808.744038	3333.44814	3887.156908	14761.99312	7844.141342	3650.806791	2180.88705	6397.975597	10078.5457	6424.639441	6518.841031	4731.230374	35610.12698	23376.9637	5144.80157	50598.25363
MAP4	13144.75735	7708.849316	10696.8609	8293.123296	15140.23423	8084.819344	9794.117934	8575.46883	8977.511243	8077.537464	9129.37159	10563.4968	10356.86581	9175.047062	11338.16754	12472.81846	9497.946063	9095.264267	8567.151179	10920.8677	12783.54095	11530.75912	7984.574536	13162.99249	8493.831833	8132.593692	10840.17079	12704.9219	14679.34425	11302.85705	9794.796834	10983.11655	9782.583829	10219.23697	12675.89405	10276.06186	12516.12095	9596.548143	9544.803945	8670.502149	15130.79221	7350.363099	7670.472909	15738.38525	11375.95366	7050.450827	10968.66153	8286.802514	13049.4365
STAT3	9809.064612	6415.739169	8830.62501	5035.7806	14175.38107	7334.077538	15301.65315	10105.82763	6531.505164	11522.76938	10059.0041	7678.984456	9167.418645	8408.308157	7310.730238	13116.5428	9261.305406	7358.009399	16051.2709	5900.411083	9125.57558	17243.91716	13666.91397	8547.577192	9539.512648	6418.407955	9644.560963	6148.418983	13429.33171	10802.66665	5237.99775	6137.348386	6059.150235	5131.979595	15890.75344	11206.12501	5215.535685	6629.570914	8403.646893	7871.374232	14406.17685	10129.67212	8575.46883	7385.602001	4196.002017	6193.3307	15514.18088	8132.593692	16735.2202
CALM1	11777.94219	6898.178716	11057.21065	9736.58308	12583.101	7546.540978	12485.79345	9769.708843	8543.430887	8329.417124	8129.212144	10670.9416	7047.030756	6903.440321	11434.45413	14021.95507	6601.141377	11117.9245	8706.033368	8500.310527	9674.690882	9881.400764	7226.592356	13434.91797	8313.843217	7563.298321	11532.35774	14357.3304	12152.7895	10698.3439	9834.253666	13864.42242	11230.23013	8834.910696	10514.55274	8120.201555	13533.05461	10013.78563	6294.603419	6950.975731	8645.297129	6775.91371	4210.861349	11673.90714	15903.97649	8092.107789	8981.245662	7445.225376	11623.84601
APOLD1	15624.25638	10266.09474	17351.82655	2621.177704	24383.20146	4648.661589	20736.71763	1707.534669	1629.370654	8615.386669	3802.940418	8030.643162	4955.791268	8289.100423	3795.566781	11278.59604	3287.09984	11894.44123	19423.28939	6488.637156	11379.10818	11347.60229	4681.644563	5054.314474	3625.58882	3563.79737	21200.34221	6204.07223	6755.279685	14121.443	3725.968114	10410.84725	6433.106136	3045.154108	5299.350105	2232.430201	6949.048778	2724.355903	3800.56876	3909.584653	18616.57328	3753.705147	1892.397228	3521.31748	2275.23424	27409.71957	20206.05317	2864.960427	42034.8984
BCL6	13764.8369	4386.637183	11611.76674	4156.632983	12314.75139	8449.790337	23425.62531	3533.052793	5713.661084	8942.731459	11896.91487	15056.51128	23818.58254	7013.893427	11360.19417	9467.710306	11110.22082	6860.032946	13461.01795	3572.206079	13837.54028	11637.55105	15704.6036	4420.517857	9487.418342	8810.449047	10983.11655	6350.259236	9463.773614	10091.82768	3764.909881	6487.288022	4310.679736	3882.579172	8593.319571	13146.57973	14621.46148	8390.260147	9075.741741	5799.849509	7551.773655	17459.20101	6842.461938	8890.198014	8958.241468	8826.341403	19275.75736	10077.84713	13596.04945
RPL35	10622.97228	7419.981146	8271.308287	11152.65726	6994.958553	6133.095774	8233.555359	28020.59458	10065.97889	8344.441791	7799.683217	16977.07051	14895.61328	8650.692029	11156.52315	9521.676169	10880.06735	7998.977174	11327.95542	7724.896098	8091.546906	14833.79281	10130.37428	13536.80729	6613.506966	9077.629185	11307.55876	7870.283103	7588.504131	10012.39752	9441.496593	8133.721187	6196.765964	8415.304901	10407.23975	9881.400764	8578.441376	6450.073014	8549.354796	6768.872312	13885.58074	11364.13199	8002.304547	9142.670064	17066.74032	13582.86216	9569.977711	8256.4153	9657.940436
DNAJB1	6932.210711	5540.881276	6394.428789	5473.69653	3620.064285	11812.28032	3414.12361	4804.930005	21993.65771	1515.521967	2513.530406	5343.242318	76533.29967	8562.401858	3020.558311	2624.086296	2217.009673	10378.42472	6906.790704	2666.440572	6386.012998	9939.791366	3032.305772	6288.062189	1621.484042	10298.16635	5720.794269	6196.765964	3101.175667	7167.229314	4232.515568	4015.877762	1416.386204	2547.558276	6586.059275	24381.51141	3344.789186	4557.413894	21841.73641	1116.059871	1856.152104	19757.32387	22407.59101	3602.79188	17341.0053	5514.444084	8282.208609	2851.093217	55546.17599
PLVAP	10554.71398	6768.872312	3253.325722	5281.015743	14838.9347	6259.795318	32153.76272	7625.413257	5013.838156	22629.23097	8120.201555	22048.60767	9123.678167	12479.73677	8093.229671	12632.03879	12390.09719	9332.836107	5506.041384	7242.639243	15625.33941	5659.660289	5333.251803	16754.95178	8601.066428	13308.86473	15315.44755	16015.70749	5796.232502	10784.71077	6907.269463	6937.01742	9995.06238	6671.520023	7623.299336	8378.636834	5146.941678	16285.49455	8181.784502	11037.30148	23297.70037	5114.224291	4782.667227	11434.45413	9028.682976	13186.736	6113.147932	7283.922222	4453.733987
ANXA6	15350.51999	4543.850592	12310.48416	5337.319756	13230.68275	8346.17715	9366.535758	16766.56945	4331.646113	4612.712587	13682.07947	7127.59574	6631.409276	9115.460602	13026.84313	14091.13204	8369.349778	5592.973355	8313.843217	6052.853683	16057.94782	13364.33	7867.555943	8335.770409	7940.42118	5543.186144	7574.315544	8354.859357	11598.09207	9405.571205	8012.294974	8433.991363	8811.670519	7566.444463	11338.95347	17184.25773	20914.26868	7188.623347	5683.247172	6763.244463	14082.34427	13189.47839	4911.676087	20019.24476	10741.44053	10492.71106	12758.75455	7518.347108	8093.79067
EEF1D	9636.542177	8907.468975	8647.095055	11635.13134	8023.410078	7639.697562	8025.078673	17940.09513	11252.04706	9371.731109	8557.655169	15143.38288	13785.84324	9029.934704	9107.881726	8002.304547	9847.213711	9008.054495	11336.59585	9231.183091	7187.12867	13815.49751	10037.41296	13781.06626	7452.453775	9862.241418	9895.108795	8259.849761	8398.406059	10314.59718	8692.767446	8667.497702	7915.692301	8972.534433	10136.69591	10274.63739	6812.175029	7423.067671	9658.609897	8178.382501	11483.69958	10926.16783	8861.282723	8485.005208	11677.9537	13464.75065	10748.14349	8629.132607	11504.41397
GLTSCR2	6966.893494	10256.13729	9929.462128	17722.56645	7191.115166	8619.567896	7201.091083	11409.1198	12338.67522	9528.27838	7714.729262	17655.13116	10481.80724	11435.24673	7652.417185	5867.37609	14084.29664	11966.38595	11764.88728	9056.261119	5684.823121	10606.05022	5544.723255	14142.01327	7267.783868	11665.00962	10825.9039	8819.00291	7665.157984	12486.65893	9105.356835	10614.14001	8936.534977	10418.78815	11034.24172	6929.328285	5827.251056	8120.201555	14055.03959	7211.080839	17101.08114	8372.250877	7873.011208	5531.287973	13582.86216	12359.21835	10011.70354	9256.812882	8638.707931
RPS15	10070.16608	7532.430852	8684.937996	11594.07317	6786.254346	6336.628724	7892.681502	23141.58304	11397.26367	8816.558102	8974.400413	17212.86845	14162.61351	9356.802236	10405.7971	7471.073329	10624.44504	8660.891583	10986.16214	8924.15489	8543.430887	13090.20336	10205.7873	13652.71158	6279.351122	9802.267842	11021.24717	8723.551202	7306.677431	9459.182876	9474.275098	8644.098719	6837.720748	9185.228161	10486.16741	10385.62099	7867.555943	6661.815961	8441.009479	7356.989433	12963.78958	9692.142165	8712.673919	9157.892042	15072.17399	13475.95498	9575.285906	8858.212168	9269.65445
CAPN2	8314.995841	11901.03874	10996.82835	13436.78058	8594.510941	8892.663243	10145.13089	9589.233929	13343.04105	6925.966969	7931.070093	9924.645491	7730.252445	7408.161348	7698.7036	10544.47659	8420.55628	11420.98827	8531.595382	15136.03705	7680.049063	11127.17598	5372.209054	11801.64116	9623.859399	13076.60028	12630.28774	10521.8434	8033.983708	11303.64054	11032.71215	13162.08014	12006.2657	11300.50694	10977.7888	7181.650846	10107.92929	12062.15351	10896.67129	11819.6515	10888.36616	7221.084454	10645.08511	9800.909053	12059.64551	7950.334349	7506.370617	11949.80851	6672.907471
ARHGDIA	10580.35096	5973.661437	10522.57274	6744.518736	10910.27517	6472.914701	11887.84738	20225.67077	7455.037047	8428.731606	10049.9441	8781.793138	11870.55591	8546.98474	12669.74516	12345.51913	9676.702887	8005.633305	12394.39201	7747.954755	11568.38519	15932.66421	9989.521477	11670.67089	5764.979449	6606.634338	9921.894176	7449.355031	8507.383828	10609.72663	6385.12777	6918.769638	6768.403146	6913.017159	15421.97492	8224.999208	7330.011788	5823.616961	7285.437029	6397.975597	14440.16794	7090.638334	6487.288022	8876.65147	7787.798357	10109.33065	11392.52466	6619.927869	10482.53381
FZD4	15100.40794	5913.923049	13603.59079	4273.788096	15321.81839	6690.506808	7506.890937	3955.103231	5189.211858	5944.747249	18775.97132	10610.46207	7271.815101	5277.722301	8811.670519	12662.72151	9501.238371	5224.943509	11645.62038	5688.764907	25489.22597	5236.182712	4680.022309	6886.235432	7017.297416	5723.173976	11766.51835	7537.131293	5790.610531	6142.029666	7378.438444	8324.799594	6650.742887	6307.706299	4183.514312	6088.198842	28830.3344	8230.70232	4014.764478	9990.906414	9895.108795	11669.86197	2208.880027	14500.34796	11619.81819	10161.31755	12349.79851	9609.194929	15763.496
SPRY1	5277.722301	10437.58164	11284.06978	9272.2249	8492.065774	12601.43041	8996.822469	1531.149097	10219.94533	65164.56162	3868.341982	15284.69248	16851.62287	8986.850203	2452.435387	9765.64658	3211.873929	20699.37993	8568.33892	11669.86197	4459.294224	6523.361115	17837.1799	11067.94585	6094.954617	12071.35395	19458.32527	15844.55926	4107.655993	11805.73201	9553.408562	7327.47184	4275.565885	7064.637383	13489.97349	7644.994834	2380.583296	5957.947757	8673.507637	3796.619282	14131.23464	7658.784935	8570.714898	5654.562714	6208.374056	8826.95322	5918.023689	4513.08952	3056.149764
GPX4	15899.56759	3449.806151	11055.6779	5114.933322	11900.21385	6973.174131	2888.489431	16860.96999	2833.166141	4328.644684	16019.03821	5510.623086	10059.70136	9774.450286	11243.47108	9138.235088	10819.90241	4191.351081	12675.01546	8730.205114	16478.52981	12284.06033	2978.766899	11762.44109	2879.693396	7989.003353	11417.82214	13068.44521	3896.328578	5261.65057	5910.234901	9848.578919	3571.958481	5610.445986	5407.701238	7504.809873	26951.91095	5420.836332	4256.640871	6527.431869	13323.63292	10026.98227	4703.111086	11982.15582	17541.68747	12275.54862	18842.46279	12312.19088	13589.45421
ADIRF	14395.19688	6925.486914	10237.6705	6156.521662	10214.27976	6587.885572	4878.086767	15685.02174	7188.125087	7836.533031	10491.98378	5452.112951	7651.356408	5579.034438	10847.68723	8409.473877	5318.854029	4940.015003	8275.322525	11591.6625	10803.41546	12950.31786	3007.188359	12522.19528	3975.442222	9103.463626	11564.37659	12114.94203	9585.246708	6934.613649	11836.86882	12310.48416	8125.268782	9092.112635	4167.595819	5089.822805	21806.94321	6247.658011	5082.067127	2910.597245	10491.25656	11318.53701	1675.526907	9954.270353	22797.68855	13559.34523	14555.73329	12081.3988	18924.92449
TPM1	8614.789517	9436.262566	7434.39592	10231.2859	6538.752854	7558.581561	19294.47175	5831.291599	12864.42976	10875.5434	9790.045521	10014.47976	5455.137084	4478.499339	23632.7507	8964.453001	5696.261832	9895.794696	6183.464918	10649.5132	5739.859663	13016.91444	6536.034029	9078.25842	8909.321424	9512.440757	10303.16427	6452.756082	40580.52655	16069.0822	12884.95509	11755.10559	21917.56543	11121.00748	9578.605022	5406.202113	5993.569548	15388.87243	13314.40088	8221.579238	9065.053636	6289.805852	7037.756067	5314.80015	14906.97495	10745.9087	8151.782383	8184.05329	5109.617983
TMBIM1	14824.54189	4278.233954	11344.4565	3950.719312	13814.53993	5708.514872	6165.917051	11341.31159	3846.15083	5231.829188	11830.30688	5463.462099	5925.822742	8882.806429	14613.35586	13099.27994	7871.374232	4751.93602	13428.40089	7315.292332	20136.14554	18101.22758	7214.080467	7375.881714	6374.514599	6841.513437	5444.182578	6815.953549	10799.67193	6337.946527	5279.185799	5739.859663	4866.604111	5351.767516	10114.93801	10797.42643	18189.26871	5719.208348	4568.483674	6346.298973	10390.66134	13301.48677	7077.871215	17264.24851	9080.775797	7525.6465	23443.49327	10892.14043	14378.24428
CEBPD	8938.39347	8353.122193	14769.15742	6348.938874	9843.119221	15104.59524	9940.480363	13847.13505	5000.649285	7867.555943	8347.912869	9058.772397	14197.99803	10274.63739	3661.450575	5343.242318	5249.265033	18632.06455	10980.83291	9090.22218	8235.838502	12828.81138	10224.90529	8869.271148	5785.395011	9826.077163	16618.46964	12452.08651	6691.434374	15906.18141	5226.030119	9986.752177	4017.826751	4040.448258	14037.51455	7226.091464	3309.504608	3621.319121	11619.0128	5472.937767	8141.053716	11633.51848	8683.734091	6326.534674	5290.908406	14178.32906	15125.54918	6463.49952	16566.71469
MEG3	6109.335541	8502.66764	7864.829728	10840.9222	2501.884413	20102.67583	5271.141577	3180.415512	18067.38286	2912.009818	9038.701662	9609.861011	10807.16029	16252.79152	4599.941143	9575.949637	18726.58125	18011.11556	10861.22996	10318.17257	3228.614671	8197.11103	10317.45739	6821.62526	11850.00361	5125.935886	10530.59887	8343.863418	20982.51412	10118.44419	12063.82579	11405.95696	10087.63148	11168.12885	11038.83168	10731.02203	9411.440537	7579.042123	16399.90585	10410.84725	7451.420717	4743.379873	21021.81961	2160.125372	13971.50579	5412.951452	6684.480765	6233.383537	6283.269608
ARF1	9866.343862	7205.085324	9951.510825	7891.040436	11245.80933	7146.394286	11212.34073	16481.95678	8974.400413	9095.894725	9175.047062	9841.754769	10209.32496	9398.402548	11163.48512	11357.83213	8551.132769	9184.591511	11063.34377	7827.304288	9619.85778	12954.80688	11046.48587	11440.00351	6851.004367	8061.316895	10893.65051	9326.369319	10052.73092	10499.98657	7812.127691	8351.964285	6759.026646	6672.907471	15218.09238	10200.83662	8546.392329	6852.429142	8111.7632	6379.818978	13272.01583	8841.649549	7975.171451	9537.529168	8211.897043	8817.780422	10324.61139	7201.590242	9198.607999
2-Sep	9917.08121	8721.737379	9483.473455	7985.68151	11004.45342	11329.52592	10169.77301	8975.644616	8317.301567	8365.289929	8826.95322	8607.0303	7538.176234	8463.858714	9172.503551	10468.73761	7998.977174	9659.279404	8526.274755	9160.431501	10305.30697	10400.7494	6960.136056	13180.33931	10285.3257	7733.468036	9704.914929	10428.18066	10834.91238	11616.59694	9862.241418	10374.10935	8984.981634	9923.95759	14334.45963	8430.484494	11433.66158	8849.620274	9513.100132	9635.206361	12599.6836	9530.259936	9222.868698	10281.7617	9426.456586	10817.65271	9160.431501	7628.585237	10605.31509
FAM213A	22109.82422	3214.101003	13081.13307	2431.615503	15568.04222	3711.018843	4467.647598	7763.544792	3129.246383	2246.088966	17316.98221	7472.109112	8364.130334	5991.908007	9862.241418	14200.95073	9233.742874	3139.022251	12448.63453	3802.676827	27790.41866	15559.41186	1502.447683	5806.285317	3399.247223	4745.024089	6696.538284	6130.970573	4851.111764	6090.73138	5259.827336	6440.244638	4229.582827	2894.301503	3773.269989	4241.325996	14887.35569	4671.271849	3543.35327	3630.366793	8561.808378	11451.11034	2713.801471	13242.61017	8897.59575	13670.70377	15938.18701	9644.560963	25086.08892
LAMB2	8998.06978	9314.740389	8866.197825	10710.21533	10939.80853	11065.64457	9204.34818	5253.997233	11956.43673	11641.58502	12354.07936	12001.27347	13452.62314	9449.353077	11189.04954	8075.857961	16079.10974	10494.16576	8167.618826	11266.87555	11349.9622	6853.379156	7031.417262	10554.71398	9804.985985	13152.96004	13344.89091	13691.56645	10666.50461	9027.431422	10985.40066	10711.70018	13708.6596	12433.97432	8222.71907	10273.92523	9832.890443	15130.79221	11055.6779	10385.62099	9432.33895	9390.588425	9478.873161	11573.99957	12492.71896	7214.580527	9581.925289	10563.4968	6429.98553
HNRNPDL	7388.674226	9029.934704	6672.907471	8593.319571	8297.148121	10617.08328	9543.480845	8839.198462	10555.4456	11169.67719	8387.352808	15165.44178	11474.15168	5920.075076	8908.086415	9119.252404	7623.299336	14866.73173	8815.947006	9603.867937	7692.30266	11430.49193	10069.4681	9570.641074	6841.987671	9143.303807	10410.84725	9548.112495	10256.13729	11208.4555	8393.168494	10524.76108	8173.848699	9171.23206	16112.5801	4787.642453	7287.962407	7112.789718	13554.64674	11488.47651	12234.77443	7667.814986	9096.525226	7061.21043	10667.9834	8236.409387	8291.973704	7795.899705	8945.211254
CD34	5225.667891	11902.68869	7897.60675	16405.59061	5897.548879	8475.012788	8654.89039	4742.393618	15239.20377	13006.99332	5529.754587	7736.148717	3777.718844	5219.875651	8106.704396	6980.91192	14782.47178	10439.7523	5319.222717	19329.27526	6901.048185	7321.379553	3834.438522	18727.87932	9712.317379	17169.97021	11497.23938	16510.54259	11878.7868	10283.89995	17620.89909	11572.39519	16803.80017	17905.31054	11899.38902	4515.592803	7294.532487	16402.17952	9464.429615	12241.56071	4872.679793	3469.951022	5125.935886	8972.534433	18938.0468	8512.692667	6303.335645	9667.987221	4839.692606
EIF4G1	11668.24429	5572.078011	10641.39645	5081.01045	12902.82982	5665.547816	9762.262651	9967.388562	5336.210007	7908.562751	9849.261595	6258.927586	5970.763701	7594.818698	13938.61791	14054.06541	11280.1597	5014.53327	12989.87465	7375.370475	12258.54288	15550.78628	8823.894561	7193.607849	5735.882473	5615.50379	7823.507377	7603.77333	11887.0234	7045.56552	5637.343428	5659.660289	6180.893822	5547.414224	8635.11594	9036.195948	8833.073719	5651.819768	5521.71128	5531.287973	9356.153694	8439.839388	5815.952422	10094.62612	6315.581116	7134.02125	14353.35026	7880.108709	18687.68088
PTX3	1222.906866	183.4435203	2145.0556	168.7438895	10592.09146	2395.978751	5881.220046	17663.69956	143.2995166	1585.914293	5042.067489	4920.876885	6143.306998	54068.4723	3417.912096	34090.92105	12787.08579	910.3631907	60691.21054	67.09244884	3174.688982	103401.6718	5409.57573	246.6282326	552.06617	116.0809621	2473.604986	136.484133	16566.71469	6325.65769	99.31126531	120.1829139	864.7853853	118.1591703	2057.246993	7953.090203	135.6635524	108.0748221	243.6546725	1404.848628	12221.21315	1793.794859	4277.04794	205.8133836	194.7922668	17380.71627	7944.825506	546.2423496	2434.482488
SVEP1	8930.342788	6689.115701	8004.523565	5912.693411	16571.3086	16672.69744	8133.721187	4464.242484	6429.094207	4152.025683	21049.52316	14816.3237	3050.646982	24260.1347	6653.048259	5057.468503	13104.72892	7564.346889	15326.06709	4068.551805	12498.78194	5705.745754	12120.82166	8120.201555	17744.69207	10344.66898	11974.68329	8965.074391	5958.360745	24462.76639	7906.918383	11641.58502	9180.1362	7536.608877	4540.702125	11663.39262	8021.74183	11829.4869	9752.117897	9819.949249	26127.83464	9083.293872	11367.28324	9678.71531	5001.342571	7440.58225	7233.107111	11733.12651	4598.028478
CALM2	8561.808378	7231.101946	8382.122136	8925.392127	7974.618674	8005.633305	11861.50851	12094.80493	8836.748056	8712.673919	8226.709727	9506.508438	7180.655327	6829.668262	11331.88207	11746.14618	7021.6764	8614.789517	9266.442389	10973.22422	7632.816597	13281.21848	8251.83824	14982.59503	8270.161719	8787.273215	10399.30765	10620.02737	13162.99249	11149.56551	10748.88852	9954.270353	9596.548143	9502.555614	6736.109083	8613.595336	11370.43535	10125.46019	6768.872312	8809.227744	10685.00428	8199.952425	6823.989865	10235.54186	12697.87875	11161.16398	6010.626923	7377.927027	8386.190155
NFE2L1	10335.35169	9856.09095	13398.64875	9374.979667	9993.676866	6776.383397	8214.17418	6654.431865	7724.360668	6475.607271	13594.16477	9098.416993	7730.788284	7855.567661	9001.188814	8855.75649	9860.190836	7390.723086	10746.65358	10886.85681	12303.65967	8942.111617	6196.336452	9923.95759	11192.15224	13030.45544	6932.210711	9543.480845	11981.32531	9519.696398	8719.923933	8906.851577	9941.858502	10168.36328	7665.689311	9544.803945	15645.93122	11605.32959	10872.52848	7239.627739	12467.63224	9513.759553	8868.656398	11585.2365	8097.157484	7795.899705	9129.37159	14942.14766	16487.66998
CH507-513H4.3	5193.169943	23526.51386	2616.458115	34192.68174	14127.31717	4899.435111	5689.159236	6341.462006	11466.99596	5660.0526	3341.544955	5798.64359	13178.51225	2921.309516	3414.12361	5976.14633	22786.62972	5471.420557	5282.846321	14736.43468	3555.408454	5449.468211	3344.325531	7325.948293	3440.969957	6120.355608	16896.06787	8806.175227	11537.15491	9704.242259	5950.931342	8317.301567	3589.580653	8710.258587	18004.87446	3325.140454	5990.246928	3565.774107	19262.40105	4173.666628	5805.07806	11882.90439	7553.344166	6910.142714	8527.456829	7726.502613	4314.266751	5837.762297	5048.012314
CH507-513H4.4	5193.169943	23526.51386	2616.458115	34192.68174	14127.31717	4899.435111	5689.159236	6341.462006	11466.99596	5660.0526	3341.544955	5798.64359	13178.51225	2921.309516	3414.12361	5976.14633	22786.62972	5471.420557	5282.846321	14736.43468	3555.408454	5449.468211	3344.325531	7325.948293	3440.969957	6120.355608	16896.06787	8806.175227	11537.15491	9704.242259	5950.931342	8317.301567	3589.580653	8710.258587	18004.87446	3325.140454	5990.246928	3565.774107	19262.40105	4173.666628	5805.07806	11882.90439	7553.344166	6910.142714	8527.456829	7726.502613	4314.266751	5837.762297	5048.012314
CH507-513H4.6	5193.169943	23526.51386	2616.458115	34192.68174	14127.31717	4899.435111	5689.159236	6341.462006	11466.99596	5660.0526	3341.544955	5798.64359	13178.51225	2921.309516	3414.12361	5976.14633	22786.62972	5471.420557	5282.846321	14736.43468	3555.408454	5449.468211	3344.325531	7325.948293	3440.969957	6120.355608	16896.06787	8806.175227	11537.15491	9704.242259	5950.931342	8317.301567	3589.580653	8710.258587	18004.87446	3325.140454	5990.246928	3565.774107	19262.40105	4173.666628	5805.07806	11882.90439	7553.344166	6910.142714	8527.456829	7726.502613	4314.266751	5837.762297	5048.012314
HNRNPU	10572.28692	7363.111352	9959.791704	6429.094207	10014.47976	7398.411371	12302.80688	9393.84352	6515.22722	9116.092459	7161.766657	7991.218682	5789.005255	8971.290662	8482.065039	13643.25152	8080.897516	8866.812404	17041.91589	6486.388755	7807.255752	16952.37651	10798.17488	7397.385805	7555.962409	7249.670956	7660.3777	6348.058785	9363.939162	8150.652384	6784.373058	7087.690034	6923.567027	5860.466336	9826.077163	11433.66158	6925.966969	7934.919206	7097.522473	5219.875651	7245.651998	8551.725509	8400.734915	8373.992019	7069.045909	9347.078829	10754.10517	7802.927689	16692.3553
CRISPLD2	14896.6458	3499.418729	9371.081532	2260.928043	7343.742733	2411.975273	13793.48986	12559.57378	3641.708178	6870.501955	13152.04838	2906.565094	3642.970517	3875.588355	8400.152641	13802.09737	13077.50671	4762.817973	20865.03805	2157.282402	3820.113062	34585.98582	7081.797109	5157.298091	2773.129896	2013.792447	4142.252122	2089.87264	42983.63781	9252.963882	4059.818863	3241.395967	1639.226071	2679.781136	16589.69696	5323.279969	876.3105112	1288.430391	5155.153677	4080.130685	4652.529846	1314.136027	11944.83976	2913.625028	1549.620328	8715.08992	32566.47512	1438.150553	19084.31686
SLC38A2	11518.77658	7779.705428	12221.21315	6409.072057	11971.36367	19563.81255	14120.46421	4575.772737	10864.24175	5247.446092	11131.03304	11230.23013	3922.613923	7208.082458	6848.155707	12182.30814	7126.113752	24807.69274	10580.35096	7710.452493	10716.15598	10909.51895	5836.14395	5802.664297	10107.92929	10040.89226	12736.66446	4560.257844	12884.062	8098.841416	7726.502613	9645.229496	5352.138485	6422.8584	9921.894176	8233.555359	2628.090882	12389.2384	14796.82374	6913.49635	8051.823434	5537.425772	8176.115286	7683.243771	4049.981616	10505.08244	10812.40523	6393.985577	23816.93162
RNASE1	8298.29843	8356.017667	9511.781428	3668.055129	6619.010215	7887.212607	16480.81437	21421.91646	4255.460843	3190.793542	20291.66924	4030.657948	5795.027335	12195.82625	11432.86909	11202.24194	13023.23182	1567.770947	28139.32202	11566.78159	12535.22164	10843.92836	1926.543774	8728.389908	14284.86616	4465.480407	6882.89502	7273.831556	8981.868216	14680.36178	8353.122193	6562.818321	18586.91767	7656.661763	7087.690034	16352.23157	13464.75065	19601.81911	2085.531385	19323.91679	8683.132202	8354.859357	11561.9721	17341.0053	4636.433312	8071.380996	5475.214372	8434.575984	3050.435535
HSPD1	9353.559977	3947.708186	6165.062333	4030.657948	6492.686242	5197.851574	6508.907869	7209.581493	4823.951546	6817.843595	4941.384856	12445.18352	18932.79679	9348.374699	10295.31149	10308.16461	3860.573932	5438.902072	10742.92972	4134.793747	17987.4109	13276.61635	25889.86719	5505.278137	4453.116611	4405.83476	5799.045535	4268.755042	6135.221711	6066.294245	5906.958479	3865.393642	2613.920319	2996.161175	7572.215789	33972.97542	7692.835868	5072.564944	5474.455398	5871.851447	5725.157821	13104.72892	5996.062722	12242.40926	6407.739467	7541.311926	8863.125567	7740.976283	31198.73587
SERF2	12763.17717	5976.560579	7457.621214	8054.614467	8152.912538	8042.898625	9283.800751	22300.67774	8740.498418	6436.228257	9958.411079	12843.04689	13955.05216	7627.527764	9924.645491	9981.907749	10115.63915	8114.57501	9524.976703	9652.586421	12327.56195	9584.582332	10025.59233	14170.46911	7247.661199	7214.080467	10320.3184	10777.98502	7212.080577	9451.318219	8913.645303	9597.213349	7037.756067	7931.619852	9399.054018	14014.18181	11210.00943	7419.981146	7160.277564	7754.402004	9308.28614	9706.933219	9314.740389	14487.28771	11952.29366	9328.308884	8744.134245	6365.242546	8478.53818
SNRNP70	8889.581814	11870.55591	7734.004098	12234.77443	7396.873075	8392.586744	8272.455013	5756.993027	9342.544698	8847.780238	9034.943352	11693.34346	13083.85349	7212.080577	8570.120842	8143.311209	14097.97076	9435.608517	9351.615161	11890.31964	6429.539853	9338.012766	9016.175234	6585.146316	6364.801356	13360.62514	7814.835638	9089.592115	8183.486034	8696.383419	7959.156445	8548.169686	9963.934726	7927.772339	6460.811985	9052.495509	9878.661437	11582.82767	12903.7242	8340.394024	7195.602617	8654.89039	10831.15794	5095.470732	11114.07199	8804.344224	10989.97031	9135.068566	7438.003987
SGK1	12671.50168	8756.871556	15794.1197	4979.895352	8450.376053	9709.624926	16244.90753	13405.15139	4812.262749	3383.731956	6555.998368	3564.538518	838.2276371	8511.512639	4861.209865	18934.10915	6763.244463	6717.924122	20115.22045	6605.718527	5329.186951	27092.38809	9473.618414	2416.158533	13533.99268	4796.610905	4618.791439	2373.49845	6116.11477	3935.686616	1875.42159	3435.012372	6122.47713	2014.071638	12922.52066	3270.962624	2338.227165	4956.821903	5100.417808	1533.592062	1990.202169	5290.908406	9467.054077	6308.143531	1927.612373	10910.27517	19400.41543	3058.268861	7170.210702
SPTAN1	9435.608517	11158.84332	11770.59702	11275.46939	7429.244575	9324.430156	9893.051379	8744.740364	10465.11005	4579.26292	7560.153487	6230.791685	6225.1797	7530.342708	8902.530994	9924.645491	9875.238347	8060.199437	7446.257575	14998.18084	8183.486034	10338.93427	7936.019296	8653.69065	10481.08072	9356.802236	7196.101396	10600.90538	15046.07852	8637.510434	9245.270682	10145.83412	11196.80789	12866.21327	10425.28976	10859.72438	8431.653288	11582.02484	12440.00879	8385.608888	9282.513832	5641.643327	11224.78251	11044.18906	9126.208139	7517.304916	8060.758146	10483.98709	7145.403654
EEF1B2	8979.378258	7052.405898	9748.062948	8102.771952	8275.896146	5594.912068	9412.092911	24250.04729	8754.443972	9152.180832	8413.55517	15093.08296	12184.84165	9350.966979	10915.57015	9226.705179	6971.724251	5834.526051	10330.33816	7890.493489	8779.967205	13037.68306	10353.99467	10111.43304	7920.082911	8005.633305	6975.107774	5811.922507	7027.519297	9186.501592	5980.704652	6719.32122	5568.217079	7371.281834	10440.47596	11682.00168	6226.474325	6111.029643	5546.645243	5532.821785	13310.70986	8813.503045	8060.758146	9785.974802	7678.984456	9952.890494	10458.58361	7667.283512	9819.268605
DPT	9533.563446	12022.08812	5889.378804	18043.60414	12110.74404	11320.1062	1685.311017	5660.444939	12649.56266	6193.760004	9384.732098	3094.30466	368.5703192	518.4629973	4299.638536	2885.087782	7397.385805	30848.22702	3672.889067	16690.04141	5513.297506	5441.164518	4657.369695	23422.37805	4030.657948	10993.77981	18615.28292	19878.20583	4767.111642	19393.69293	22830.89723	18154.00099	15016.90523	21226.80964	8068.584153	1801.894962	13653.65795	9458.527238	4791.29424	10130.37428	3588.336815	4229.582827	570.3475362	13299.64292	12446.04618	5125.22533	6003.964618	4222.259864	43559.50583
PCBP1	8884.037933	6478.300961	10532.78887	6258.927586	8554.09688	6786.254346	9848.578919	11269.21867	6769.810742	8041.226325	9436.262566	9888.252404	13929.92526	9891.680005	9838.344468	10511.63789	6901.526546	8916.735073	13189.47839	5844.645281	9501.89697	13360.62514	8517.414416	9573.958581	6136.072293	9519.036565	8464.445404	7225.590606	7331.53618	8696.986227	5884.482192	7730.788284	6427.757453	6079.764652	11841.79266	14910.07509	10701.31053	8202.22625	7077.380631	6641.069046	10084.83498	8861.896962	6522.456847	9873.869443	8212.466268	9750.090212	10576.68473	8807.396106	13681.13114
SERPINH1	8602.855156	5320.328933	9310.221945	7002.720515	4858.514985	11422.57167	7959.70815	21112.35555	9148.375338	8735.047511	3719.259284	11518.77658	31073.56082	12377.22164	6452.756082	12081.3988	3636.159081	4980.931	4885.869804	5138.03043	7094.57131	7007.090403	24730.43407	7474.181108	5386.004546	6078.921876	5746.627215	7268.791467	3263.036834	9121.781148	4675.158921	4793.287299	5028.455803	4431.869467	13951.18354	56161.73848	7047.030756	8562.995379	4906.912078	2940.405703	7998.422746	15127.64617	11939.87307	17821.11421	6621.304587	6166.771888	6403.743357	6023.556183	9660.618557
SDCBP	10116.34033	5613.947057	8590.937327	6090.73138	12747.26293	7998.977174	17435.01418	9871.132204	5942.275412	11992.12644	8628.534501	10475.9965	9270.939586	10621.49972	6515.22722	11077.15573	9557.382539	10830.40721	13121.99895	6963.031298	10368.35831	14332.47259	8108.952363	9440.187814	8742.316143	7782.94159	9199.24562	8872.345536	9848.578919	8054.056183	5830.887419	7741.512866	5290.541681	6026.47954	11281.72357	12867.99703	6192.472181	8778.750127	7366.684823	7415.353763	11272.34359	6304.646523	9493.996799	8031.199824	6591.996591	9285.731464	11039.59686	6432.21438	11691.72254
BTF3	7824.592021	7206.583735	8492.65442	8355.438492	7314.278287	6459.468636	8103.333613	18298.01995	7979.041968	8729.600004	8250.694372	11148.01996	10861.22996	10661.33044	9865.660003	8504.435904	8568.33892	7669.941251	10439.0287	7219.082621	7301.614582	14293.78031	7343.233721	11604.5252	8222.149134	9591.892998	9425.149892	7296.555242	9565.335455	9628.530058	7413.811944	8069.702773	6255.891472	8178.949403	10439.0287	7529.820762	7594.818698	7106.875925	6850.054682	6772.626814	12211.05205	8243.834489	7849.036299	7623.299336	10551.788	12790.63161	10217.82038	7717.403448	10712.44269
MFAP4	3144.030594	12743.72913	6092.842633	15521.71024	6866.693195	15985.76217	1722.274233	9396.448408	15289.99067	3421.467619	7573.790551	3422.653615	1038.365479	3400.425516	7044.588864	2470.691928	10733.99771	23233.19489	6021.88633	12681.16691	3510.594356	3852.554433	5972.005416	24090.88779	8146.698622	6957.242018	13252.71101	19885.09629	15514.18088	13640.41478	23484.15297	15749.29805	17910.27563	18585.62936	10910.27517	5460.433352	6081.450555	14187.17672	12695.23857	19540.7731	3789.78324	6961.101003	5283.57873	11811.46158	21705.90468	8338.659868	4983.002942	3445.504631	11134.89143
TPM2	5543.570382	7093.587862	5205.423124	8759.906983	2391.167365	6888.144967	15575.59771	14719.08023	8736.25853	9510.462906	4538.184923	6929.808606	11266.87555	5091.2342	37333.93513	8521.548094	5226.030119	8230.131831	6107.641908	8090.986062	3680.534573	14124.37978	7251.68127	6726.777321	5594.136503	7987.342259	6283.705146	5891.420261	67336.44698	11455.87372	9843.119221	11160.39037	21059.73893	11566.78159	11992.12644	6190.755501	4545.425644	11852.46801	15024.19324	5929.520617	5606.169864	5328.817573	6204.502278	4693.341401	11671.47987	7724.896098	9747.387288	4978.514823	2839.457282
HNRNPA3	8094.351709	8642.301416	8028.416904	8703.619877	6496.737855	10973.98485	10228.44958	4506.837383	9922.581933	12499.64832	6229.496162	12885.84824	8934.057586	7719.008404	6736.109083	9209.453571	6426.866438	12748.14653	7256.709496	8260.42231	6297.221816	9634.538522	14090.15535	8584.984606	6808.398604	8074.178808	9176.955158	8135.976646	9723.768637	11649.65715	7813.752347	9100.939959	6926.927178	7226.592356	12164.58836	9834.935348	6728.642638	7409.701993	9530.920547	8349.648949	10441.19966	7991.218682	7378.438444	7927.772339	8343.863418	7962.467254	6497.18819	6629.111403	6954.83124
XIST	50.87100321	29089.27965	17517.38637	49.3463258	11.4404659	42183.75686	92.21850393	3584.856359	38876.21012	24788.78503	18931.48451	79.37329677	22.44054349	24542.59095	18104.99202	21864.45753	16361.30169	39154.75671	17258.26621	67.09244884	10407.23975	36.97968389	31069.25341	62.87772243	26.0217225	47.36565867	62.23597347	69.80117086	106.225507	38.69198163	37.14152526	37.41542977	68.59725631	87.8386256	32847.59117	32337.03887	27328.14562	49.05643845	37878.72006	20687.90493	26075.36712	18581.76499	100.6348134	17237.94191	42.71190153	15082.62485	39.99822105	15.41653269	41.26266327
IGKC	864.0064847	1497.249605	1618.227925	868.3292298	1477.455562	4421.743655	712.2786685	1437.452927	9206.26237	523.1196823	17856.97294	4945.153911	3828.861138	45699.79168	777.8769489	6085.667357	3813.763382	1108.273853	7405.59432	550.0036478	1991.168056	566.8005919	25882.68999	4864.917766	79.63782332	968.0236669	2318.216156	472.5414085	494.6269657	7146.394286	1366.527658	1003.273033	1626.662361	607.4819047	1334.606684	4431.869467	529.3937216	1615.650138	4748.31423	6927.887521	1961.578375	4533.468929	486001.0809	6716.061776	1726.936314	1068.298166	176.4960182	159.5971369	1938.331023
LRRC75A-AS1	8763.550884	6411.73807	9088.332117	7843.597646	8170.449998	5393.102478	6239.867887	21989.08473	7108.353912	5511.387074	9926.021434	9815.866095	12049.61875	9591.228162	9489.3914	9322.491397	8729.600004	5507.186452	10389.22099	9049.985972	8074.738487	16505.96553	6087.354897	9101.57081	7960.811677	7632.287549	7095.063085	6745.921365	6305.957674	7462.274972	6955.795451	7991.218682	6261.965174	6963.996646	9884.82599	7940.971588	12749.0302	6359.950286	5927.055111	4193.966598	12116.62163	11877.14017	7375.881714	7957.501556	11716.06009	13995.73756	10938.29206	8350.806537	11178.97173
HNRNPC	7270.807083	6801.794897	7416.895903	8335.192638	6336.189518	7005.633471	10298.88019	10364.76554	7799.683217	9374.329865	6892.443357	12318.16624	11418.61359	8098.280066	7857.20135	10049.9441	7223.587525	9472.305182	12366.07366	7728.645151	6653.970631	15912.79798	11671.47987	11034.24172	8163.090991	8779.967205	8686.744166	7000.779217	8790.9285	9820.629939	7292.510293	7690.170196	6001.468158	6786.254346	10474.54432	12194.98093	6758.558162	8338.659868	7782.402137	5643.598911	9347.726742	9030.560633	9639.214364	10001.99283	8223.85906	8887.73347	9801.588424	6877.172369	11755.10559
GPI	13611.13632	4050.823873	7887.212607	3761.779618	10001.99283	6457.677939	7699.237252	16412.41492	4611.433849	5237.99775	10176.11923	6415.739169	14838.9347	9460.494288	13469.41799	10841.67366	5087.353806	4393.636108	10570.82139	7230.600741	17160.4518	10824.40322	4660.599057	9481.501627	5354.735989	5491.938434	7189.619971	6766.057802	5881.627716	6969.791546	6171.9034	8135.412723	6257.626214	5600.732241	14341.41644	9015.550302	15637.25768	5231.829188	5766.178368	6667.35941	8628.534501	8924.773487	8871.730573	16310.34764	9067.567352	9441.496593	10019.33999	7402.51506	11502.81923
CTNNA1	8362.391242	6041.536375	9845.848692	6426.866438	10391.38159	7347.306804	9199.883286	8896.979037	7328.995703	10252.5834	9375.629513	8930.342788	7129.572203	9146.473185	9963.934726	10256.13729	7280.893553	9635.874246	8685.540011	8722.341945	10816.15317	11317.7525	7628.585237	10953.46627	7910.207462	7913.497909	10296.02513	8689.755284	10892.14043	10199.42258	8480.889256	8469.727448	8823.894561	7735.076333	13291.34876	8859.440262	8868.656398	8892.663243	7690.170196	7786.718814	13022.32915	7249.168464	7034.342155	10871.77488	9822.672294	7292.004833	8639.905593	7812.669206	8476.187756
ATP5A1	11408.32901	5456.649779	9010.552405	5672.227752	9174.411118	6434.890019	8365.869787	19515.05524	6159.08262	5542.801933	11298.94046	6097.489965	5531.671386	6323.465764	15455.14862	8019.518039	7025.571124	4346.684502	7351.382146	7934.369218	14074.53753	10891.38547	5131.979595	6781.082057	8408.890997	5218.790321	6871.930784	6224.316767	7193.607849	6609.840675	10061.09603	6934.132995	6544.647524	7174.685108	9039.954779	7545.494877	13385.65293	6832.035655	5386.004546	5504.896553	8978.133538	12852.84295	6100.449204	13868.26699	9542.819364	10508.72385	9293.458333	8662.692752	10254.71559
YWHAE	9587.904671	6116.962703	9441.496593	6703.504436	9727.81348	5923.769364	8047.917612	12313.89783	6438.45927	8236.409387	9148.375338	9883.455757	8160.828015	8363.550596	9480.844442	10604.58001	6418.852861	8306.355058	8724.155893	8578.441376	10863.48872	12509.18246	8361.811626	9732.534591	6673.370018	7528.776979	9758.203484	8065.22922	6208.374056	8459.166654	7936.569398	7552.820626	5097.59032	7044.588864	12008.76259	7890.493489	9908.149038	6386.898349	6113.995453	6225.1797	8872.960541	8329.994495	7644.464941	9902.656316	8354.859357	9087.702184	10231.99511	7057.78514	11956.43673
PEA15	8964.453001	5851.536381	7753.864528	7584.823058	12992.5761	7855.023173	8013.961258	11230.23013	6416.628641	8931.580883	7298.072676	13339.34208	10114.93801	9542.819364	8138.79685	12082.23624	6621.763557	8343.285086	8535.144311	8776.316478	17288.19844	9434.300554	9798.871223	13433.98677	7014.865827	7173.690554	10951.1888	12762.29252	8101.648747	10553.25089	8073.059567	9666.647046	6994.473716	7699.237252	12074.7013	12599.6836	8069.702773	7821.338541	6961.583527	8179.516344	12112.42306	7636.520962	5620.955754	16789.82897	9787.33152	6330.043823	8028.97341	5520.563192	8354.280262
WSB1	6435.782147	10570.0887	7309.716825	8712.070023	4975.410032	11398.05369	11036.53646	4008.646932	8134.284993	7070.025955	9326.369319	5120.254191	9521.016199	6575.112121	7885.572678	6057.050657	7161.270258	15402.74546	4914.059826	10177.53003	8717.506591	8627.338415	6569.190012	6690.506808	8171.582741	9851.992769	6680.312069	8013.405792	15578.83691	9913.644807	7053.383637	11259.06865	10841.67366	10441.92341	20675.00317	4621.673691	6978.492939	7595.345149	12588.33525	14280.90611	9353.559977	3338.766691	14451.18221	4046.614335	9085.182887	7268.28765	7190.118335	6372.305743	7562.249898
DSTN	7075.418636	6008.127693	6385.12777	8176.115286	5782.5886	5826.847156	11459.84471	9438.879217	9199.883286	10732.50977	5540.1132	10639.92134	5746.228903	5253.633066	31779.30503	9842.436972	6034.421521	9675.361504	6607.550275	8306.930831	6063.771869	12889.42145	6039.442901	9144.571426	8401.899585	8013.961258	8892.663243	8886.501453	36084.708	10535.70958	10880.06735	10675.38045	22454.23476	10258.27022	8329.994495	6037.350152	5933.220799	16601.20005	11618.20746	6774.974434	8342.706793	7101.459268	4924.971659	7195.103873	12972.77851	9791.402804	7480.919064	5300.084802	6316.456702
PKM	8286.802514	4626.160769	7764.621123	5134.470252	10862.73575	5725.951551	13566.86622	55870.53343	5582.902871	5826.039439	7921.180944	6573.289365	11179.74662	8879.728416	13935.71975	11286.41648	8245.548925	5156.583187	9486.760747	8429.900157	12210.20568	11372.01174	6743.116398	9354.856746	9485.445693	4236.918491	5247.80983	5359.934781	9315.38606	6691.898205	7971.302812	4964.386447	8692.767446	6898.178716	24976.78114	12844.82743	4578.628143	6891.965626	6774.504845	8601.662629	8930.342788	7774.314815	14182.26067	16578.20185	6447.391061	5915.973014	4842.712706	5788.604005	3441.208475
RBM39	8647.694447	9459.182876	7008.061859	8808.00661	7305.158208	8858.212168	10413.01235	5444.182578	9537.529168	8776.316478	7188.125087	9093.373157	7659.31582	7345.779133	6751.066835	7780.784	9161.701494	12600.55698	9520.356276	10025.59233	5662.014565	10400.0285	9750.76606	7099.982714	6962.066084	10069.4681	8995.575331	7926.673392	10923.13887	8948.932237	8804.954516	9764.9697	7059.742245	9086.442448	9902.656316	8076.977591	6974.140886	8439.839388	12068.00752	8431.068871	7352.401335	6795.197594	9016.175234	6135.221711	8200.520822	8086.50071	9220.31193	7485.587361	10271.78905
SHANK3	8857.598185	8033.983708	9340.602172	5933.220799	8523.320285	3854.156999	13080.22638	1892.003756	6860.032946	13154.78355	7563.822587	20937.47621	19925.10805	5602.673644	6426.420977	9814.505421	8672.906456	9378.22935	5287.608794	4706.372165	6818.788815	4172.798828	7525.6465	6301.151453	4467.337935	5596.463523	13304.25303	10531.32882	4593.568687	9158.52684	4643.187062	9905.402296	13161.16784	6083.558591	6575.567889	7278.875141	9395.797118	10584.01847	8843.488309	6472.466048	14365.29401	4637.718983	2471.034463	3953.458691	11344.4565	7322.394582	6529.241909	8721.737379	5190.291036
CD93	10849.94318	5965.38592	9661.288204	4347.889826	13297.79933	3747.206102	19943.07049	4492.178932	3297.825992	17905.31054	6615.340874	18313.24615	9015.550302	8681.326783	4446.022936	24923.16974	4708.003552	9476.245423	9583.253719	3380.684276	4569.433762	9595.882984	6706.292925	8477.950513	6432.21438	4870.316127	10961.82105	9108.513058	9784.618271	10879.31323	3631.121786	6124.174877	8575.46883	3867.269598	23897.96148	8431.068871	4791.958501	8236.980311	4989.915643	3971.586299	15284.69248	4174.534608	4737.465414	5888.562419	6825.409021	12002.93732	10261.11481	4096.850828	8177.815638
FBLN2	9565.998496	6212.678866	5476.732634	6108.912088	12290.02204	10442.64722	10465.11005	14514.42602	6739.845411	6960.618513	18395.94184	7586.400442	2439.211951	11309.12643	10186.70505	9074.483664	36295.42176	6116.538722	11771.41293	7063.658084	10193.76839	4184.674389	2996.57656	15273.04292	13007.89493	4449.722573	15123.45248	17531.96299	8493.831833	8433.406784	12474.54768	8268.442166	10137.39856	8850.233704	11529.16073	9747.387288	12771.14174	10708.73068	6735.175324	10570.0887	13193.1358	7772.69836	4445.406629	17371.08102	8825.117897	5049.412114	6865.741335	6735.642187	6301.151453
TINAGL1	8921.06255	7608.518291	9387.985162	7860.469749	7697.636407	5010.364032	12442.59588	4837.009654	9071.968031	11260.62959	6450.520114	16906.61148	15902.87415	3905.251187	8568.33892	11551.5584	8107.266329	5908.186925	5648.686602	4810.595234	6814.536359	6831.0886	5204.340799	10144.42771	7533.475141	9712.317379	10941.32522	10353.27701	10011.70354	12051.2893	9099.678389	8888.965657	13633.79801	7068.555937	5602.285309	5024.274989	8935.915565	9884.14085	8591.532826	7327.979759	10049.24752	6185.608315	5210.476951	5938.569583	13078.4132	7709.383672	8497.954067	7885.572678	5619.008017
PPAP2B	5919.664742	4372.975863	6951.457552	6260.66317	7337.636918	10001.29957	11980.49486	6171.475611	5936.100314	7371.79279	10114.23692	6610.757057	2565.811443	4695.944664	10736.97422	11986.30924	22451.12216	7410.215612	16363.57	3355.238417	9861.557843	16128.22344	5976.974857	12261.09224	9832.208902	5863.716971	10909.51895	6708.152563	13918.34349	9701.552044	9717.030969	6501.242612	11022.77515	5807.492826	4607.59976	5887.746147	6953.385173	8362.391242	5267.489165	5400.209765	6526.074669	5598.791511	3598.798469	5481.669896	8584.389561	10461.48375	11050.31496	8001.195269	10031.15324
GADD45B	18796.8061	2399.4689	8411.805802	1145.211812	8966.3173	5490.415956	9481.501627	10274.63739	1620.922176	9371.731109	6807.926698	1635.594179	8195.406666	8769.627421	3228.390889	10093.2268	8935.296196	2634.291811	25735.99506	1560.939684	8730.810267	24763.025	3580.138282	6097.912626	2353.674965	2134.672929	5766.178368	11755.10559	20090.13904	8679.521739	2354.001276	3285.277589	3577.161644	1655.784414	11677.9537	3795.829879	1937.659364	778.3623658	6139.475798	2068.686486	6575.112121	8476.187756	8259.849761	18762.96132	1502.655981	14767.11012	33347.70729	1801.270581	30607.55011
SF1	8074.178808	8510.332774	7870.283103	7976.277121	7347.816098	7325.440514	9938.413513	7516.262868	7600.084851	8402.481981	8761.728744	6828.721535	6504.848667	7652.947628	7981.807773	9821.310677	10427.45786	10110.7322	14470.22666	8065.788279	5923.769364	12944.9331	7786.179098	7021.189711	5183.460026	7853.389937	8947.691738	7387.137954	10918.59701	9201.796547	6788.136157	8680.123378	6715.130796	7858.290666	7405.59432	7649.765518	6204.932357	5895.505299	8059.082133	6341.901577	7363.621741	6415.294479	6642.450161	4891.291414	6894.354613	9084.553172	11104.06171	6795.668618	12579.6127
FGFR1	8006.743198	6281.092369	7846.316502	7419.981146	7759.240962	9178.863651	6207.083195	4537.870371	8418.22193	3642.465529	9891.680005	6122.901522	13491.84373	7682.711227	13285.82219	9630.532463	15166.49301	12705.80257	11948.15203	7976.830014	9950.821063	11755.10559	6908.705939	10418.78815	6892.921121	7160.277564	10333.20273	7922.828279	13804.01088	14859.5201	8984.981634	8871.115653	7293.52132	8054.056183	10075.05334	8425.810936	8317.301567	7743.659567	11901.86368	8039.554372	9885.511178	5105.015823	3891.740041	9665.307057	8255.270797	6330.043823	8347.334256	7535.041846	8621.958079
SLC25A3	10196.59509	6322.589206	9491.364869	5980.704652	10886.85681	5000.302679	9779.19403	18395.94184	5939.804602	5615.50379	10211.44816	7694.969071	6207.513453	6528.336826	14148.87669	8989.965348	9565.335455	5375.561458	9046.850029	7550.203471	10658.3749	12157.84475	4880.115928	6222.591259	7497.530692	6695.145923	7309.716825	6611.215296	10553.25089	6016.462503	7282.40773	6718.389789	6136.497628	6517.93739	8398.988213	6145.862459	9292.814181	5913.103262	5557.420694	6003.548469	9754.146004	7884.479581	4896.71904	8764.158348	10202.95804	10935.25974	10725.81657	8021.185824	11549.15657
SUN2	11379.89695	4645.440498	14770.18118	3919.35254	13090.20336	3645.496508	7500.649476	7036.292759	4201.531708	5005.157359	15685.02174	5881.220046	3446.937875	5590.647786	15383.53998	10429.62642	11737.19361	3415.070338	12591.82596	4729.590938	10839.41944	15794.1197	4346.985802	4103.671831	4697.572437	7140.452553	4659.630013	4696.92126	18237.24165	5224.943509	4597.709778	4463.004905	5800.251538	4088.623907	5916.793199	5584.450995	15139.18483	5972.005416	4596.753811	4185.834788	11580.41934	8070.821549	3819.848281	7834.360584	4863.232006	7475.735482	17655.13116	11077.15573	19961.04912
ASPH	12875.13454	4437.09484	8093.229671	4044.651382	14527.51074	8305.203633	7880.654935	6448.731898	4163.842125	3758.912497	9593.222809	5949.694009	4233.9827	7703.5078	5810.714078	8860.054373	5508.71358	6008.127693	7724.896098	8429.900157	16886.7013	5800.251538	3565.27982	9183.954906	7497.011021	5814.743155	9043.715173	14104.8128	4642.865232	5393.476313	7200.591959	13855.77604	4592.61358	5916.383092	7407.647872	6101.294965	21201.81175	6339.704022	4367.826	5415.953863	10297.45256	11010.55727	5173.051078	16673.85315	10313.88225	5882.035413	9665.977028	7244.647607	16669.23081
ZYX	8971.912526	4995.798978	8360.652513	5658.875748	11101.75292	9653.924646	20718.04036	19042.0334	6949.048778	5449.090495	9519.696398	6551.909798	8369.349778	8872.345536	9258.096238	13025.94021	12360.93182	10473.09234	13622.46245	6794.255645	7389.186388	12354.07936	8392.586744	7309.210172	7807.796928	5017.662475	7863.194452	5676.554259	17968.71873	11390.94543	6196.765964	7462.274972	7397.89857	6568.734686	14908.00826	7897.059349	4787.31061	5423.091264	8479.125888	7243.643355	12317.31244	3728.29322	6265.438508	6359.950286	5777.380306	6900.091563	10979.31075	5178.432404	8143.87568
PPP1R15A	13741.00491	4922.582627	13372.66971	7321.379553	12556.96236	9192.234219	13277.53665	9391.890328	6344.539649	4594.842472	2989.937304	3279.362249	23276.71646	12960.19575	2989.522839	5478.631054	2807.1676	12820.81085	12985.37348	5259.09822	8893.896113	12049.61875	6915.892801	10813.90425	2089.727786	9587.904671	4234.276188	11445.55558	6229.064382	9893.737137	4880.454204	5303.759815	7345.26998	5070.104317	14544.63933	3635.655037	1965.116687	2755.502033	13884.6183	2538.568425	3719.774919	8777.533218	19919.58441	8113.450169	7097.522473	14690.54096	16421.51842	2232.430201	31430.98696
CRTAP	9792.760275	6663.663265	9713.663886	9825.396095	10473.09234	7094.079569	5601.120468	12310.48416	7936.019296	5224.581356	10268.9415	8895.129155	9604.533649	9201.158749	9440.187814	6043.211677	11460.63907	9252.963882	10492.71106	8364.710111	9581.925289	7809.420683	4066.57821	13373.59666	8380.960208	9303.12596	8963.831654	9501.89697	7690.170196	8756.264597	7500.649476	9412.092911	8555.87584	9197.970422	8104.457051	8774.491684	11149.56551	8571.308995	7269.799205	8695.177928	9409.483686	9972.225943	7214.080467	11252.04706	12049.61875	8916.117033	8472.663341	7438.519569	12765.83147
PRKAR1A	8287.376932	6982.847708	9631.867631	6526.979438	8369.929918	8156.869317	9453.28377	5206.144799	6856.705244	8932.199994	8294.273047	8874.19068	8126.95856	9610.527139	7309.716825	10112.83488	5415.203104	10677.60056	8599.87415	7632.287549	9008.054495	9737.932951	6855.27958	8193.134731	8396.077849	8190.295699	9572.63144	7698.7036	7973.513233	9780.549809	6497.18819	9070.710476	6696.538284	6183.036328	9955.650404	8601.662629	10084.13598	8807.396106	7219.583027	7166.235794	11320.89088	8313.843217	7649.765518	8880.343934	7646.054729	8764.765854	8297.148121	8404.22941	10157.79651
SON	9930.150409	9135.701782	9398.402548	6346.298973	9541.49654	7189.121642	11442.38264	5087.706447	7775.931607	7816.460857	10298.16635	6873.836353	4452.499321	8950.172909	10415.1779	9676.032172	7362.090678	7709.383672	10231.2859	6918.290082	9196.695401	9238.864568	8410.056798	5526.689089	8738.075373	7412.784242	6106.371991	6033.58503	9830.164564	6314.705651	5973.247389	7258.721762	9289.594095	6223.453953	5968.69475	8094.351709	8888.965657	9455.24973	7034.342155	7277.866144	8009.518605	8108.952363	5916.383092	7596.39816	6489.08693	6550.547508	10977.0279	9091.482439	12033.76009
SFPQ	7631.758537	7853.934311	8324.799594	6699.788254	7392.772514	7940.971588	12088.93792	6094.109736	7032.392091	7684.841622	7751.714998	5379.288806	4523.110985	5900.820082	6544.1939	10373.39029	7169.713718	9056.888873	16197.68383	7672.068105	5773.377118	14378.24428	8456.8216	5890.603593	5849.103301	5981.948434	7938.219933	6782.962433	12247.50179	7606.409054	6848.155707	6872.407127	6805.095949	6848.155707	5451.35718	8891.430543	4979.205039	6195.477517	6314.705651	4610.155465	7152.836743	5316.642439	5798.241672	4894.004475	5824.424341	8724.760627	9968.079473	5654.954672	14428.16193
SRSF3	6952.903218	8190.295699	7065.616818	9252.322537	8377.475389	9133.169179	8582.009792	7214.580527	7772.69836	10233.41366	5224.219228	7463.82687	6667.35941	4930.094918	4991.645316	6569.645369	3981.509094	14143.97391	8184.620585	8186.322706	6042.792808	8254.126453	8861.282723	14092.1088	4146.848576	9673.349778	13392.14926	12944.03585	6133.095774	12270.44442	8916.117033	10935.25974	5106.785394	7989.557128	10386.34089	4677.427873	4551.100353	5111.389148	10865.74796	5789.406532	7783.481081	4972.996533	8677.115598	4967.484359	10210.74038	8520.366838	9513.759553	4430.640862	11783.65827
FBN1	9870.448013	4163.553519	7049.962144	5055.365598	8558.248361	14422.16268	7303.133069	10085.53403	6786.72475	2309.075091	7548.633613	4514.966852	2196.208551	23859.89278	7307.183909	4049.700902	17433.80572	3875.588355	6184.322188	5071.861786	9245.270682	4875.38253	3142.941145	10673.1608	27728.84584	4923.947646	14043.3538	15533.54946	12593.57168	6365.683766	9594.552805	7474.181108	9784.618271	7452.453775	13753.39239	12841.26658	10384.18133	12109.06525	4183.514312	15076.35347	12606.67229	3414.12361	7392.772514	20634.91579	12662.72151	4211.445139	7089.164031	10029.06754	3843.752224
CD248	15701.33826	1892.659589	7524.603296	3807.160355	15446.58084	6490.436438	6737.04297	36530.14755	4446.947557	1105.358543	4261.068892	937.9703197	3052.762263	12398.68833	25473.32992	9033.69093	24012.5324	1967.024575	10335.35169	4490.622331	35531.22872	21256.25665	1710.496168	6848.630401	5446.824753	1881.28047	3974.340148	5687.187865	6362.595866	5011.058664	6973.657492	3636.159081	8763.550884	4839.692606	5194.970071	6494.036499	6960.136056	3496.751572	1554.569145	4903.512043	17125.99176	2254.043059	7097.030528	26972.46859	6122.47713	8822.059874	7607.4636	4668.358666	5623.683721
AES	8957.620551	8169.317411	7613.793943	11114.84239	10127.56594	7490.258571	6901.048185	11120.23665	9357.450823	5934.866065	8845.327453	8877.266774	12049.61875	6061.670689	8251.83824	7985.68151	12463.31203	7910.755775	8532.778194	10029.06754	7888.306083	7419.466849	6962.548674	12926.10404	6127.996528	9839.708447	10070.86412	9326.369319	9131.90314	11272.34359	9741.308447	9461.150062	8252.982267	10464.38469	10690.18993	7601.665408	9865.660003	8156.869317	9406.223172	8093.79067	9511.122144	6869.073422	6425.530147	9738.607956	10536.43989	7689.637172	7573.265594	7593.239564	5308.541142
NUCB1	9828.120651	6440.691057	7469.002195	6443.816859	9767.00048	7813.752347	8433.406784	16194.31597	8302.325767	8485.593364	8547.577192	8812.281319	10380.58307	8765.980993	7566.444463	8922.917826	10500.7144	6143.306998	9470.992133	6960.136056	8956.999678	9374.979667	10440.47596	10595.02862	10109.33065	6541.019407	8538.102879	9053.750538	11549.15657	8232.984672	6824.935936	7998.977174	7121.176017	8051.823434	11975.51334	14689.52272	12779.99709	6681.238221	8051.265343	7712.590582	11017.42816	9079.517022	9275.438966	13191.30697	7976.277121	7323.409752	8793.366201	7624.356224	6883.372123
CCNL2	6980.91192	8327.68525	6647.055954	10800.42053	5231.466558	9235.023031	7421.524248	4132.215133	9737.257992	10176.8246	7948.681296	10595.02862	14670.18965	6860.508463	7505.330085	7821.338541	12251.74719	8567.151179	6715.130796	8651.29167	6336.628724	6521.552705	6181.750735	6262.833327	5846.265986	9041.20807	9585.911129	8612.998308	9762.939343	7658.254087	8900.06303	8278.19103	8401.899585	8367.029623	9481.501627	4737.465414	8288.525886	8223.289045	12157.84475	8093.79067	7664.626694	6078.500532	8526.865772	3472.597737	12584.84551	6838.194719	7632.816597	7750.640457	5700.606671
MGLL	10052.73092	4582.120505	7375.881714	6510.2615	14608.29214	5032.291272	5782.5886	4762.157752	5648.295078	6299.404645	10711.70018	8831.84928	12179.77517	5660.837305	8221.579238	9517.717038	5902.047251	5255.818446	3579.145794	7226.592356	13275.69612	3371.557699	2146.84055	15505.58038	4432.791144	5741.053357	10581.08436	15150.73228	3545.318667	12642.55019	8633.918941	11069.4803	12258.54288	7080.815431	9533.563446	5418.582338	15128.69478	7827.846854	4205.61088	7671.536336	10249.03074	5657.69914	3165.021411	10004.0729	16530.00926	6196.336452	7134.02125	7197.597939	5450.601514
TNFAIP2	7195.602617	6369.21463	5291.641933	6048.659618	3447.893702	8814.724941	9501.89697	16558.67842	6681.238221	3936.232256	9958.411079	2143.272134	3815.349812	6424.639441	5881.627716	5005.504302	13868.26699	3163.047583	8128.085274	7272.319163	5902.047251	28020.59458	9824.715074	5420.084897	6139.050257	4646.728666	7322.90215	7439.035185	6994.473716	6118.65892	6439.351892	5855.187899	9508.485467	7830.017495	10593.55993	4916.444721	7344.760862	5359.934781	6495.387037	7506.890937	6134.796465	4265.501518	5996.062722	4047.455893	4730.246644	12099.83606	7927.222846	6090.73138	6149.271394
LAMA5	5106.43143	9259.379772	8659.090788	6248.091081	8345.020204	3909.584653	9102.201705	2917.666972	6743.583812	13279.37744	5687.976331	23731.24121	24214.77438	5991.908007	9854.041646	10008.92809	8790.9285	9186.501592	2733.814185	7626.999082	5799.447508	4100.828367	11155.74986	4956.821903	4301.72524	8219.300048	11188.27401	7200.591959	7744.73314	9336.071182	7616.96109	7448.322402	11539.55424	6204.502278	13726.72553	10013.09155	3683.852567	12792.40489	12550.87116	7625.941829	16589.69696	5171.975483	4715.842087	3469.229541	6623.140658	6944.233733	5784.59304	9013.675766	4915.422482
IGF2	3837.89526	8645.896396	15664.37848	16745.66343	6827.774938	3611.793262	2817.88982	2600.366837	8610.610608	10356.86581	2051.977643	7832.731643	2377.944607	9777.83844	4251.62801	4090.041162	1082.685616	9902.656316	4809.92839	9078.887699	1597.166605	3517.170577	6870.501955	24132.67031	7010.977037	8576.063257	18141.42195	13901.95246	5992.323349	22468.24682	14770.18118	8909.938992	11403.58541	23294.47084	15262.46012	12043.77366	3621.068119	9800.909053	13259.14283	7940.42118	3519.121452	3201.871178	4358.148586	8823.282956	13941.51666	13223.34813	2300.926801	5047.312559	6187.323568
EIF4H	9376.929342	6513.421065	8441.009479	6673.832597	10138.804	5658.875748	9229.26372	11285.63419	6056.21103	6939.903045	9164.877249	6899.613301	8086.50071	8483.240984	10160.61324	8728.994935	9457.871645	6389.998044	10631.81189	6686.797832	8763.550884	12614.53919	6561.908585	7173.193329	7158.788781	6628.651924	6842.936238	6147.992822	10083.43702	8270.161719	6438.013006	5767.377536	7187.12867	6650.281908	13058.48482	8110.076581	9033.69093	6371.864063	5895.913958	6872.407127	11298.94046	8126.95856	7013.893427	7725.967071	6861.459598	8355.438492	11615.79177	7631.229562	11546.75524
NFKBIA	12380.65381	2975.052712	10100.92544	2220.546935	4858.514985	3838.161292	14584.01067	28094.49697	3709.990073	8962.589089	6248.957311	3880.964788	3666.529944	8195.974748	7397.385805	7612.73852	4522.797478	9352.263388	16656.526	3193.670035	11246.58886	26019.39767	6584.689884	5826.039439	3417.201435	6237.273338	9973.608483	3307.669937	6773.565764	6319.084189	4188.446863	2854.850524	4409.195322	2220.85479	7893.2286	3113.236662	2802.695869	3448.610746	5278.453999	2350.740197	2573.827123	4793.951835	9312.158153	13415.37621	2259.674665	17468.88513	23828.49047	3728.551654	12973.67775
UBE2D3	9237.583878	6116.962703	7558.057658	5895.096667	8359.49356	6333.993942	10880.06735	8842.875347	7087.690034	10567.15846	7189.121642	9185.864854	10075.05334	8250.122497	6434.890019	10367.63966	6219.141677	9405.571205	11948.15203	5892.237042	7392.260103	12233.92641	9260.021605	8712.673919	6575.112121	6629.570914	7811.044775	7117.721638	8945.211254	8637.510434	5534.356022	6660.430819	4253.986268	5469.14553	11586.03956	10091.12819	6146.714516	6455.887739	7665.689311	6552.818149	8777.533218	7327.979759	7409.188409	7033.854588	6021.88633	8157.434727	9956.340501	6003.548469	14548.67252
LGALS3BP	7931.070093	6997.383242	3977.095906	7002.720515	9804.985985	13410.7276	4717.149777	18604.96328	9339.954753	1988.685294	11624.65175	4647.695027	6193.3307	6779.672117	8441.594586	6926.447057	5489.274375	11545.9549	7047.519236	11284.85196	12863.5381	9265.157876	7584.823058	15338.82026	11155.74986	5338.059717	9143.937595	10066.67663	5976.14633	7652.947628	17550.20081	9184.591511	9673.349778	9306.350737	8211.897043	10346.10316	12858.18941	7885.026111	8698.191969	7429.759549	6907.269463	10625.18149	17249.89448	12961.99254	10946.63527	7942.623038	5199.653324	6780.612045	7264.76191
AKAP2	7872.465512	4791.29424	5630.704574	4870.991343	11517.17985	4656.401322	9365.23737	4937.618674	4387.853586	9358.099454	6889.099933	7894.32291	8334.614906	6844.359335	4994.41404	19443.49469	5239.813416	9731.860006	14096.0165	4381.167541	8361.232049	15104.59524	7982.914363	7120.682432	5072.213353	7365.663654	12846.60823	9297.324177	8644.697903	9647.235374	4499.970035	7898.701667	7193.109243	4316.061377	11629.48731	6982.847708	7853.934311	6615.340874	5525.539966	6341.022464	12640.79769	6223.885345	5605.004215	5457.028018	8127.521897	5391.233695	6947.603914	6267.610321	7047.030756
TGM2	4162.110791	6541.019407	4512.151147	3758.912497	7385.602001	3359.66011	8623.153419	10452.78574	6057.050657	11822.10958	5684.429093	5089.822805	16286.62342	9554.733037	47252.39943	7775.392639	2725.11136	1629.935449	6384.242665	4196.292872	2859.009098	10114.23692	9428.416966	4874.368828	7441.09801	3997.547994	5409.57573	4145.986352	77365.35202	5610.834886	5112.452143	4123.631359	15410.22073	3848.017447	34845.86768	15723.12003	3662.212031	8160.828015	7705.643962	5624.073539	8308.082496	5398.338519	10529.13912	7760.316695	5712.473085	5597.627396	6779.672117	5688.370606	4753.253719
CNBP	7559.1055	6757.621292	7131.549215	7378.949896	7555.438688	6396.201947	7997.868357	8402.481981	7308.19697	9468.36658	7559.1055	9279.94053	8611.207471	7794.819038	8277.61725	8156.869317	7268.28765	10383.46158	10385.62099	6086.511069	8289.100423	11726.62209	7242.137238	10084.83498	6185.179577	7531.386707	9480.187303	7582.72039	8919.825913	9638.546248	7952.538956	8078.097375	6422.8584	7504.809873	9686.097777	7798.061487	8390.260147	6461.25983	7713.125196	7063.168485	9863.60871	8025.078673	6450.520114	7234.61135	8793.975732	9347.078829	8465.618907	6833.930161	11420.19666
NRP1	6877.172369	6982.847708	6787.195186	7369.749178	6737.04297	8770.235306	9099.047669	4402.171612	7757.62764	12987.17376	6656.738515	11708.75351	10346.82032	10492.71106	4078.716864	10116.34033	3187.477731	9965.316117	4530.327656	5600.732241	6714.665355	4212.612962	6977.041953	11926.63867	10720.61363	7886.665926	12354.93571	11199.91274	4207.943613	11258.28826	6950.493942	9110.407318	13490.90858	6704.898536	16361.30169	10662.06945	8955.137315	10926.16783	6493.586382	7745.806863	17583.07672	8311.53845	6053.692845	10451.33678	12707.56409	6600.683837	6288.498059	7839.249438	4212.02901
GRINA	13004.28888	3120.798593	8167.618826	3178.652403	12540.43598	5435.886939	7781.86272	14492.30949	3269.375927	4009.758519	11401.21434	4288.328362	10186.70505	8209.620537	12625.91117	8277.61725	10518.19744	4006.702396	14614.36882	4084.375088	12552.6112	14020.98318	5049.762125	5755.796018	4872.004343	4697.246837	5917.203334	4987.495107	6570.100758	5509.859204	4965.763058	4322.348452	4747.985113	4464.861403	6520.196727	8208.48252	8926.629535	4089.474201	4339.760369	6114.419258	9806.345339	7283.417357	6591.08281	7824.592021	6574.656385	7599.558071	15643.76239	7691.769488	13812.62496
CFLAR	8795.804578	7568.542618	8824.506208	6045.725501	10456.40903	7528.255142	14828.6527	3981.233127	7634.403962	10212.86386	10478.17515	10213.57179	11080.2274	6475.158432	4716.82282	8802.513602	7232.104459	6955.795451	11219.33753	6499.890857	9854.041646	10149.35101	9556.720095	5506.041384	5359.934781	8668.699356	6397.975597	7685.907042	11069.4803	6881.463911	6098.335315	8595.702476	6656.738515	6136.072293	6256.758783	6874.312827	9864.976191	7629.642857	8407.142599	8248.978866	9960.482088	6118.234822	7435.426618	5974.903754	8999.94107	6825.882139	9619.191005	7231.101946	11157.29648
SERINC1	8267.295996	7553.867742	8863.125567	6205.362465	10887.61146	7753.32709	7881.747502	4034.850887	7285.942034	7963.019189	10046.46166	8840.423921	6056.630829	8686.142068	7680.049063	8280.486551	6677.534382	10810.90641	9261.305406	7043.612344	9954.270353	7843.597646	6654.431865	10611.93309	9170.596381	9186.501592	9043.088332	9631.867631	10641.39645	9643.892476	6867.645187	9162.971664	7181.650846	6537.846454	8819.00291	7869.192126	9845.166253	9779.871896	8336.926073	8277.61725	10508.72385	6998.838458	7683.243771	9175.68305	7916.240995	8977.511243	8172.149172	8893.896113	12341.24124
NPIPB5	8338.659868	4175.113362	4661.891429	5101.478521	5242.719792	9698.190325	5799.045535	1971.119145	9729.836533	10795.92969	7099.982714	13323.63292	15966.93643	3655.617998	4889.596515	8608.820268	9406.223172	11724.99654	14120.46421	8316.725075	5275.162154	7720.613693	8065.22922	5749.814706	2933.8909	9442.15105	9702.897058	7926.123976	7118.215018	9979.14056	6149.697644	10408.6826	4831.313318	8733.231298	7642.345739	5203.980074	7129.078036	6780.612045	10798.17488	9117.988295	7822.422884	3822.231971	5084.886005	3934.322847	9723.768637	9308.28614	5836.953068	5186.335145	7429.759549
FKBP1A	6998.353352	4724.676038	8134.284993	6648.899165	8304.052367	5654.562714	10818.40256	13636.63338	5516.737954	10795.92969	5466.871448	12059.64551	13400.50633	9437.570801	6917.33107	12165.43158	6018.130853	7953.090203	7425.640757	6017.713722	6233.815618	9641.887293	9956.340501	9788.00995	7034.829755	6204.07223	9696.173852	7319.349917	4998.916492	9442.15105	5783.791181	6045.306458	6003.964618	5428.35642	19056.55776	9615.191328	5764.180309	7531.908761	6559.18013	5509.477303	14496.32817	5928.287735	6670.595218	9172.503551	6073.867673	9094.003483	4727.624365	5503.370483	4626.481441
CCNI	6909.663755	6806.511177	8066.906512	9775.805407	8046.244268	7180.157619	6150.550233	4888.579858	9362.641135	10239.79959	5449.845952	13114.72458	13034.06875	11281.72357	8125.268782	6257.192483	7374.859271	11787.74289	10433.24168	6252.42343	5196.770823	9811.104562	7813.752347	11656.11888	8591.532826	10273.21312	8955.75806	7559.1055	9435.608517	10873.28213	7170.210702	9060.028296	5283.57873	7990.110941	9397.751122	8175.54858	8023.966238	9497.946063	8385.608888	9219.672848	8869.88594	8623.751152	7891.58742	7490.777774	10016.56243	8322.491789	8963.831654	9160.431501	13415.37621
LAPTM4A	7585.874611	7939.32048	8517.414416	7854.478723	7382.531054	9774.450286	8618.970454	11137.9791	9390.588425	6446.944177	8651.891353	9503.873039	6674.295208	13058.48482	7642.875484	7026.545143	7765.697602	8445.691468	9090.852288	8236.980311	7922.828279	9190.322946	8571.903134	10791.44073	10710.21533	8404.811967	8758.085601	8066.347376	8076.977591	8997.446103	8189.160361	8880.959493	7394.309957	7296.555242	10091.82768	10499.25879	8181.217404	9904.71573	7076.399566	8327.68525	11352.32261	8372.250877	8587.365199	11014.3739	9290.238023	7526.689848	6882.417951	7238.122458	6952.421296
MYADM	16168.51893	4270.530737	18066.13057	5387.871517	15447.65155	7284.427123	12150.26266	9227.984361	4746.9979	2946.118021	4434.020345	3691.009177	2803.667378	6925.486914	7313.771317	18422.73864	6946.640838	7089.655431	27067.98637	8819.614218	5673.014144	17605.0282	4281.200429	5426.47542	3911.482056	5890.195302	5438.902072	14988.82741	18042.3535	8006.743198	6067.135271	5226.030119	4576.089916	4872.004343	8522.138783	3440.254502	4419.905085	4310.97854	4879.777676	4378.738779	8500.899744	2313.24022	5776.579446	4507.774651	6082.715289	12070.51726	9916.393834	3480.308756	29929.90236
CAPNS1	10739.20715	5494.984657	8421.139969	6912.538002	9159.79657	6653.509429	9305.705692	17882.98464	6229.927973	6755.279685	9499.921311	7203.587224	7690.170196	6488.637156	8586.769989	9320.55304	8236.980311	5978.217864	6843.884936	8967.560382	10203.66528	9432.33895	5252.904809	10705.01996	6000.220317	6698.395216	8769.627421	9524.316504	9111.670376	7962.467254	7500.129589	7216.581111	6753.406983	7839.249438	11992.12644	6754.343269	9448.043209	5924.179983	6471.568836	5763.381279	11968.04496	6531.505164	5973.247389	9805.665638	8354.280262	8703.016609	8372.250877	6770.280006	7270.807083
EIF3L	6495.387037	7805.632447	8327.68525	9777.83844	7066.106586	6140.752599	7058.763625	11368.07118	9798.19204	7560.677535	7809.96201	11682.81144	9715.683996	8210.189604	8185.755293	6420.187763	7750.103242	6738.444045	9260.663483	7708.314998	5649.469731	9108.513058	5457.784575	10856.71384	8310.962358	8748.984368	9336.071182	7638.638549	8036.768557	8942.111617	6574.20068	8236.980311	5902.865506	9031.812622	9008.054495	6504.848667	6749.195301	7688.571236	7373.836969	6507.103467	11771.41293	7742.049485	6217.848577	6174.898753	14909.04164	10212.86386	8517.414416	7308.19697	9595.217871
MYL12A	8838.585797	4888.241019	8468.553376	5360.306316	10047.15805	6967.859377	13580.97931	13584.74528	5825.231834	9521.016199	9694.82977	12982.67353	7039.707619	6713.269224	7609.045692	10194.47499	6519.292899	11327.17025	8117.950469	5452.112951	9220.951055	10377.70536	6721.18447	10486.16741	5066.942407	6253.72372	9438.879217	8073.619168	8334.614906	11051.84696	7562.249898	8467.9664	6245.060223	6165.062333	14479.25648	6382.472822	5596.463523	6836.299031	7114.762076	5050.812303	10897.42661	4771.409182	7060.231607	6385.12777	8480.301426	10111.43304	7745.269983	4389.374564	8007.298203
FCGRT	8418.805457	8433.991363	8064.111219	7773.775959	5998.972736	8307.506644	11018.95561	14302.70001	7019.243294	5828.866937	12957.50104	9260.663483	11669.86197	8224.999208	5463.462099	6110.182533	12264.49221	4674.834875	12018.75536	9551.422193	8083.138328	8028.97341	4055.318874	8349.070216	10231.99511	6245.493113	7418.952589	9081.405251	8327.108039	9882.085714	7024.11035	7151.845218	8764.765854	8695.177928	9503.214304	10807.16029	9416.008104	10324.61139	6089.464979	9583.253719	13434.91797	5524.774017	8089.864491	9728.487784	6981.879747	7002.23514	7099.490598	9755.49831	3811.649168
PICALM	8665.094894	4962.322245	6745.45379	3834.438522	10236.25136	6401.080668	10302.45013	3942.239291	5272.968732	11674.71634	7593.239564	9487.418342	6827.301689	7398.924208	6548.277654	14109.702	5247.446092	15092.03682	10637.70906	5777.380306	7473.145038	9678.71531	6829.194882	8837.973174	5813.937116	6083.980286	10776.49098	7540.78922	9645.898075	11666.62684	5902.456364	8877.88212	5249.628897	5572.464252	11602.11236	6512.969605	6914.45483	5862.497772	10709.47298	6421.968064	11808.1872	5627.583114	5235.81978	6698.85953	7539.22132	9231.183091	9267.084712	4720.747796	11770.59702
NUMA1	7118.708433	11519.57503	9334.777017	10613.40432	7269.295319	8620.16538	4920.194753	3649.541737	10096.72546	6021.88633	8042.341153	7260.734587	6892.921121	7898.154189	6655.815759	4158.362038	7640.756723	9075.741741	5117.770431	9717.030969	7890.493489	5502.226208	5680.490312	6042.373968	8666.296215	11397.26367	5995.231549	8041.226325	10955.74421	7738.29393	8354.280262	9720.399219	11611.76674	10448.43946	9117.356306	8479.125888	12590.95319	10798.92338	11317.7525	9277.36794	7215.080621	7871.374232	9169.960746	9355.505197	8868.041691	6684.017448	8274.748943	14163.59522	6184.750867
FBLN5	7244.647607	8291.398968	6879.556228	8817.169241	8082.017844	10211.44816	5729.524701	4774.055748	9621.191468	6615.79943	14360.31624	8086.50071	1653.032217	4799.936815	6421.522943	4350.301477	9263.873541	11277.8143	11185.94771	5395.719863	6324.780829	6967.859377	4811.929199	9802.947307	10418.78815	10470.18898	10850.69527	8495.59826	11279.37784	18882.99419	11073.31735	11111.76113	9690.798642	11090.98494	7565.920015	6323.02747	5272.60325	13049.4365	9305.705692	9841.754769	5084.181139	5654.562714	3276.408574	7684.308968	8404.811967	8305.203633	6089.464979	6876.219056	5712.473085
AOX1	10572.28692	6543.286744	19262.40105	5605.004215	12754.33347	3182.179598	3452.198204	5435.886939	9078.887699	1290.754473	8452.133442	2658.689267	1039.373605	4436.787295	4856.494805	6818.788815	11349.9622	6854.804425	10400.7494	10131.07649	12433.11249	11758.36525	6946.15935	4974.720341	15179.11339	6914.45483	3260.775853	1776.595083	13543.37699	7196.101396	6305.957674	7403.028181	3130.548071	6726.777321	7604.300402	7540.78922	3261.453983	9363.290126	9871.132204	4606.961055	6297.658321	5954.232154	3129.029487	8821.448396	1824.264505	9207.538718	14575.92581	10745.9087	19295.80918
PIEZO1	11752.66144	5295.678147	9323.137605	4793.287299	10682.78262	4829.639202	6507.103467	7109.832207	4463.004905	6821.152437	8574.874444	9083.9235	9750.76606	4936.249864	7160.773894	11640.77811	6283.269608	3114.315815	6141.178258	5660.837305	12682.04593	10722.84315	7728.645151	3594.560321	4123.631359	6116.962703	5912.693411	5959.186806	5756.593996	4741.736228	6600.226328	5133.402679	5262.015292	4612.392869	5240.903118	9427.11	12864.42976	5523.625291	5897.548879	5041.01913	10716.15598	8721.132855	5626.023032	11320.1062	7442.645504	7940.42118	14793.74715	11873.84758	10182.4694
ADD1	8961.967871	7016.324679	9117.988295	7237.11911	9623.859399	7502.729386	8966.3173	6776.853117	7626.999082	7396.873075	9100.309152	8080.897516	6520.196727	6821.62526	10743.67439	7801.305285	8000.086145	6969.308454	8389.097091	7898.154189	9915.706506	8752.017061	5174.126895	8499.72135	6998.838458	8062.993373	7545.494877	8256.4153	10719.87056	7670.472909	8445.691468	8556.468909	9304.415737	9347.726742	6857.180531	6773.565764	9853.35864	9054.378118	7783.481081	8036.768557	8528.047928	6798.966697	5643.598911	9577.941107	8254.126453	7963.571163	9465.085663	7765.697602	8920.44421
RPS28	7719.543463	6262.833327	6753.875109	9067.567352	5358.820329	5424.219081	7342.215803	21775.22392	8926.629535	6643.371064	7374.859271	12151.94716	13256.38595	7877.924181	9332.836107	7539.22132	9214.561793	6624.977237	9330.8956	7168.222972	7309.210172	9890.99439	7319.857273	10263.96019	5803.066521	8061.875682	8319.607933	5830.887419	5238.723941	7814.835638	6177.89556	7054.361512	5565.130259	6582.864473	9469.0229	8619.567896	6693.289891	6021.88633	7444.19332	5351.767516	10496.34819	8874.19068	7539.22132	8358.334769	9921.894176	10556.17727	8460.925872	6111.029643	6580.583421
PDIA3	6416.18389	5652.995154	8767.804018	5205.062324	7347.816098	6979.944227	9106.619193	22490.06072	7936.019296	6758.089711	5830.079142	10918.59701	6003.548469	9328.308884	7200.092869	10468.73761	5381.899487	6467.08464	7512.616839	7566.968947	5764.979449	7912.400942	21272.46992	9189.048985	8834.298328	5408.450957	6541.926247	6276.740156	5415.953863	9625.193642	6462.603551	6348.498814	5499.175971	4983.002942	13777.24587	26316.86368	5880.812405	8028.416904	6493.586382	5686.793673	9311.512705	10209.32496	8815.947006	20363.52826	5943.511202	6587.42895	4507.149784	5585.225218	5470.662109
PRG4	1214.207111	12081.3988	7908.014591	1271.925862	382.1237783	1257.374638	429.9415244	13314.40088	6611.673566	279.1302811	366.3035979	3060.389427	1026.05944	415.1234224	407.8221891	11829.4869	2404.29699	1058.568297	433.4725036	16883.19017	1149.187703	13200.45366	26300.45148	7516.262868	26951.91095	4635.147998	2095.529784	675.7743891	1457.923202	3798.19858	1841.415164	2789.323371	1152.697903	1858.984755	20445.55959	16520.84562	75.18019802	23502.06557	20232.68166	961.8702589	687.3961214	9265.80011	46783.10412	4181.774798	658.8461527	10792.93684	6348.058785	30692.53001	757.7079612
F13A1	8825.117897	5165.168579	5382.645629	900.5723653	12751.68156	5134.11437	16641.52371	6183.464918	1594.732902	573.5587599	16900.75311	769.244346	1196.578055	4039.328163	7393.797441	5365.510515	11622.23472	162.4769351	32899.99983	3807.952114	4940.699882	8679.521739	2349.111352	3000.109659	43813.86807	1659.346119	2839.260472	1380.140048	10328.19025	16723.62425	1680.178902	1225.962235	12074.7013	2942.444544	5615.89304	25113.92572	7824.04968	12319.0201	2565.277953	11108.68072	14071.61111	15867.63954	7769.466457	18219.55271	433.7730687	5687.582085	6598.39661	14230.5115	1873.212987
TNKS1BP1	10292.45742	7405.59432	10909.51895	5980.704652	9886.196413	5569.761131	5301.554501	7828.9321	6440.691057	5419.709218	7346.288321	5538.961286	6339.264603	6293.730862	9854.041646	8390.260147	8518.004818	4383.901509	8102.21033	7820.796425	8803.733974	12938.6537	7330.519884	4129.065676	7390.723086	7233.107111	5659.660289	6240.732977	9515.73809	6836.772904	5387.124651	5962.492198	6242.463515	5704.164005	7493.37433	8260.42231	9588.569277	6482.343597	7163.25606	5401.707229	9053.750538	7197.099057	4378.435278	8325.953736	5288.341864	6299.404645	13424.67826	11694.15401	13260.98106
ST13	7403.028181	6091.998044	8214.743563	6556.452811	7001.264491	6475.158432	4122.202464	5895.913958	6112.300529	6208.804403	7729.716643	9149.64366	9968.079473	11335.81008	7984.021107	5651.036314	6545.554868	7237.11911	10514.55274	6459.020916	8893.896113	8860.054373	9058.144512	8198.815749	7495.971786	8518.004818	6403.299498	6236.841018	7510.534188	7450.904242	6562.363437	7543.403112	4984.039236	6363.036903	7934.369218	12892.99565	10806.41122	8190.295699	6430.431238	6880.510003	8456.235438	9515.078532	7462.274972	8926.010809	8670.502149	8393.168494	10761.56194	8773.883504	13577.21438
SRPX	8984.981634	4501.84191	9220.31193	4876.734461	9234.38293	11158.84332	12447.77169	13685.87348	5623.683721	2460.437942	7450.387802	10880.82153	8605.837195	7701.37223	10412.2906	8933.438346	13272.01583	5808.700586	16072.42402	1867.379231	12529.14099	11241.91251	8957.620551	8608.820268	13343.04105	3498.206133	6336.189518	4006.146987	13693.46464	8339.23788	5829.270978	3380.449953	9092.742874	4718.45783	9562.683748	18026.10301	6662.277739	6364.360197	6712.338632	6433.106136	21124.06597	6359.068671	3305.836283	11973.8533	4407.056486	11771.41293	8815.335952	7175.182436	5786.999286
GNB1	8293.123296	5617.060954	7763.544792	6771.218632	10458.58361	6137.348386	10059.0041	9070.081764	6622.222559	8323.06868	7704.575807	8996.822469	8525.092844	7674.727503	8559.434869	9147.741243	7468.484501	6481.894291	8152.347441	6553.272371	8635.11594	10119.847	6926.447057	10958.78221	6623.140658	6868.121233	9609.861011	8472.076081	8329.417124	9259.379772	7170.210702	6935.094336	7033.854588	6956.759796	11756.7353	8011.739624	8071.940481	7774.853709	5980.704652	6681.238221	9926.021434	6101.717889	6498.088954	8665.094894	8517.414416	6676.608744	8261.567528	7169.713718	6791.430581
NOTCH3	6089.042904	9060.028296	5797.437921	7229.097336	6535.581001	7620.65776	11959.75222	4581.485332	8064.6702	20238.29213	4313.668708	11293.45951	17948.80183	8699.397879	14988.82741	7501.689359	7284.932058	4889.596515	3344.557351	4319.353465	6844.833766	4752.92426	3857.096768	5120.964059	7927.772339	11541.15407	9830.845963	9671.338471	9540.835197	8401.31723	9360.69443	6330.921414	20112.43208	8088.743075	10268.22974	6526.074669	8256.987611	15761.31087	9798.19204	10573.75265	15014.82359	6885.280864	5274.065329	11666.62684	8459.166654	6958.688887	5421.587872	8941.491819	2600.366837
MMP19	27732.69014	898.7016214	16181.97312	1338.59046	13702.00973	2424.546831	6130.970573	12989.87465	1471.731747	753.0480354	4070.808515	917.5216738	1275.192089	7576.415882	2542.09007	21850.82202	11709.56512	875.7640101	33789.79453	1797.528834	12440.00879	24757.87621	1520.361889	1576.051633	1201.481567	1635.367453	1532.848138	3113.452463	12981.77367	1885.719315	1351.26876	900.6972199	974.8919504	1018.901296	1529.027943	1659.806251	1658.081412	932.6541941	1455.096389	1229.792183	6316.894541	1257.374638	2548.79466	3221.907929	1171.627925	17784.09474	19663.05582	1539.129665	34266.23248
STAT6	7092.60455	7760.854618	8703.016609	7984.021107	6986.720895	6747.791991	10281.7617	8156.303945	7871.374232	6377.608284	8948.311966	9639.882527	14704.80367	6949.048778	8506.794162	6687.724883	10608.25591	6133.520902	8741.710192	8419.972632	7078.852484	9294.746769	10497.07576	6139.901369	7962.467254	8548.169686	5925.001305	7026.058117	10143.72457	7690.703257	6461.25983	7217.581611	7660.3777	7239.627739	9131.90314	15377.14347	7145.403654	8698.191969	9485.445693	7599.558071	7217.581611	6244.627364	6937.01742	9081.405251	6063.351574	7775.931607	7600.084851	10033.93486	6124.599387
FUS	6065.873776	8833.073719	7126.607713	5919.254436	6337.067961	8075.298205	10676.12043	6163.353251	6644.752658	7846.860386	7328.995703	6213.970891	5010.016752	5533.972423	6494.486647	7347.306804	7706.178095	7981.254535	10023.50779	8372.250877	5963.732193	10692.41313	7741.512866	5593.361044	6364.360197	6353.781545	6306.831926	7236.617489	10418.066	7392.260103	7103.920873	7385.602001	8295.422957	8083.138328	8012.294974	7165.242412	5834.930484	5818.775025	7476.771911	8089.303763	8671.704219	5475.97345	6597.93926	5105.723578	5854.782062	7190.616733	7761.930576	6521.100681	8465.618907
CIRBP	6752.470826	8617.178375	6050.756287	8776.924827	7442.645504	6101.717889	6350.699418	6924.526904	6089.887083	5102.185785	10316.74227	4986.112471	3985.92718	7425.640757	7446.773728	4149.723949	10813.90425	6676.608744	6281.092369	9667.31711	6184.750867	6942.308649	3367.120348	8187.45765	6012.710409	7244.647607	6476.056142	7569.591913	12279.80374	7799.142603	8939.013054	8236.980311	10861.98283	10110.0314	6560.544216	3252.874747	11170.45144	5049.762125	7040.683597	9187.138374	11068.71304	4203.27944	8052.939731	3882.310061	11324.03013	8719.319535	9126.840741	7984.021107	7873.556943
MACF1	8380.960208	7244.647607	8275.322525	6921.167917	8519.185747	6607.09229	10072.95851	3551.221404	8273.601898	6840.090932	7312.757484	8256.987611	5582.902871	7656.661763	12004.60139	8980.623151	7079.34317	7764.082939	6746.388973	7337.128329	8567.151179	5674.193937	8115.137489	5780.985548	8236.409387	7294.532487	6987.689528	7363.111352	11413.86571	7397.89857	6241.598186	8706.636845	10608.99125	6015.628502	8587.960451	8949.552552	7438.519569	10931.47052	7683.776351	6006.462116	8306.930831	6147.566691	6870.978198	8870.500775	7887.759326	5673.407381	7634.933157	7206.08423	7932.719484
PIM1	19026.20126	2130.09096	8125.832002	1383.300576	13817.41288	4182.064667	8179.516344	10236.25136	1577.035133	3638.175956	9206.900522	2590.292751	6975.591268	6432.660243	1601.934117	17545.33554	7229.598436	1665.45324	23595.10447	1856.02345	8461.512359	22513.45627	9880.715861	2733.056316	3083.599176	2141.193297	1592.302908	4466.718673	10867.25437	3985.374651	681.9385273	1437.851529	1662.569727	741.1892021	10840.17079	7593.239564	2428.415221	1541.371669	1894.759781	1966.888236	4709.635505	6330.482603	6783.902817	3469.951022	1739.068652	6404.631166	35224.70391	2308.434968	22891.11216
SAMHD1	12247.50179	4280.606969	11740.4483	2379.593445	19223.72007	2422.027289	7692.835868	4055.8811	3600.045934	3445.982313	11940.70071	8135.976646	2425.891659	3594.560321	12611.04219	12273.84698	18761.66082	2881.69014	20143.1254	4178.297941	10014.47976	14088.20217	7459.689193	5519.415342	9470.335677	4255.755819	4182.934393	3091.731959	18799.41207	8136.540609	5315.536989	2275.391953	3910.939847	3900.381779	2033.852431	8251.266286	2023.306668	5122.384089	7384.57821	7532.430852	10566.42603	4703.111086	2695.429508	8698.191969	2316.93102	11445.55558	11996.28332	4267.27586	15888.55066
SHC1	11084.8365	5582.12897	8250.694372	5497.270432	8222.71907	5042.416991	11012.84709	12317.31244	4437.09484	9078.25842	5463.462099	9562.020936	12004.60139	5517.885247	6081.029036	10813.15471	7371.79279	4161.245394	7029.468009	4306.797168	7794.278761	8900.06303	9347.078829	5347.688552	5983.192475	4045.492531	7383.04279	6752.470826	9007.430126	5563.201866	3653.591454	4809.595003	4668.682263	5379.288806	13538.68402	10819.90241	5587.548532	5546.260792	4886.885898	4598.665945	12256.84361	5192.809993	4822.948538	7826.761759	4346.081965	7899.796735	8551.132769	6328.289005	9505.190647
JUND	9744.009686	7889.946581	13013.30589	10319.60307	11743.70389	12434.83621	5904.0931	10533.51897	2654.638056	1567.444971	3288.695138	1782.392301	5216.258762	10691.67201	3284.822185	7051.91708	4803.59798	11848.36097	14939.04085	8274.175401	6811.230727	8565.963601	2535.227381	9475.588603	2082.642227	8243.834489	6026.47954	12135.11265	4664.800576	12786.19949	6265.438508	10538.63111	5303.024609	4367.826	15149.68215	3025.167948	3193.005999	2976.496567	11694.15401	3001.773735	3935.686616	7494.932696	13190.39265	5119.544422	8370.510097	11486.88398	8645.896396	1789.448358	22347.09895
SRSF11	7287.962407	7726.502613	6595.652984	6707.222679	5248.901195	7643.405267	7785.099779	3303.087708	7410.729267	7078.852484	9338.66005	6753.875109	4645.440498	7917.338495	7486.10624	9193.508621	11244.25044	9239.50498	7142.432581	7820.254348	6916.851613	8017.294864	5737.07534	5585.999549	7704.041785	8750.197319	6383.800158	5756.993027	12871.56529	7365.663654	6705.3633	7765.159344	7921.730017	7068.555937	9532.902652	4894.343713	7915.692301	7791.577938	9330.248854	9456.560596	9197.970422	5531.287973	8884.653749	4797.608436	7323.409752	7411.242957	8564.182544	7154.820205	8279.912611
HMGB1	7226.091464	6366.566299	6386.898349	7503.769558	6917.810559	7613.793943	7510.534188	6544.1939	7497.011021	9654.593829	8250.694372	10952.70706	7934.369218	5458.919608	6700.252664	7359.029507	6679.386045	9114.197018	6590.625966	6875.265875	6978.009243	7634.403962	5852.7533	8950.793309	6336.189518	7467.449221	8213.035532	8741.710192	8666.296215	9344.487627	7287.962407	8490.300082	6417.073424	6831.562111	9111.038825	5821.195489	8099.402804	7828.9321	6843.884936	6683.554164	9068.824471	6095.377102	6389.555138	6253.72372	9816.546503	7531.386707	7044.100587	6276.740156	7736.148717
ADM	6564.638174	2633.196467	1772.167416	6894.354613	9948.062492	12395.25116	7316.813662	13540.56101	1837.080607	1825.529427	8475.012788	12676.77271	13445.16549	22074.60397	1722.751816	7827.846854	15483.02673	36651.88966	17019.48681	2595.864645	5798.64359	8173.282151	2638.311972	8880.343934	1921.209656	5111.034866	9624.526497	3089.161397	4205.027899	20116.61477	4296.361474	9521.016199	2317.734147	6418.852861	21757.11932	3092.589288	4410.723698	2325.458341	5282.846321	8163.656833	22274.41521	6369.21463	20856.36233	5739.859663	4141.965012	1632.649192	7362.090678	2002.517701	6299.841302
PDLIM1	7420.495477	4600.259998	6790.489153	5091.2342	6350.699418	5663.584627	10234.12301	11937.3905	3899.300513	13609.24954	7043.612344	7794.278761	7701.37223	4925.995884	4682.942771	12046.27835	8983.113454	16415.82814	9828.120651	5673.407381	5570.533317	9884.14085	8357.755433	7266.776409	5096.530416	6347.178818	14707.86177	6809.342514	11549.15657	11544.3544	4925.995884	6629.570914	4709.635505	4389.070326	17832.23507	5197.491298	2141.935507	4499.970035	8415.304901	3632.632241	14659.00846	3118.636169	6145.010521	3910.397713	4456.513239	10171.88798	6090.73138	3419.333861	6685.870909
CTDSP2	8071.940481	8474.425365	10459.30857	7714.729262	9647.235374	6323.02747	7852.301301	6576.023688	8471.488861	6647.977495	8589.746453	8863.739933	8507.973536	7794.819038	6492.236219	5511.387074	7615.905228	5970.349853	5670.262248	7041.171637	7400.97591	6417.963081	8007.853246	6486.838373	10012.39752	8442.764921	5753.003965	6717.924122	9744.009686	7325.948293	6128.846108	6628.192476	8636.911748	7042.63596	9407.527242	12819.03363	9665.307057	10907.25062	7148.375962	7431.819801	7506.890937	9163.606815	5304.495123	8174.415287	7050.450827	6163.353251	9263.231441	11694.96462	7370.260028
GAS6	5223.495048	11543.55424	7434.39592	10494.16576	7031.417262	8165.354595	4493.424601	5621.345383	10392.10189	5987.756172	8710.258587	14267.05455	4063.47878	4555.518912	4598.028478	4375.704719	8950.172909	5859.247813	9963.244103	7992.880583	4618.791439	6059.150235	6439.79825	9472.305182	7227.093282	12057.97381	10152.86911	8780.575807	6860.984014	10447.71525	9843.119221	9068.195889	9080.146388	10898.18199	7728.645151	7022.163122	5605.781288	10288.89094	10432.51852	9381.480161	5477.871607	6114.843092	7135.504882	6100.87207	7064.637383	7073.457185	7152.340963	8746.558971	3958.668747
CFB	1153.49717	5965.799423	5533.58885	3467.306324	683.87929	9161.066475	833.9391279	55696.53567	11059.51017	956.2860972	1062.537941	2700.291546	1219.098361	882.2222675	923.1993751	10334.63532	1597.720237	1893.446888	1339.704332	8172.149172	452.9150956	18275.20439	42069.87659	6003.964618	26663.89546	5804.273361	2253.418191	929.298615	1476.227159	1903.447736	4390.287404	2118.165085	2711.545132	2523.480859	23585.29358	13939.58409	335.3899615	7161.766657	17063.19176	1508.186414	474.9056013	9945.994065	53409.17478	5229.653783	576.3085034	6254.15721	2857.622234	15637.25768	725.7344838
FAU	6798.966697	6400.193351	6897.222491	8251.266286	5654.170783	5050.812303	6675.220526	17855.73523	7863.194452	6210.095622	7483.512203	10478.17515	8814.113972	8375.733523	8666.896937	6264.569994	8032.313262	6421.077852	9402.312047	7143.917963	5843.025026	11113.30165	6857.655851	10540.09217	5552.415205	7502.209355	8147.263328	6589.712375	6356.865167	7942.072516	7151.349507	6771.218632	5640.079348	6873.359911	7758.165377	7379.461383	5506.423047	5596.075619	6143.306998	5139.098964	10321.03377	7932.719484	6483.242303	6283.269608	9588.569277	9076.370846	8025.634948	6297.221816	7932.719484
IER2	13583.80369	13139.29174	26207.64219	5257.64029	14102.85759	5015.576122	11837.68932	8738.075373	2486.325421	3194.555632	3564.785602	2855.642167	2741.404448	19947.21797	3027.265562	6036.931689	1672.741894	2517.191789	15714.4037	2643.07098	11219.33753	8035.654502	2239.404388	3917.994431	6073.446679	3901.463345	1277.226672	6223.022591	3786.107395	5217.343565	2147.138186	4884.176784	18700.63868	2759.898466	4505.587995	2800.948001	5311.117487	10052.73092	3057.844924	1422.091901	1631.065627	13579.09671	6428.648591	17206.90396	4396.682601	15901.77189	14956.65465	3687.429135	21769.18738
EIF5A	8477.362886	3069.737399	6189.039297	3742.79318	9053.123002	3978.474502	8399.570407	22745.60103	3250.170206	5599.179603	6403.743357	5656.91487	5598.015407	5875.108396	10757.08726	11509.9973	6967.859377	4265.797191	11144.9295	4256.345833	11122.54928	15640.5097	6148.418983	5603.838808	4035.410275	3638.175956	5883.258675	4164.996747	6564.638174	5681.671659	5149.082677	3565.032702	3721.322252	3521.31748	9835.617077	6227.769219	4506.525003	3337.378425	3533.297694	4453.733987	9614.524876	6276.740156	3867.537666	7406.621025	4686.839554	7212.580497	9194.145889	4119.917263	8519.185747
RASD1	13265.57777	7415.867774	8850.847177	2676.996358	8621.958079	1614.754479	2942.852482	4386.029108	914.0304524	1772.044583	9332.836107	1612.293976	1936.853681	2909.185356	2441.918625	7573.265594	4579.26292	1919.213171	26671.28929	1890.561724	20473.92281	8454.477196	2658.689267	5189.211858	5377.797557	7177.669596	7297.061018	5118.12518	4363.891961	6255.891472	2102.367719	6397.088711	1707.65303	1780.416659	2573.648725	8042.898625	15172.80188	2426.732555	2043.461425	3636.411129	7588.504131	6327.850376	1440.245464	7142.927674	6944.715087	9945.304685	15360.09913	3094.30466	13210.52234
CD99	10434.68813	5016.271477	5902.047251	8342.128541	10114.93801	5366.998357	8822.059874	14932.82917	5527.838452	3668.563665	8069.702773	8686.744166	7017.297416	6275.000115	5737.07534	6948.567123	12655.70175	4993.375588	10343.235	8856.370346	8630.328941	10310.30835	3467.787029	12233.07844	8435.745345	7202.588664	8966.3173	7290.48866	11462.22797	7826.761759	7839.792832	8496.776082	7868.101299	10274.63739	6916.37219	6260.66317	6791.430581	7927.222846	4219.334229	5899.593169	7852.8456	5105.723578	8744.740364	9700.879607	7961.363498	6023.973719	8823.282956	6195.90697	8083.138328
MT1E	27438.23284	941.4877202	7852.301301	763.5602082	2448.528733	544.2393078	7289.98334	28662.95934	1428.612555	915.4887987	7078.361833	1338.312137	1706.114971	3839.491728	2915.847404	8656.690311	5308.909115	725.835099	25129.59749	1400.18231	12612.79057	33400.91389	2458.051476	1131.6395	2403.797082	1123.666904	3031.885434	674.6979002	6411.73807	1900.152167	803.3574298	825.3706071	4703.763121	996.8955564	1318.69838	2796.87388	1276.872598	944.4944262	2154.741863	948.4306517	4301.72524	2921.917049	1704.814618	14183.24375	508.5328505	18740.865	34339.94142	1196.99283	50109.6198
ESYT1	9276.724904	4911.676087	11206.12501	3975.717788	11451.11034	4811.929199	4901.812909	5661.622118	3227.719633	3323.757854	10145.13089	4730.902441	4505.587995	6921.647672	11202.24194	14425.16199	6794.255645	2283.766391	6039.024293	5213.367055	13731.48367	19984.58409	3132.284497	3481.997823	4591.976953	4719.439108	4670.300586	5038.923064	8219.300048	4931.120209	3775.101235	5186.335145	5020.097652	4861.209865	4990.953375	6708.617552	17297.78771	5407.326418	3639.941639	4526.247254	8191.431194	6154.814948	3262.132254	9834.253666	5410.700737	9169.960746	17118.87074	9429.070517	9518.376779
KLF9	10732.50977	2971.961095	9519.036565	3280.498987	14353.35026	8787.882324	9355.505197	6123.325944	4897.73739	7964.123174	9125.57558	4418.986087	2428.920249	6417.518237	5492.699831	6505.750493	6466.636391	14471.2297	12518.72387	7020.703056	7533.475141	11971.36367	5177.355691	8001.195269	3127.51164	4183.804301	10054.82155	5063.782469	9359.396852	13846.17528	7034.342155	6622.222559	2579.006047	4246.32671	7572.215789	2222.548754	2022.185019	1729.45189	8722.946552	3465.864612	7910.207462	4976.099818	5660.837305	6300.277988	3457.226915	10352.5594	15510.95513	2724.733605	16803.80017
MPRIP	7033.367055	6751.5348	7150.85383	6882.417951	7629.642857	5326.60184	7251.68127	4425.116352	7019.729847	10512.36653	5844.645281	10920.11075	9616.524369	6659.045965	9468.36658	10015.17393	5497.270432	6284.140714	6209.665186	6099.603561	7181.650846	6961.583527	7144.413159	7449.871399	5688.764907	6634.627637	8178.382501	8556.468909	9668.657378	7428.729636	6571.92263	7306.677431	10521.11411	6883.849258	10302.45013	7680.581422	9257.454538	9932.904014	6449.625944	7133.526774	8759.299813	7219.583027	3613.045232	7023.136668	10597.96659	5255.818446	7880.654935	6765.119892	5984.851599
RPL36	7392.260103	6093.264971	5874.701179	7839.249438	4536.926845	4731.230374	5552.415205	21611.3254	7315.799407	6299.404645	5785.395011	12849.27988	12126.70415	8430.484494	8255.843029	6951.939408	7833.274586	5927.465957	9910.896542	5925.001305	5285.410197	12484.06267	6381.588084	10284.6128	5512.533254	7359.029507	8505.025407	5911.873794	5054.664824	7029.955272	6454.098035	5860.060134	5160.874098	5815.146216	7669.941251	7976.277121	6076.815447	5381.899487	6176.182921	5041.718012	8739.892594	8963.831654	7654.008626	6235.976468	10570.0887	11569.98902	6703.969104	6409.516316	6941.827461
TSC22D1	4541.646436	12552.6112	5818.371712	7034.829755	3158.665705	5952.994135	5468.76645	6850.529508	5770.576537	8261.567528	6009.79373	10000.60636	10653.94313	5143.018827	8543.430887	5013.838156	3683.08661	21808.45481	4331.646113	6850.529508	4557.098009	5964.558999	6887.667534	10475.9965	5239.087074	11540.35413	16766.56945	8483.240984	10606.05022	17223.60975	10254.00481	12523.93135	6674.295208	9940.480363	5628.753459	4982.312199	5349.913056	8106.142501	12379.79568	3626.091468	7599.558071	5567.831133	6883.372123	5070.807231	7727.038192	7523.038761	6289.369891	5361.049464	5895.913958
BCAP31	10581.81781	2998.862207	9189.685943	2799.977434	10983.87787	4392.418102	5929.109628	11685.24106	2793.192877	3088.519091	14598.16995	5468.387397	6021.051577	6699.323876	9105.356835	10214.27976	5440.410265	2565.100147	9333.483032	5499.175971	12073.02751	9136.968347	3779.028329	6222.591259	3289.607085	5036.478756	5616.282318	6282.8341	4156.921109	3490.939373	4698.875061	5093.705082	3272.55009	3572.453695	5266.393935	7875.740259	17200.94154	4331.345876	3045.154108	3949.897868	8465.032135	8473.837983	3395.244077	10410.12565	7667.814986	8003.413979	12685.56263	5916.383092	13201.36867
CLDN5	5138.03043	5446.824753	7039.707619	11040.3621	7621.186002	4152.601316	5183.100749	3798.46186	3858.433768	6730.975013	3623.076623	21244.47295	25195.87507	7814.835638	2891.2938	3271.869653	7143.422801	16316.00135	1446.648794	6278.915885	5010.364032	1036.352159	4499.03439	6442.923618	1927.078	9844.483862	18182.96588	10942.08364	1084.33789	12467.63224	4912.01655	11097.13679	8267.869061	5081.714877	11854.93291	6564.638174	6072.604779	5974.48962	5973.247389	6472.017427	30948.888	4341.565601	1374.983843	2817.108644	5743.441491	5349.542241	3439.777614	6811.702862	1767.87332
DYNC1H1	7743.122836	6522.456847	8227.279978	5552.030354	8906.851577	5615.114566	8291.973704	7364.132166	6896.744429	6003.964618	8345.598657	7403.028181	7195.103873	7606.936309	9927.397569	8700.603955	7412.784242	4287.13955	7863.739506	7811.586215	11600.50408	7226.592356	6460.364171	6195.477517	9024.928833	7129.078036	6521.552705	6962.066084	8054.056183	5631.875568	5415.203104	6421.077852	8383.284226	6041.117622	6467.981231	9028.057177	10457.13384	9263.873541	5917.613497	7486.625156	9305.060692	8110.638748	4957.852753	10422.39965	7335.602775	5752.206485	7229.097336	9512.440757	8007.298203
CTNND1	6010.626923	7488.701177	6943.271124	6621.763557	5909.825249	9736.58308	7304.145568	3430.491507	6859.082009	11985.47844	6157.375196	9428.416966	10639.18386	6840.090932	4569.750502	6786.72475	4788.970053	10603.11	4829.639202	7832.731643	4621.994052	5114.578794	5411.450871	7220.083468	6410.849276	7892.134442	7439.035185	7855.023173	6850.529508	10238.38015	6255.891472	9797.512905	8491.477169	7069.045909	18985.36249	7383.554561	7248.163586	8371.090317	10183.17522	7015.352077	9549.436236	5099.003868	7600.084851	6513.421065	8687.346306	6031.494311	5434.38	7199.593814	4962.666219
CTNNB1	7081.797109	6478.750018	8407.725358	4715.515221	8514.463016	5680.490312	9775.805407	6810.758625	6098.335315	6881.463911	7043.612344	6564.183163	6522.004761	7308.703553	8927.867114	11379.10818	7922.828279	6916.851613	13551.82842	6200.632915	7849.580372	15636.17383	6238.570478	4764.468927	7672.068105	5586.386754	5498.032569	5498.794811	16345.43228	6221.728684	4930.778422	5400.584092	7320.872091	5401.332824	6745.45379	7697.636407	5581.742059	7814.293974	5335.840142	7120.18888	6456.335242	5134.470252	5555.494972	6974.624313	5198.572199	6293.730862	7698.169985	5931.987148	7914.04645
BGN	6374.956462	7887.212607	3883.655801	6381.145762	5721.983999	7367.706133	8180.650345	16891.38394	9164.877249	6990.596231	4910.31447	4755.890214	17057.27914	6499.440335	13255.46712	8125.268782	3967.734116	7382.531054	3118.420009	5469.903767	3605.53992	5174.844231	4630.652203	12458.12976	7882.84022	6101.294965	8457.994046	7945.376219	25922.18923	8301.750313	15240.26011	6462.603551	23564.05065	11523.5681	29690.21564	13139.29174	2678.295561	8889.581814	10549.59404	7214.080467	5511.769107	3421.941968	15296.35092	17387.94621	4326.245039	6596.110176	4725.658609	2574.540838	2978.147546
GPX1	15207.54766	2519.286402	7550.726829	3361.75663	11375.16517	4187.866261	4917.126333	26066.33166	3020.139602	3192.342101	13753.39239	4372.369682	6922.607283	4605.36468	10234.83241	10825.15354	10156.38844	1996.281251	9919.143624	6177.467356	16797.97743	7266.272732	4169.040448	8986.227303	4412.558449	4418.986087	5591.422868	7198.595807	4115.921208	5668.297425	3721.580203	5423.091264	3068.886405	3530.360001	5888.970597	9948.062492	10744.41911	3871.829283	3693.824505	4993.029486	6880.510003	4084.941342	5562.04515	12489.25573	6892.443357	8759.906983	15891.85494	5610.834886	8314.419509
PGK1	8382.122136	3636.159081	7196.600209	3733.982921	9661.957897	4561.206222	10566.42603	17976.19326	4043.810407	5643.598911	7308.19697	7306.170988	9332.836107	8177.815638	8110.076581	8311.53845	5614.3362	4063.47878	7414.325848	5710.493635	10422.39965	8725.970219	7841.423241	5797.839782	6033.166829	3492.391517	4788.306207	4365.707231	6373.189193	6524.265507	5212.283078	5035.7806	4085.224499	3982.337112	19688.96872	11158.84332	6329.166353	4623.916685	4335.851609	5939.804602	9032.438681	6800.852033	11171.22574	10630.33811	4987.495107	6265.438508	6828.721535	4893.326069	6238.138068
ERRFI1	7580.618305	3101.820606	7260.734587	3013.23927	10026.28728	20692.20731	6433.106136	3485.861625	3091.517664	1707.534669	6497.638557	3833.641256	6838.668723	4989.223941	3666.275809	9068.824471	4321.749288	20619.18844	18196.83499	5122.384089	4581.485332	12134.27154	3268.016514	4550.784905	3403.962849	3263.036834	6857.655851	3602.542162	11793.46372	6220.435046	4448.180683	5485.090607	3099.671332	2863.96768	26160.45377	2226.712144	2652.063228	2199.865103	7889.946581	2833.558929	8911.174258	2964.759808	16278.72302	2869.133728	2047.573175	6526.979438	16670.38628	2246.867536	21993.65771
LAMA2	9139.502004	4813.263535	10923.13887	2634.474413	14342.41055	2326.90949	6845.782727	6418.852861	3816.143274	1373.07903	10636.23446	7367.706133	853.5301525	4290.409578	8888.965657	4621.994052	13503.0706	4898.416408	18656.61877	2142.232463	7330.519884	8276.469808	5855.999656	3930.234374	14080.39218	5350.283896	4134.220583	2684.242806	15481.95357	9160.431501	4747.326948	3762.82275	3955.103231	3927.238862	7631.758537	7898.154189	2386.200236	8497.954067	6701.646087	3871.560918	7091.129837	3258.516437	3576.913703	6762.775686	4725.986179	11406.74759	10298.16635	11321.67561	13056.67465
LINC00657	6700.252664	8704.826539	8419.972632	7032.392091	9900.597331	7971.302812	7706.712266	3894.978447	8174.415287	5255.089885	6857.180531	6427.757453	3662.212031	9291.526013	6924.526904	6477.851935	5622.904167	9078.25842	6847.681045	8561.808378	6659.969169	6487.288022	5154.796361	9131.90314	7569.591913	6805.095949	6334.432996	7319.349917	10030.45796	7564.346889	7136.494142	8484.417093	6226.042753	8151.782383	8102.771952	7393.797441	10303.16427	8200.520822	5850.319714	5727.936359	8638.707931	7387.650009	7974.618674	8693.370004	7846.860386	5276.624943	6586.059275	7298.578557	8662.092321
PLXND1	8590.937327	6044.468459	7547.587223	5331.773317	8635.11594	5394.597971	11673.09799	8683.734091	4949.268887	4291.599297	9826.758279	8005.633305	10568.62348	8198.24747	9801.588424	6875.265875	10283.89995	1810.910089	8005.078416	5007.239378	10880.06735	6171.475611	2632.648966	7095.554895	9054.378118	5083.124023	6513.421065	8222.71907	4928.728194	7458.655132	6832.982842	6947.603914	11213.11794	7009.519296	7212.080577	10316.74227	10859.72438	9155.987909	4967.140051	9133.802264	7905.822327	5940.628091	6119.083048	11791.0116	9360.69443	5537.04196	6114.843092	7400.462931	4415.618062
WNK1	7474.699197	5420.084897	9258.096238	4090.608202	10283.89995	4657.046882	9115.460602	2468.466611	4060.100278	7253.692142	7879.56252	7232.605768	5082.419401	6569.645369	7504.289697	11176.64737	6555.543956	5792.617751	8861.896962	5127.001906	10108.62995	9759.556352	4427.570839	6789.547857	6039.024293	6633.707946	10307.45013	6730.508473	8342.128541	8428.147391	4367.826	6745.45379	5069.4015	5224.943509	4967.828691	5878.774624	8667.497702	7016.81103	8480.301426	5798.241672	11357.83213	5077.137849	4272.011047	7326.456106	6846.257258	7306.170988	15237.09131	6735.642187	13514.30681
RBP4	15351.58404	1175.858523	7105.398245	1109.349852	14201.9351	5847.076507	1379.088144	7665.157984	328.6699187	272.4399957	16811.9554	468.432356	2809.698255	5487.752636	17792.72573	7330.011788	6897.700587	244.9755762	7605.881836	3193.005999	17647.79012	6717.458487	1268.492138	1316.323983	519.3262076	2693.561825	3859.771232	3903.086256	657.0675135	841.3710016	6165.062333	4525.93353	977.3954132	1754.931712	1176.266116	4316.061377	32323.59306	1671.235279	226.31582	2087.411487	6365.242546	8142.746777	490.8019125	14641.74518	11167.35476	15081.57944	22086.84812	8131.466353	9397.751122
VAT1	7326.963955	6130.120698	9225.426175	8386.190155	5948.456933	7477.808484	5771.776619	7267.783868	6877.649074	4574.187169	8794.585305	10064.58354	8752.017061	9627.195353	6597.024655	6173.186945	10531.32882	6703.0398	8453.891197	7639.697562	8221.579238	6942.308649	3460.583458	11868.91041	8315.572212	8845.327453	9809.064612	8851.460692	5365.882437	7940.971588	6262.399236	7098.998515	6366.125017	8828.17698	9306.350737	7506.370617	8590.937327	7308.703553	6343.66017	8589.151078	12146.05243	4561.522392	7471.073329	8262.712904	7560.153487	5589.097944	7497.530692	9852.67568	4455.895477
EIF3E	5972.833369	7449.355031	6967.376419	8104.457051	5395.345874	6194.189337	5158.013094	6531.505164	8353.122193	9450.008079	5622.51443	12089.77589	11071.01496	10446.9911	7102.936128	6348.058785	6354.662427	7375.370475	9605.865213	6185.179577	5414.827764	8548.169686	5552.800083	9655.932333	8241.54913	8762.336082	7656.661763	5787.80159	7533.99734	8304.62798	5691.525783	7232.104459	5280.283689	6916.851613	7672.068105	6739.845411	5948.044632	8353.122193	6886.712767	6096.222159	9269.011949	8270.734983	6752.002797	5612.001748	7638.109097	10394.2631	6970.757832	7267.783868	9565.998496
ETS1	5911.054291	6642.910597	6894.83251	4156.056791	5018.358119	5157.655581	10973.22422	2228.410576	5112.452143	16138.28789	6274.130275	12702.28026	6983.815804	6807.454825	3724.677015	12668.86699	4786.97879	8041.783719	10643.60949	3641.960611	4224.894669	9009.303363	4981.621552	10989.97031	6138.199262	6884.803629	7734.004098	8290.249616	4935.907721	8442.179733	4883.83825	6819.261474	7652.947628	4438.632887	11867.26514	4831.983127	5979.875608	7075.909084	6702.110626	7240.631435	10731.02203	4557.098009	5024.623258	4084.941342	9876.607441	6334.432996	5645.163866	7055.339522	4927.36185
ADGRF5	9234.38293	6653.048259	6421.522943	4960.946588	10351.84184	6742.649017	9323.783858	1025.632802	6832.035655	11158.84332	7780.244695	10608.99125	8701.810198	3523.270655	3833.375537	9913.644807	4802.599204	6881.463911	7817.544523	3832.047221	5867.37609	4868.29104	4870.991343	11881.25718	5836.548495	8331.726849	13119.27059	10822.90274	4307.991432	9413.397794	8094.912786	10033.23938	8168.751177	5349.171451	5621.345383	4111.359035	6460.364171	8270.734983	9784.618271	6355.102914	6636.007413	3983.993665	4255.165887	4451.573546	11033.47691	7760.854618	6463.947552	6538.752854	6817.371035
TPI1	8442.764921	3446.937875	5941.863539	5039.970988	7942.072516	5010.364032	6906.311978	24658.54307	4298.446588	5575.168685	6540.112691	5346.206063	12909.98665	9413.397794	10559.8364	6771.687993	6494.036499	7171.70186	5889.787039	5786.999286	8715.08992	9465.741755	5851.130797	8056.289552	4770.08645	4585.29769	6061.670689	5019.05386	5751.409115	7967.988329	5592.198058	4964.386447	4832.318066	4746.010892	25267.58116	6796.139674	5629.533824	3925.87802	5239.087074	6670.132864	6625.895718	6573.745007	15431.59865	9149.64366	6240.732977	6744.518736	5958.773761	4378.131799	6228.632631
ECE1	9867.027769	4588.159041	9312.803645	3456.987287	10362.61047	3800.305333	9751.441955	5854.376253	4093.160853	9071.968031	6508.005606	12953.90895	11715.24802	5020.097652	7019.243294	9721.07301	8921.680932	3509.134644	7993.988708	2736.278713	7683.776351	11043.42356	4775.048588	6902.00494	4582.438124	5509.477303	6322.589206	7404.05453	11481.31186	5634.218287	4017.2698	4552.993496	7165.739086	4158.073812	10379.86357	5934.454706	10676.12043	5509.095428	4375.09816	5848.697886	12803.93722	4699.852267	3608.790305	7359.539614	7155.812143	6122.47713	9849.261595	8961.346696	7656.661763
GANAB	6943.271124	5937.746379	7233.608489	5378.54313	8106.142501	6818.316189	7094.57131	11197.58402	6334.432996	5805.07806	7603.77333	7313.264383	7833.274586	7415.353763	7870.283103	7947.028585	6898.656878	5000.302679	7255.703572	6405.075117	8431.068871	7479.363612	9910.209594	5861.685113	8644.697903	6352.900785	6044.887444	5853.970473	7514.179206	6642.910597	6293.730862	5569.375078	6902.00494	5695.07745	9591.228162	11401.21434	7507.931686	7150.85383	5508.331758	6896.2664	7768.927937	7634.403962	8804.954516	10373.39029	5957.534798	6729.575491	7830.017495	8021.74183	6963.031298
RETSAT	12057.13804	1583.497736	8744.740364	1377.464051	14065.76011	5387.124651	1725.500485	6454.098035	1246.354574	1029.693034	14567.84544	1358.782604	2708.727346	4774.386671	11395.68378	11604.5252	5096.177163	866.9460072	5962.078924	7275.344265	22696.77875	6832.035655	1177.489741	2480.816684	1904.503525	4132.501566	3713.33462	5581.355176	2642.887783	1410.116826	5123.804512	3320.764193	1805.270363	2887.288391	1564.080528	5628.753459	22483.82602	2205.819989	1165.956915	3410.339323	4999.956096	14778.37378	1629.483598	13961.82484	8174.415287	7252.183936	5286.142961	9659.279404	8047.917612
RPL36A	6484.590596	5784.994012	6574.656385	6434.890019	5288.708436	4297.254971	7411.756683	14126.33797	6476.056142	5893.462426	6898.178716	11924.9854	9303.12596	8955.137315	7895.964659	6165.489677	7595.345149	5449.468211	8722.946552	6579.21517	4784.325061	11124.86239	6770.749303	8413.55517	6806.982984	7388.674226	7213.580443	5068.347457	5768.576953	6953.385173	6008.544159	5633.437273	5680.096584	5954.232154	8996.198878	7568.018025	5029.50155	4959.571312	5832.908601	3842.953021	11352.32261	7940.42118	8110.638748	6571.467115	8314.419509	9542.157929	7661.439728	6337.067961	6556.907285
AP2M1	7712.056004	5235.456873	7971.85536	6680.312069	7312.250619	5976.560579	7987.895918	16596.59786	6919.72885	5128.779097	7308.19697	7911.304126	8624.348925	7589.556194	8871.730573	7776.470612	8033.983708	4767.111642	6830.615121	7490.258571	8976.266782	7451.420717	6016.879547	8636.911748	7294.026886	5967.867371	6369.656126	6088.620858	8283.356846	7636.520962	6633.248149	5950.106424	6660.892501	6749.663136	11755.92042	8583.199594	6865.741335	7013.407278	5796.634281	6633.707946	8947.071552	6013.960847	7849.580372	10586.95339	6677.99725	6739.845411	6222.159956	6218.279581	4159.803466
ABLIM1	9090.852288	6168.909499	6044.468459	5415.953863	8880.959493	5128.779097	6951.939408	1782.021701	6864.313793	13549.94987	6819.261474	16809.62493	11379.89695	7357.499399	4181.774798	6213.540186	11181.29657	10212.15598	6675.220526	5287.608794	5222.046988	4465.170894	7396.873075	7533.99734	6157.802008	6849.105128	9466.397893	9256.171271	11746.14618	8048.47547	4738.7791	7269.295319	5373.698753	4618.4713	11370.43535	5241.266403	5475.593898	7347.306804	9045.595956	8214.17418	16991.19752	3623.327764	3567.751941	5979.046678	6026.897279	5411.075791	6910.621705	6842.936238	5245.991392
PXN	7564.346889	7154.324288	5963.732193	6477.40294	7780.244695	8023.410078	12780.88296	3999.488087	7615.905228	9382.130458	5635.390012	8684.336023	8143.311209	5816.758741	5712.869057	7828.9321	15318.63264	7899.249182	6870.025744	6571.92263	5909.825249	5503.370483	5507.186452	5333.621489	5904.502355	7048.496298	12377.22164	9595.882984	8617.775693	7777.009655	5710.097828	7004.662351	7415.867774	6524.265507	11486.88398	6070.921328	5268.949826	7157.796431	9510.462906	7293.52132	9292.814181	3611.542921	5331.034227	5188.49253	5996.478352	4063.760449	7081.306253	6046.144574	4913.038082
CTGF	6469.32635	9163.606815	8346.755683	7304.145568	15606.93813	18487.97921	7069.535915	12770.25654	6136.922992	3997.825092	5740.655431	4942.755089	3256.032889	10249.03074	4986.803741	9930.150409	6243.328965	16230.27598	5951.756373	10004.76636	3111.295129	5097.59032	1965.661609	4829.304448	3276.635686	8839.198462	11251.26716	6568.279392	22811.91492	15347.32827	6047.821154	12705.80257	7254.194947	7385.602001	38158.05359	1233.377596	1133.13083	5027.758759	9258.737982	1582.949032	6171.9034	2715.871431	6065.453337	6689.579371	3415.5438	9627.195353	4929.411509	1294.69709	4399.121316
GPNMB	3489.971613	9188.41207	6658.584411	7145.403654	5627.193053	15741.6583	3370.623034	7293.52132	7961.915356	2251.23252	12116.62163	4479.120234	3640.950985	20290.26278	7037.268264	1964.571916	9152.815235	16019.03821	20471.08472	9884.14085	4809.261638	3687.173551	3771.701056	19688.96872	16112.5801	8389.097091	7698.169985	9584.582332	5470.662109	7494.413204	7093.587862	8505.025407	5667.511686	8450.376053	8364.710111	11533.15713	2817.694506	11110.99094	6775.444056	11656.11888	7737.757571	4934.881435	15056.51128	7563.822587	6578.759149	7651.886778	5007.586466	7095.063085	5274.430912
MYL12B	7818.086413	5511.769107	7552.820626	6682.62769	6838.194719	6189.468303	9550.760161	14328.49933	6972.207511	7244.647607	8430.484494	8011.739624	5586.773987	6051.595159	7203.087926	8586.17482	5812.325373	6716.527314	6115.690848	8075.298205	6935.575057	9852.67568	6166.344455	9653.924646	6014.794617	6481.445015	8049.033368	7595.345149	6957.242018	8783.619451	7076.399566	6863.362263	5822.809692	6560.089489	10154.2767	5712.869057	5905.730289	6934.132995	5238.360833	5604.615719	9359.396852	4741.078929	5956.708965	7750.640457	7964.123174	8435.160644	6613.048568	4764.799186	5797.839782
CD164	7145.898952	4562.154797	7192.610672	4239.562444	8602.855156	8217.021489	6189.897339	5725.157821	5686.00537	3932.686948	8849.620274	5227.479283	5019.401766	9021.801572	5807.895385	7944.825506	5645.555173	5381.153449	8798.243632	7424.096798	8120.764424	6543.286744	4887.224643	7948.681296	7619.073253	5369.603073	7055.828578	9888.937829	7711.521463	5617.450312	5589.485364	8885.269608	4865.592234	5402.08166	5547.02972	8102.771952	11724.99654	7203.087926	4687.164433	6115.690848	8323.06868	7708.849316	6542.833214	9845.166253	9233.742874	6314.705651	5864.529911	7275.344265	9176.319082
MORF4L1	7722.754599	5828.462925	7325.440514	6239.867887	8949.552552	6523.813295	7818.628341	9661.957897	7258.218643	7185.634304	7063.168485	8135.976646	6358.627909	7508.972578	8201.657734	6844.359335	6961.101003	7361.580395	7416.895903	6442.030501	7964.123174	8328.839792	6718.855489	8748.377956	6870.978198	6576.479519	6867.645187	7143.422801	8711.466169	7184.140248	6608.92442	6953.385173	6759.963711	6055.371518	8963.21035	8053.497938	7698.7036	7024.11035	5532.054826	6204.07223	8885.885509	7284.932058	7053.383637	8930.342788	7313.771317	6261.531143	7085.234053	5396.467921	7387.137954
PTPRF	10656.89744	6034.83981	11427.32317	4653.174869	6381.145762	5359.191787	1656.013971	4802.266325	4650.917681	1462.072375	8677.115598	1538.809645	3483.687709	4092.593459	6782.962433	6329.605073	3386.547636	1695.622323	6081.029036	11199.13644	10672.42101	9039.954779	4855.48503	3439.777614	4482.847412	7134.51576	3226.153913	4266.684331	2728.324389	2153.995216	5535.890684	5481.669896	2775.822265	3591.073829	5577.874431	5906.549054	23456.49671	4978.16975	3527.669261	2674.77062	5860.872567	15604.7747	3372.726395	13034.97223	9040.581402	5545.876368	10082.03926	16012.37746	10562.03249
TNFRSF1A	7316.306517	5619.39751	7185.136251	5370.34751	8139.361008	5962.078924	9698.190325	9955.650404	5719.208348	8322.491789	7267.280121	5956.708965	7121.669636	5969.108483	5057.468503	10124.0566	7453.486976	4214.365303	9234.38293	6156.521662	8711.466169	9493.338748	8493.831833	6675.220526	8003.413979	5637.734193	5804.273361	7457.104309	7335.602775	6894.83251	4828.300327	4651.56248	5755.39707	5397.216082	7668.878045	13149.31377	4983.693781	5966.212955	3862.447549	5935.277453	8551.725509	8064.6702	5648.295078	8673.507637	3955.925757	6150.976571	9688.112154	6731.441585	7247.158846
DLC1	13589.45421	4024.795152	7274.335758	3523.759118	10110.7322	6412.182514	7626.470437	4597.709778	4241.619992	5765.778701	5482.809896	3364.787246	6682.62769	5655.73867	3024.329309	15287.87117	4600.897773	5838.976352	13644.19723	3728.29322	7916.240995	10511.63789	4038.208378	5553.184987	4773.063114	4490.311075	3842.153984	5789.406532	5847.48181	5956.708965	3793.988577	5200.374199	5226.030119	3494.570864	7543.403112	5726.745392	6111.453242	4006.702396	3457.46656	4707.350929	8904.382416	5202.176824	2812.621077	6088.198842	8133.721187	6300.277988	16565.56642	4112.784171	16429.48813
EIF4EBP2	8413.55517	4791.29424	10016.56243	4697.246837	7826.219268	4134.220583	4065.732676	2832.184411	4632.257343	4048.858878	10781.72103	7082.287999	4926.33734	7665.689311	6363.919068	6596.110176	5935.277453	4096.282923	10419.51035	4510.900286	8940.25235	9263.873541	4171.642043	4933.513385	6766.526806	7047.030756	4165.285453	5334.7307	7275.344265	5146.22821	4434.94247	6396.201947	4119.631702	4601.216694	3583.117397	8367.029623	17918.96786	6235.976468	4181.774798	6152.255764	10729.5345	9429.070517	3467.306324	7453.486976	8060.758146	7514.700068	13122.90853	12047.11337	17834.70731
HSPB7	20573.5043	958.2767093	7384.066368	939.4017456	13410.7276	1504.531963	1091.274764	8252.410234	823.2565343	1107.582691	15518.48292	380.1687681	872.9155924	1220.535733	19990.12576	13587.57044	4907.932548	645.1083872	11523.5681	5189.931285	21584.37852	16423.79509	698.9269836	5480.150264	665.2707673	2664.592976	2452.265403	6646.13454	6297.658321	2319.180476	2181.189407	4351.206191	1587.454021	2452.435387	1551.339866	654.9758021	4463.314267	1516.152386	1572.777729	1407.090079	791.9679177	4552.362361	3324.909981	5696.261832	3596.304836	6599.768851	15905.07891	4750.289409	45702.95946
BRD2	6943.271124	6790.959851	8097.718756	6549.185502	7921.180944	5329.925785	9183.954906	6006.045795	6874.312827	6751.5348	6986.720895	7773.775959	6643.831564	5469.903767	7067.086224	6825.409021	6228.632631	5791.011919	9912.270579	6359.068671	6031.076254	8148.95768	7295.543794	7926.123976	5393.102478	7003.691366	6475.158432	7476.771911	8617.178375	6710.477834	6218.279581	6082.715289	7026.058117	6916.37219	5326.971065	7269.799205	7053.872558	6840.565068	5930.753754	5666.726057	6693.289891	6548.731562	5745.432362	4688.464171	7033.367055	6705.828096	8316.148624	7054.361512	11045.72021
TUSC5	14139.07283	1400.279367	13109.27146	1145.926456	11240.35416	4979.205039	494.0102205	6128.846108	354.0712578	1892.921985	13337.49299	573.6382777	2729.080947	4715.842087	5574.009482	7440.066526	4826.961823	297.3246256	4559.625702	5221.323109	13308.86473	5832.504309	660.7211958	4674.510851	954.2334754	5991.908007	9517.057343	9624.526497	652.8002457	1825.782517	3702.026765	8417.638443	822.1730346	2909.992066	1041.320613	2957.165992	35939.92954	2518.588004	630.4323302	2111.275769	5016.61919	16092.48954	564.4873514	12382.37025	12544.78292	5530.521227	13393.07757	12206.82076	12017.92231
HLA-DRA	3548.514764	7648.705109	3651.312936	3443.117216	8211.327857	6517.485617	9358.748131	5906.139658	2938.571953	6488.187414	13033.16533	12801.27499	5243.810099	14879.10268	3174.468937	10294.5979	7135.999495	6208.804403	7761.392579	8171.01635	3253.77676	6571.011631	8428.147391	15727.48001	7366.684823	7174.187814	6788.606691	9928.773894	5642.816596	12550.00123	4187.866261	7697.636407	5618.229111	6353.781545	4144.262443	7597.451318	3694.08055	8251.83824	21992.13327	7753.32709	9265.80011	4969.895183	13166.64256	7821.338541	5951.343843	12504.84786	2540.680826	2295.351481	5970.763701
MEDAG	9806.345339	3707.933387	5522.859607	3190.351235	6797.553039	2729.837714	6696.074131	9316.031776	5275.527814	1909.261826	6497.638557	1388.487969	1815.30872	2747.491828	3113.020877	9265.80011	11465.40641	5753.003965	28836.33012	8422.307468	5331.034227	20679.30286	5581.355176	3752.924667	4764.13869	3732.689045	3792.411029	2391.001627	25335.97877	3368.054041	3802.413255	2965.787494	1312.042648	2903.142159	7303.639301	2218.393147	830.7083601	2465.559605	2810.672191	2535.578863	13691.56645	2323.363833	3347.572461	3920.71112	1611.288488	5315.536989	10164.8398	4107.371281	7347.816098
PPIB	7383.554561	4220.211707	6930.769348	5196.770823	5997.725414	5735.087366	8392.005035	34316.14704	6254.590731	4348.492614	6325.65769	8365.869787	7110.32504	7703.5078	8234.126085	8536.327615	7825.134399	4263.136877	6482.792934	5871.851447	5941.039879	7563.298321	13899.06193	8433.991363	6503.946966	4829.639202	5619.787031	5103.246866	4665.4473	7704.041785	5650.252968	4631.61522	5097.59032	4810.928691	12484.92803	18496.95181	5437.771201	5247.082379	5714.453221	4751.606652	9362.641135	8155.173319	9939.791366	12559.57378	5676.554259	7205.085324	4740.421721	4952.357365	4216.702892
EWSR1	7437.488442	6083.558591	6159.93651	6179.180351	6900.091563	6575.112121	9817.90746	6121.628433	6251.55672	6366.125017	7319.857273	5709.702048	5262.38004	4348.794039	7199.593814	7147.880491	8222.149134	6977.041953	7658.254087	7666.752075	7027.519297	8446.276899	8035.097532	6007.711255	5304.495123	6305.083543	5567.445213	6454.545414	8448.619029	6398.862607	6322.589206	6288.062189	7385.090088	6389.555138	7956.950003	6541.472811	5667.118858	6045.306458	7895.417372	7055.828578	7261.741208	4807.261938	6413.071493	6328.289005	6131.395554	5915.973014	8098.841416	5673.014144	8270.161719
ACTN1	4734.51095	4224.601831	4828.635011	3282.091082	6220.003893	5626.803019	13282.13909	7943.724196	3918.537619	13394.00594	6621.304587	5862.091428	7432.850142	6572.378177	16761.92142	10174.70861	4901.133421	5215.174184	6113.995453	4979.550184	7548.1104	12296.83897	7161.270258	5223.857126	4192.803944	4810.595234	5644.772587	5085.238475	21793.34357	8707.240364	5290.174981	6258.927586	10315.31216	4780.347225	18322.13395	5826.847156	4699.526509	7118.708433	6789.077258	4648.339379	8056.84799	5133.046871	6223.022591	6486.838373	5038.923064	4879.101242	10611.19755	4093.728325	5972.833369
RP5-857K21.6	1805.145236	1452.979877	1206.572428	165.0879788	1589.215542	273.4616518	4073.348811	1114.745535	206.3705089	1649.026794	1521.837974	86.43737228	88.8059081	988.9806893	2762.003587	2556.934406	1370.416724	356.781242	1062.97993	228.5702277	959.6726027	1637.182141	2955.936397	215.7016365	2144.609594	173.2115916	553.0236588	107.9026607	1946.544025	907.9055502	504.845154	197.9775061	214007.2273	242.2065455	138.0827749	744.5361365	2604.154712	1699.034169	161.5560614	137.9488426	1076.997108	1219.267376	373.5858853	578.469669	298.2121364	4044.651382	9018.675396	1955.876094	129491.6897
ATP2B4	9361.992188	6410.849276	7794.819038	7373.836969	6246.358982	6175.754835	7241.133334	3248.593595	6720.718609	4557.729801	4715.515221	6598.853992	3928.872495	4621.994052	9165.512532	8502.078301	4651.56248	4320.850699	8590.937327	7265.265482	6727.243602	6978.492939	4656.724091	6868.597311	7690.703257	6782.962433	7754.402004	9150.277887	7610.100603	4875.720478	7355.459749	7863.194452	7691.236354	5537.04196	5671.048368	6959.653633	9217.75587	8090.986062	5366.626358	5272.968732	4335.250574	8312.690754	6527.431869	10129.67212	11424.94717	5256.911476	4750.947985	8927.867114	8650.692029
TKT	10840.9222	2358.247443	6851.004367	3418.149016	12938.6537	4281.200429	7104.413296	10801.16918	2214.705799	3399.95415	7819.170305	5404.703403	11924.9854	5349.542241	14537.58393	6527.884332	5243.446638	2138.227028	6931.249769	5675.767376	8790.31918	7543.403112	3325.601449	6281.527757	4003.926123	3923.973634	5065.186642	7077.871215	3746.686665	3665.005394	7913.497909	5845.860768	2963.732478	4180.905313	5945.159322	6550.547508	11131.80461	3570.968261	3000.525591	5310.381261	5452.868827	8761.728744	3502.573447	14370.2735	14679.34425	4828.969718	9557.382539	6694.217843	8022.853957
MMP14	5424.219081	5556.650325	10663.54763	8480.889256	7071.986454	7400.462931	4350.301477	17986.16415	5369.975279	2584.195392	14203.90404	5495.746476	6892.921121	15336.69399	8541.654515	3567.010125	17797.65961	6069.659047	5693.893315	4998.570006	9469.679266	7256.206516	4980.931	3860.841536	10598.70121	8503.257021	3608.790305	3061.025883	7686.439807	8149.522542	3930.506807	4077.303533	6409.516316	4490.311075	12040.43488	8637.510434	7906.370336	6687.724883	4680.022309	5300.819601	18476.4494	7074.928223	25362.33481	7575.365641	3460.583458	4437.709995	7734.540197	10852.95184	4577.993455
H3F3A	7650.295778	5412.576268	6796.610763	6891.965626	7671.536336	6399.749739	14807.08368	10801.91789	6956.759796	8738.075373	6120.779854	11189.82514	9030.560633	5897.957681	5524.008173	7391.747729	5580.968319	7882.84022	7563.298321	5497.270432	5984.851599	8016.739167	6426.866438	7216.080913	6283.269608	6717.458487	9488.733668	6399.749739	6632.788383	8624.348925	5488.133031	6830.141675	5197.851574	5832.100044	7891.040436	6298.531422	6025.644151	6014.377717	7659.31582	5945.983553	8339.23788	5510.241132	6344.099894	6772.157387	8376.894727	8481.477127	5962.078924	5002.035952	6491.786227
VCP	8023.966238	4851.448029	7726.502613	4653.174869	7908.562751	5112.806523	9741.983686	13882.69361	4495.293753	5557.420694	8134.284993	5897.548879	4724.021104	6812.175029	10359.01968	9119.884524	6384.685202	3707.676382	7422.038687	6212.248251	9073.85469	9587.240111	7403.541338	5268.949826	5864.936423	5130.912541	5746.627215	5636.171297	6913.975573	5979.046678	5376.306721	5278.088137	6245.926033	5374.071243	6513.872557	8497.954067	7268.28765	5637.343428	3913.651644	5917.203334	8668.699356	7323.91739	4890.613384	9743.334306	5930.34268	5510.623086	6796.610763	5686.399508	6872.883502
PRKAR2B	16115.93097	1670.540375	7912.949407	1403.096939	8981.245662	3751.624227	955.5572427	1712.987796	637.1095866	1376.032616	10140.20963	1600.269417	1696.915664	4405.83476	8455.649317	7894.870122	2878.296498	1247.564632	6752.938888	4822.614248	16348.83157	4447.255806	866.285245	4211.445139	1790.068641	5479.390607	6175.326779	8895.129155	1111.813202	1811.41225	4811.595673	8742.922135	1206.070732	3006.563096	854.2996086	3866.465506	29012.76049	3465.384174	966.1467349	2451.755522	3385.843497	17225.99762	580.3975078	15649.18504	10342.51809	6997.383242	13106.54574	8031.756523	20348.00776
YWHAG	9861.557843	2680.524232	7361.070146	2922.322141	7728.109461	5279.551737	5938.981227	4269.642797	2968.461145	5323.279969	8356.017667	5017.662475	5884.890087	5615.50379	7415.353763	12081.3988	4806.595556	3934.05015	10620.02737	6218.710614	10683.52312	9312.803645	4301.427078	6678.923081	3333.217091	4028.144276	5747.423922	8294.847982	5784.192097	5188.49253	4714.207983	5144.80157	2488.739339	3829.391967	5826.443283	8525.683779	10129.67212	3550.729134	2700.291546	4542.590943	6849.105128	7788.338185	3681.810371	10859.72438	7254.194947	5114.933322	7774.314815	5259.09822	12497.91562
PRPF8	6211.38711	6737.04297	7991.772611	5655.346657	7137.978289	5506.423047	6632.788383	6140.752599	5856.811527	6769.341511	8227.85027	6158.228849	6044.468459	7516.783874	8707.843925	6452.308826	7794.278761	5528.221626	7505.330085	6323.02747	7396.36038	7336.619776	7544.971881	4769.425221	6770.749303	6031.076254	6206.652968	5534.739648	8031.756523	6097.489965	5481.669896	6267.175898	7283.417357	6486.838373	7476.771911	8489.123158	7376.9043	6338.825214	6428.648591	6924.526904	8596.298306	7372.814809	5575.55514	7375.881714	6234.679868	5581.742059	8716.902361	7885.026111	7093.096189
MGAT1	7010.49109	4778.028348	7466.931635	4586.569181	8325.376645	3996.993854	7186.630513	9629.19748	5150.867523	5352.880501	9030.560633	8432.822245	13117.452	10207.20222	6137.348386	7436.972933	8918.589448	3567.504652	7945.376219	4963.010217	7921.180944	6830.141675	6151.402939	6956.759796	6015.211545	5579.80791	6546.462338	6280.221685	7011.949032	7644.994834	4341.866546	5005.851269	5536.658175	5012.100793	8104.457051	11128.71864	6670.595218	5683.641118	3951.814836	8054.056183	16750.30696	5630.704574	6360.832024	7835.989863	6532.863494	5540.881276	6610.29885	7390.723086	4894.004475
CRIM1	5284.31124	7155.316157	9051.868059	4331.646113	7407.13443	6252.42343	7587.452214	1686.596493	8436.914869	14256.18061	9341.897144	9088.332117	3830.719364	6538.752854	5544.723255	10420.9549	4371.460567	8565.963601	6492.236219	5903.274675	7777.009655	6621.304587	6336.628724	5364.766749	5884.074325	8592.723949	9030.560633	5900.411083	9028.057177	7958.053148	5147.655246	8845.940585	6898.656878	4945.153911	11970.5339	4045.772953	7487.663094	10324.61139	7053.383637	3835.501802	12319.87402	4207.068687	4793.619556	4056.162242	4443.55822	6247.658011	7410.729267	8336.348221	5231.466558
TSPAN3	7692.30266	5712.473085	7550.726829	4166.15169	11143.3846	5720.001253	3833.375537	8673.507637	5766.977786	2507.092351	5247.082379	3758.130934	3504.03043	7960.259895	6486.838373	9522.996245	4129.638126	3990.903386	4908.612979	9462.461747	9343.839939	8805.56485	6548.277654	6393.985577	6281.963174	5245.264193	6151.402939	6878.602585	3840.556409	5084.181139	6597.93926	7906.918383	4365.707231	4901.812909	6953.867162	7410.729267	15147.5821	6641.529386	5183.460026	3965.809426	5164.452584	9237.583878	5228.928849	10765.29226	8788.491475	8788.491475	8241.54913	7916.789726	5531.287973
ELN	6546.462338	6461.25983	4941.727379	6234.679868	8528.047928	2968.66691	3948.529174	3036.722839	5517.502789	2266.733964	8779.967205	4834.998416	600.3240255	5880.404792	19045.99349	7366.684823	34420.96582	3621.821178	4792.955065	5584.063924	3342.934954	4079.282333	1309.952604	5982.363086	3616.051729	4773.393969	5143.375326	8231.843417	19926.48921	12604.92475	6819.261474	5948.456933	12088.93792	5271.872363	9047.477131	7337.128329	4263.432386	7223.086841	5901.22911	4027.865076	8982.490813	2705.724936	1186.584218	11960.58123	4096.850828	4563.736194	5057.117958	3117.123364	19171.82326
CALCOCO1	6232.951487	8408.890997	7209.08178	7765.159344	5473.69653	6094.954617	3887.69582	2992.217887	8073.059567	4438.325235	9099.678389	7065.616818	7982.361049	8337.503964	6093.264971	4383.293813	8976.266782	8145.004739	5008.975056	10679.08089	7394.82251	5635.390012	7948.681296	3658.406331	9543.480845	11234.90162	4348.794039	4715.515221	9309.576632	5621.735038	6327.411778	6775.444056	6751.066835	7661.439728	8710.258587	7493.893749	9523.656352	8896.362367	9641.887293	7015.352077	5783.390293	7022.163122	9587.240111	5581.742059	5546.260792	5851.536381	8695.780652	10648.77506	5834.526051
ILF3	7039.707619	5529.371307	6358.627909	5886.929989	6530.147117	5525.922981	8736.25853	6373.189193	5567.831133	7706.712266	6150.550233	6192.042966	5216.258762	4805.929267	6952.903218	9522.996245	7062.678921	6265.438508	8201.657734	5959.59988	5747.423922	10729.5345	6409.072057	5270.045587	5159.801036	5144.088399	6553.272371	5241.993047	7721.148864	6389.998044	5122.384089	5404.703403	5698.631333	5530.904587	8133.15742	4961.634369	5002.035952	4552.362361	5635.780641	6484.590596	7753.32709	5875.515642	5093.352025	5192.090166	5303.759815	5198.211874	9519.696398	5581.355176	7441.613806
MAOA	10428.18066	2860.594909	13797.31476	1055.12531	6517.93739	2286.617546	2975.465171	5207.949425	1700.919504	1588.114363	14118.50684	5102.539454	3769.61016	6898.656878	11811.46158	7446.257575	4617.511016	2187.093739	14967.02541	2845.170693	11777.12584	9048.104276	2616.458115	3870.219369	4346.383223	5847.88714	4016.991354	4213.781108	7893.2286	3536.482954	4602.811631	5380.034586	2444.628303	2166.423133	1987.031838	7983.467716	21190.05823	3530.360001	4428.184673	2546.852041	10161.31755	10801.16918	1902.524401	8536.919329	5397.590202	7733.468036	6436.674397	13359.69908	22268.24028
LAMP1	7972.96057	5311.853816	7194.605164	5163.736688	8728.994935	6821.62526	7218.081913	9910.209594	5072.213353	5395.719863	9209.453571	5958.773761	6710.012715	7812.127691	7855.567661	6403.299498	8649.492871	4687.164433	10806.41122	6223.885345	8486.769799	7375.881714	5035.082541	8607.626915	8926.010809	5677.341252	6088.620858	7233.107111	7950.885444	7286.952151	6102.563825	6196.765964	6702.575197	5881.220046	7506.370617	10639.92134	7424.611415	7000.779217	4767.442085	7064.637383	10309.59372	6314.705651	6561.908585	12213.59153	6486.838373	4884.853922	7332.552617	7367.19546	5740.655431
RAB7A	7167.726126	4465.170894	7436.457459	5183.100749	8406.55988	5879.997208	9406.223172	8610.013787	4753.912706	5525.539966	8704.223187	5898.775368	6164.635018	7464.344241	7360.049756	7224.588996	5966.212955	7293.015789	9224.786739	5960.426114	9684.083819	8616.581099	5409.57573	8455.063236	6409.516316	5917.613497	6602.971857	6014.794617	5644.381335	7419.981146	6059.150235	5850.725242	5443.805229	5053.263568	9202.434389	7799.683217	6671.520023	6106.795267	5492.699831	5540.1132	8825.117897	6412.626988	5721.983999	9077.629185	5791.413336	6946.15935	7507.931686	5583.289862	7625.941829
ADAMTS9	2656.294623	1819.339675	2362.992589	1884.282073	1542.226625	2580.973192	10989.97031	4359.659267	1224.77313	29119.54011	3091.731959	9836.980678	15536.77991	3710.504422	1638.658057	28536.088	1256.329217	16562.12206	8417.054997	2790.290245	2183.004425	8793.366201	20451.22909	3667.800887	3320.073731	4314.565803	8289.674999	2598.925287	7692.835868	9424.496613	1383.108823	3803.204027	1566.576036	1615.090293	22011.95913	4214.949579	2060.957872	2161.173726	6893.87675	2241.578575	11025.83173	3121.014918	7038.243905	1518.99252	2436.001671	1731.130976	6917.33107	2041.762427	8353.122193
EPHX1	12245.80404	5926.233503	5974.48962	5782.989433	7827.304288	7356.479503	7166.235794	7513.658381	6528.336826	3675.945362	7790.497871	3719.259284	7105.398245	3347.572461	11295.02523	4988.186569	4751.93602	5429.109002	6379.376777	7731.32416	13839.4587	5605.004215	4827.296414	8300.024192	6093.264971	6085.667357	7813.752347	8252.410234	2588.497918	5977.8035	11448.7294	8819.00291	8017.8506	7479.363612	2932.874266	6721.650364	11676.33491	8005.078416	4411.640978	7180.655327	3972.687609	7413.298075	3010.10797	18411.24953	11387.78763	4351.507805	6198.913972	6099.603561	7759.77881
S100A10	8144.44019	5391.981131	7346.288321	6579.671222	8330.571906	4890.952387	4300.234634	22266.69682	8075.857961	3435.012372	3247.467913	5017.662475	3442.878566	4648.983821	3240.497386	9533.563446	6330.043823	5879.589652	6019.382418	14543.6312	8171.582741	10124.0566	7314.278287	11005.21621	5379.661683	7106.383331	5756.593996	7307.690422	5083.476371	6715.130796	7108.353912	7600.611667	4275.565885	7438.519569	9545.465563	6941.827461	3969.109467	6492.236219	4845.062975	5411.450871	9764.292868	3386.078194	6603.887286	13162.08014	6704.898536	4330.745466	4508.087117	5230.016288	3956.199971
OS9	7824.592021	5710.889471	7289.98334	5461.190381	7900.344327	6658.584411	8258.704782	12711.96896	6071.342147	4722.384167	9668.657378	5994.400491	5804.273361	7335.602775	7195.602617	6425.530147	9093.373157	6117.386713	8044.013685	6592.910499	7955.295574	8512.102632	7022.649878	7971.85536	7350.363099	6384.685202	6136.497628	6012.710409	8468.553376	6326.973211	5937.33482	5904.0931	6093.264971	6676.608744	8167.052709	10090.42875	7205.58476	6273.260556	5498.032569	6014.794617	7512.616839	6806.039401	9533.563446	9582.589481	6040.698898	7125.125931	7625.941829	7042.147819	6749.663136
ELOVL5	15409.15261	1468.165629	5828.866937	1775.241012	9373.680108	3953.458691	5431.743862	5872.258467	1565.490544	2902.337348	9135.068566	3832.844155	6398.419087	6557.816329	13208.6911	11727.43494	5156.940627	2319.341235	12617.16259	3102.035615	17830.99907	8142.182385	3849.084492	4400.95124	2385.869461	2194.230457	4761.497623	4343.973744	4058.130782	3750.5842	3034.829023	4093.728325	1818.709248	1974.811546	3843.485804	10574.4856	10343.235	2127.434976	2496.860357	2815.546939	5840.595485	6887.190134	3038.617837	10364.76554	6929.808606	4792.955065	6318.646199	3314.555201	10201.54371
LEP	18623.02641	393.3845078	8060.758146	55.93867628	32663.68537	2466.585216	564.6047456	17050.18669	14.07533647	270.9710051	19812.17882	195.8754304	285.8659451	4395.768431	5597.627396	20266.36782	16549.49889	126.0968616	17401.20891	3944.699355	37999.68824	5632.656366	74.93567186	2475.148583	174.961266	1536.038925	1468.979979	6581.495747	2761.620718	595.2275845	39.31105838	4727.624365	71.93789029	970.7113253	383.5567495	3929.144833	18940.67235	1071.784137	137.8341468	782.2566218	2631.18952	2113.325559	148.3632818	14342.41055	1471.425741	2489.774592	11129.49005	772.9858173	21893.27154
LRRC32	7781.323341	5979.875608	4207.360309	2745.778388	4029.540566	3427.63929	12607.54615	5097.94367	2623.904415	23596.74002	5231.103953	7725.431566	17044.27857	10220.65375	4855.48503	16142.76299	10214.98779	3030.834845	9548.774343	2318.698266	3176.229725	10317.45739	5181.304734	4576.089916	3458.185595	5054.664824	6143.306998	7714.194537	9863.60871	10690.93094	3058.056885	5307.805273	11442.38264	3047.265581	10679.08089	3836.299456	2924.956608	6217.417604	5419.709218	6380.70347	10987.68525	5922.948212	3849.084492	3724.677015	2645.453703	8036.21151	8078.657326	4207.068687	6817.371035
AQP7	11207.67862	3120.149708	9304.415737	3054.243833	5867.37609	8601.662629	1512.688322	2150.265857	1757.122646	2349.925633	14026.81556	3935.413824	6727.243602	3791.096907	4796.943392	7322.90215	2899.723254	871.3438539	7099.982714	6453.203368	9960.482088	3959.766476	815.1367102	3822.496917	1466.030107	7248.163586	5318.11673	11123.32026	1834.281332	2584.195392	3498.93364	8010.073802	2561.369079	3539.180416	790.5419304	5118.834752	32053.62617	4139.955805	1419.531338	5052.913314	8787.273215	14319.56354	1576.816524	9984.675706	14739.49936	7818.628341	8789.100668	11934.08121	10725.07314
CAP1	7722.754599	3940.053854	8626.740434	3728.810107	10993.77981	4596.753811	14365.29401	10347.53753	4245.443803	6016.045488	8093.79067	6994.958553	5652.211536	6122.901522	10612.66868	9695.501788	6415.739169	5268.219445	8712.673919	4905.211766	8755.050805	9569.977711	5551.260733	7354.949925	6981.395817	4335.250574	5505.278137	5323.648963	10305.30697	7771.62091	5253.997233	5124.15968	6538.752854	4339.459571	9208.815242	7938.219933	5789.406532	6236.841018	5060.273738	5681.671659	8085.37976	5163.378778	5136.962117	8516.233733	5318.854029	6680.312069	7018.756773	5023.578525	5751.409115
CLTC	6796.610763	4971.273322	8294.273047	4140.529765	8011.739624	5664.762459	8533.369662	8558.248361	5620.566153	5482.049869	7879.56252	6513.872557	6117.810753	8084.819344	9582.589481	8564.182544	5930.34268	3770.655463	8116.82516	5645.163866	8709.051173	7081.797109	6162.071751	5359.934781	9863.60871	4641.578135	5525.922981	4785.651742	7088.181332	6028.568521	5227.479283	5039.970988	6040.698898	5050.11216	5806.285317	11733.12651	7298.072676	7944.274832	4122.488203	7321.379553	7651.886778	7795.899705	6506.652444	11188.27401	5429.109002	5753.003965	5160.516386	7321.88705	6198.05468
EIF3A	6907.269463	4537.870371	7072.966908	3496.024518	8254.126453	4353.619682	7857.745989	4800.602274	4147.710978	6587.885572	8887.73347	5103.954375	4204.444998	6985.268199	8147.263328	10400.0285	6845.30823	4444.174271	11082.53171	5001.342571	8335.192638	11238.79602	6508.907869	4309.783448	6027.732842	4885.869804	5626.803019	4313.070747	8144.44019	4840.363576	4218.164543	4558.993647	4923.947646	4165.862924	3794.514572	7192.610672	7510.534188	4945.839503	4181.774798	5024.623258	7037.268264	7344.25178	4150.58695	6001.052182	4685.215501	5918.023689	10151.46173	6753.875109	11780.3916
YWHAB	7527.733341	4687.489333	7231.101946	5049.762125	9279.297315	5197.131048	9232.462894	8683.734091	5353.993717	7611.683243	6750.598903	8560.028184	5621.735038	6040.698898	7718.473381	8769.627421	6223.022591	4780.347225	6690.970575	5594.136503	7359.539614	7430.789603	6195.477517	8476.187756	6142.881191	5124.514872	6864.313793	6643.371064	6384.242665	7721.684072	6183.464918	6422.8584	5938.981227	5236.182712	6828.24822	6729.109049	6711.408169	7034.342155	4414.393962	4786.646994	8422.891278	6317.770309	4116.206512	7445.225376	6659.507551	7372.303782	5485.090607	4473.845369	5753.801556
ANGPTL4	8322.491789	3141.41655	6278.045503	1717.267606	10518.92653	1839.246608	3073.143736	6336.189518	807.0969721	1581.523292	9603.20227	4306.797168	15075.30849	11349.17551	758.9694994	17622.12052	5233.642716	1915.624726	14904.90855	1864.275327	15330.31697	18217.02712	798.8596184	2320.46686	2425.723515	2605.779776	2887.088267	3539.916445	7213.580443	9166.147859	617.5866102	3655.871395	1428.909658	2023.727446	15503.431	5465.35592	6768.403146	2298.535722	1791.682384	8013.405792	20363.52826	7693.369113	5992.73872	5555.109908	4282.684437	5301.554501	20738.15504	4203.862179	5849.914215
MRFAP1	7021.189711	5558.19117	6484.590596	6164.635018	6233.815618	6062.511074	7083.760873	8698.794903	6251.55672	6992.534705	6179.180351	7219.082621	5591.035314	6064.192192	8478.53818	7326.963955	5747.025555	6936.536599	7343.742733	6260.229229	6966.410602	8849.620274	6835.825191	8764.158348	6037.768643	6588.342225	6497.638557	6141.603947	7413.811944	7462.274972	6344.099894	6182.179236	5390.486363	5967.867371	8170.449998	7257.21251	5380.780469	6198.913972	5029.152944	6249.82366	7157.796431	7086.707539	4883.161253	7162.759558	6144.1587	6691.434374	7654.53918	4990.953375	6985.268199
CTSL	6759.026646	2460.608493	4336.152158	2089.438108	6219.141677	2836.506572	9279.297315	18267.60553	1910.850567	1904.107535	8800.683361	2959.421579	8190.295699	14308.64958	3629.360381	10728.04717	6518.389195	1728.373337	16409.00241	3029.154658	5306.70166	17044.27857	4711.921189	3714.621787	5590.647786	2499.804269	3006.146327	2973.197356	9219.672848	3721.580203	2279.496324	2167.775041	2734.193199	2041.054929	5353.622619	16562.12206	4423.27638	3090.232205	2115.523972	3455.310352	6034.421521	5505.278137	5713.661084	9371.081532	2734.951383	5534.356022	11287.19882	4864.243392	8487.946397
GJA1	5780.985548	7852.8456	7257.715559	4829.973979	4696.595705	5004.463544	6940.384099	3535.747639	9249.116482	8602.258872	3561.327989	7641.286358	3330.445751	5493.08057	2024.709604	9663.297421	2615.914094	10876.29726	6216.124862	7847.948267	3144.902426	8747.771585	7701.906067	5776.179058	6509.810258	6194.189337	8234.126085	7277.361698	4055.8811	6846.73182	6738.911135	7090.146866	2648.205668	4453.733987	12037.09702	4237.799626	1970.845909	8620.16538	5260.9212	2944.280709	4786.646994	6226.042753	11277.03261	3985.650906	3346.876425	7895.964659	10086.93228	8678.318585	10577.41787
IVNS1ABP	5716.83029	6991.080799	4431.562283	3100.315957	5822.406099	8984.358864	15357.96991	2730.405427	5484.710422	20201.85188	5786.598175	8915.499036	16757.27467	7568.018025	2899.723254	5002.035952	3012.821575	22131.29014	7119.695364	6909.663755	5252.540718	5092.998993	5643.598911	6252.42343	2469.322265	5238.723941	7463.82687	8103.333613	3277.771478	8781.793138	2565.6336	6497.18819	3235.783918	3240.946645	16953.5516	6084.823763	2862.1816	3562.315536	7066.106586	6735.175324	8304.62798	3146.646814	6078.079217	3508.161839	4677.427873	3977.371587	3419.096859	3140.763378	5023.230329
NME1-NME2	8725.365402	4326.245039	7032.392091	5179.150337	5923.769364	4135.08036	7440.58225	25623.85544	5944.747249	5545.49197	6816.898507	10280.33644	9422.537047	4961.634369	8541.654515	8074.738487	6418.852861	4348.492614	7474.181108	6347.178818	7514.700068	7972.407946	6754.343269	8718.110864	5754.99815	5202.176824	6613.048568	5213.005704	3958.668747	5913.513141	5250.356701	4103.671831	3645.496508	4728.279798	7640.227124	8589.151078	6289.369891	4315.463086	4483.779691	4071.372889	9233.102861	6962.548674	3980.681249	9512.440757	7695.502464	7510.534188	6879.556228	5192.809993	6052.434146
CDC37	7517.825994	5124.15968	5074.675004	5847.48181	5762.58236	4763.808477	8899.446146	8441.594586	4388.461914	8076.417757	5867.782799	8279.912611	7449.355031	4545.425644	4922.582627	8181.217404	6667.821572	6899.135073	7134.51576	5205.062324	5805.480451	7843.053988	5611.223813	7239.627739	3578.649654	5260.191932	8054.056183	8043.456135	5867.37609	7605.354655	4961.290467	6039.442901	6066.714743	5613.168852	9015.550302	4850.775522	6011.876928	4579.26292	6821.62526	5348.059238	7995.096987	4008.9248	4807.928413	4532.526318	7969.093004	6806.982984	7803.468566	4480.983435	6744.051258
SYNPO	9635.206361	5508.71358	5865.342964	4289.220188	9701.552044	3069.524628	5166.959001	3137.71704	4025.353146	7347.306804	7337.128329	7349.344193	8890.814257	5780.584855	9292.814181	8059.082133	3426.451566	3367.120348	2669.029359	8696.986227	13934.75384	4559.625702	4668.035091	10795.1814	4939.330219	4827.965666	5944.747249	10386.34089	7868.101299	4429.105584	3903.086256	6679.386045	8286.228137	6977.525581	11748.58898	6849.579889	7684.841622	6654.431865	3326.062507	7212.580497	8465.032135	5429.861689	1611.065131	13360.62514	7335.094327	4083.525855	6814.064028	4703.763121	4180.036008
GABARAP	7471.073329	4838.350944	6915.892801	5902.865506	5759.787015	5725.157821	6991.080799	16353.36506	6374.514599	4678.724911	8342.706793	5362.907784	6935.575057	7410.729267	8027.304006	5544.338937	8132.593692	5909.00603	7756.014654	5826.039439	7066.596388	8599.278072	4600.578874	9742.658972	6567.368898	6636.927423	6869.549567	6051.595159	7698.7036	6966.893494	5886.521952	5691.13129	5454.758975	6768.872312	7341.706897	6766.057802	7025.571124	5959.59988	5962.492198	5769.376704	7451.420717	6342.780813	7385.602001	7116.734981	8295.422957	8147.263328	7448.838699	5849.508744	6370.980797
ETS2	8407.725358	3894.978447	5649.861336	2088.714089	5853.564721	2806.389395	17183.06665	4432.176671	3009.273506	20604.90126	5600.732241	7002.720515	5968.69475	4450.339478	3860.841536	11669.86197	4284.762913	4687.164433	15828.0939	3903.356806	4408.889711	14693.59609	6299.404645	7103.920873	3403.490992	5642.816596	6730.041966	8356.017667	8507.383828	7284.932058	2757.986112	4155.768725	3928.327875	2968.66691	11707.94195	3537.218421	2291.536215	3919.895916	5504.514996	2942.648506	8933.438346	5005.504302	4722.384167	2996.57656	3125.12794	9233.102861	10441.92341	3781.64866	8866.197825
HEBP2	12619.78653	1847.551954	9629.864949	1961.306462	8144.44019	2130.238611	3131.8503	7664.626694	1437.054435	2307.635064	10932.98605	3813.234719	4986.458095	5918.023689	8509.742903	8190.863426	4769.425221	1601.490028	9379.529539	2646.187281	13675.4425	12541.30524	2587.242275	3909.584653	1933.634299	6213.109511	4555.834688	3284.822185	2864.563287	3289.15108	3421.704785	3439.062407	1947.218763	1634.347575	2875.504736	6627.733061	12530.00947	3233.54182	1526.274835	2380.748311	9204.986199	10703.53603	2002.934156	8448.619029	7021.189711	11251.26716	14972.21348	10441.92341	15478.73452
EIF3C	6831.562111	4959.227552	7175.6798	5952.994135	6611.673566	5575.55514	5197.131048	7587.978154	2563.145101	6291.113916	7500.649476	6929.328285	5305.230534	9462.461747	6629.111403	6771.687993	6474.260846	6322.589206	6114.843092	7806.714613	6831.562111	9832.890443	5552.800083	5686.399508	4730.902441	4520.91689	8895.745739	6084.40201	6786.254346	7377.927027	5950.106424	5839.381093	5650.252968	6919.72885	8462.685455	6056.21103	8569.526827	5163.378778	6121.204129	5802.262101	9887.567026	5374.816299	5151.938727	5926.233503	6716.061776	8452.133442	9421.230897	5548.567897	6499.890857
TPM3	7144.908389	4791.29424	7268.791467	4555.834688	9132.536138	4739.43608	13978.28646	10745.16388	4738.450645	7739.36676	5906.549054	8476.775301	6308.580794	5615.50379	4746.010892	10570.0887	5694.287999	6250.69013	8022.297874	5584.838093	6359.950286	8713.881836	6020.634244	8881.575096	6322.150973	4436.479771	6235.544238	7037.756067	7052.405898	7898.154189	4696.595705	5517.502789	4558.36168	4811.595673	12805.71234	5777.780777	4430.333763	5433.25007	4881.469171	5420.460601	9674.690882	3759.954834	5314.431769	7197.597939	4659.953006	6530.599768	5578.647742	4266.684331	6738.911135
AKR1C2	28940.45433	641.4521107	4038.768232	1266.120377	13706.75931	2157.132875	1581.084861	14128.29643	441.7531874	615.1087356	12423.63633	688.0158082	1154.69711	2887.688682	10120.54848	10757.83291	10219.23697	1013.337174	4430.947981	4174.534608	85830.33347	5473.69653	305.6835867	6036.09485	990.5586195	2502.231272	3185.269105	8129.775637	1212.10487	1495.486359	2447.849951	5077.137849	785.4622682	3910.66877	913.7770642	1781.404206	4958.540105	1772.413108	531.0107594	4230.755679	8918.589448	3333.217091	309.1140314	18029.85183	6018.130853	2568.302531	11895.26572	1185.844218	5626.023032
BTG1	5886.113943	5285.776566	5435.133418	8092.66871	5617.450312	6606.634338	6310.330147	6452.308826	5366.998357	10098.12526	5002.035952	7982.361049	10456.40903	9360.69443	2350.414338	3842.953021	4114.2098	10302.45013	8545.799958	5170.541706	4795.281186	6815.48112	4253.691414	12062.15351	2637.214956	10301.73605	9525.636947	6516.582164	4035.410275	11727.43494	7105.398245	9746.036106	3887.426354	5458.541238	9469.0229	4492.490317	5838.571639	4430.947981	9710.29797	5535.890684	9298.61315	6667.821572	10046.46166	5932.398336	8498.54312	5597.627396	4349.396952	4543.220724	7498.050399
TUBB6	11859.86427	2110.25162	7743.659567	2029.346199	12126.70415	3594.311173	7539.743917	13782.97686	1936.316746	3099.02684	4862.22083	1960.35506	2804.639224	5289.075034	7523.038761	12436.56016	5314.80015	3072.50476	11547.55562	3624.081293	11843.43439	18807.23215	2204.444355	2806.973028	2235.682115	2065.96386	3318.463211	3703.566715	9375.629513	2813.596026	2996.57656	2437.690765	2758.368477	2233.978141	5189.931285	3294.855687	5137.674301	2288.36167	1512.583474	2107.620373	6298.531422	4173.666628	1225.962235	7667.814986	3166.996471	8032.313262	11778.75861	3803.994964	8848.393541
LYVE1	7267.280121	4330.745466	9124.943065	2323.847014	6860.032946	4663.830659	8002.304547	3556.640878	3047.054368	518.6786653	17272.62721	1843.841869	1179.204955	9583.918002	9720.399219	5228.204016	7015.838361	1569.61942	18949.86465	5000.649285	10011.70354	6094.109736	4256.050816	1051.985153	24656.83393	3875.856999	6950.012188	2143.272134	9080.775797	8313.843217	2200.017591	1889.775625	5701.001821	2513.007786	6724.446401	41461.93897	4528.443937	9974.991215	1633.8945	16253.91812	9847.213711	8644.098719	7419.466849	30850.36533	166.1210765	5324.017983	6039.861538	12786.19949	3218.559785
RARRES1	4072.219595	6804.152628	13122.90853	6963.513955	14002.52998	2367.419066	219.2743759	18687.68088	11721.74613	4767.77255	3079.113924	6517.485617	6853.854213	6846.257258	653.2528899	2996.992002	132.6691501	4527.502371	2734.761818	8475.600251	1232.26671	5962.905501	39285.24571	1596.723837	23463.00113	14174.39854	2026.253957	474.1162257	916.2505985	3901.192925	2073.423788	1990.754047	2209.186264	5454.380893	31420.09569	24672.22046	303.4248102	9192.234219	10538.63111	4464.861403	1236.373424	11358.61942	9542.157929	23891.33648	308.6430138	4760.5076	1735.456115	14826.59715	306.5323004
WDR1	6162.498888	4542.276086	6291.549998	4262.841389	7246.656529	5164.094624	11897.73953	10701.31053	5078.545726	6976.558358	6737.976988	7665.689311	6316.894541	5587.935845	12428.80425	10096.02563	5875.515642	5704.164005	8042.898625	6356.865167	5625.243154	12098.15879	6547.369933	4101.681199	5203.258699	4925.654452	5729.127574	4388.461914	15924.93551	6495.387037	5021.837787	5031.593696	8601.066428	5199.653324	10251.87277	6558.270898	4691.3899	6391.326945	5506.423047	4444.790407	8937.77393	4506.525003	4474.465619	5725.554672	5278.819886	6202.782263	8517.414416	4999.263003	5508.71358
HERC2P2	6445.603712	3349.893627	4534.097445	4547.001242	2897.513167	8822.059874	1174.880877	1582.949032	11911.76749	20362.11681	4050.262349	18418.90814	44952.07113	6354.221971	5189.931285	2697.672437	6199.343663	6455.440266	3024.748599	4939.672599	5633.827766	2733.624698	7799.142603	2427.405482	5573.236813	13742.90995	6982.847708	7506.370617	1127.411693	3231.52526	8271.308287	6924.526904	5927.876832	5639.297521	11097.90602	22010.43343	5757.392085	20040.07001	11782.84152	9053.123002	2771.976823	9819.268605	9513.100132	5232.554524	7174.187814	5245.62778	1833.899944	7795.899705	2818.28049
METTL7A	9750.090212	5950.518869	13420.02643	3866.465506	8868.041691	5163.378778	4467.647598	9290.238023	5753.003965	1786.969373	8921.680932	6395.315307	2445.306192	4879.101242	6198.913972	8240.977889	6351.579873	4461.149179	9111.670376	5044.864181	10537.90065	6644.752658	6388.669419	4332.546947	11191.37648	6714.665355	4097.702833	4162.976368	5720.001253	6333.554918	5756.593996	6978.976668	4558.36168	4726.641385	2978.560434	7806.173511	8226.139514	7763.006683	6891.010262	4294.872726	5888.562419	7809.96201	4796.27844	9731.185468	4328.944733	8379.217617	6925.006892	7908.562751	10976.26706
JAK1	6998.353352	4797.275902	7469.002195	4193.385231	8828.788924	5259.09822	7371.281834	4885.192526	4473.845369	5857.217504	7797.520985	8137.668651	7295.038123	8241.54913	6090.309217	7398.411371	6457.677939	6157.375196	10089.03002	4297.552844	7404.05453	8172.149172	5184.538009	6628.651924	6993.504143	6384.685202	6474.260846	5631.094879	5926.644293	7218.081913	5016.271477	6517.033875	4690.414454	4424.809637	8888.965657	8064.111219	6632.788383	6865.741335	6517.033875	6096.222159	10297.45256	6307.706299	6566.913698	7773.775959	6039.024293	5665.155124	8549.354796	7591.134562	11297.3742
ITGA5	5345.094466	4220.796793	6504.397801	3771.962499	5893.462426	7360.049756	8179.516344	9817.226958	3986.203473	8513.282742	3273.911389	9386.683801	7025.571124	4764.468927	5653.387003	12999.78271	10362.61047	7727.573808	18624.31731	4665.770695	3476.933081	8712.673919	7171.204773	5044.164863	3675.690573	4468.576716	9075.741741	8730.810267	33435.65958	8706.033368	3998.379347	4961.290467	3647.265744	4389.070326	23874.782	7176.674629	2526.631284	4280.013592	7602.719296	4823.282851	9649.910526	2701.227558	6801.323448	5097.59032	3396.420983	4760.5076	4829.973979	3506.460081	5480.150264
ASS1	9410.788208	2673.473128	7796.980521	2245.466304	9818.588009	2196.665287	4397.901789	14924.55094	2676.996358	5174.844231	7405.59432	3332.293055	3611.292596	3939.507685	10259.69242	6733.774929	3681.044839	949.4172686	7830.017495	3014.910629	8943.351343	21291.647	2661.086069	5783.791181	3384.904871	5137.674301	4539.758011	3979.301888	4664.153942	3402.311636	5658.091315	2488.049409	3551.221404	2488.911851	3314.325462	5556.650325	8131.466353	3521.073409	2637.39776	2696.550739	9251.681237	8548.169686	3678.239252	9618.524277	8869.88594	10819.90241	11349.17551	11962.23943	8088.182425
VMP1	9236.303366	5133.758512	5145.871513	3218.336699	2853.663471	10843.17674	9263.873541	7199.094793	3373.193987	7535.564153	5043.116067	6112.724216	16343.16648	6567.824129	1890.692773	10061.79344	5360.677877	8241.54913	6235.976468	4076.738337	4268.755042	11447.14238	8504.435904	5336.579898	4800.935038	2556.934406	6447.837976	5144.444972	11620.62365	4960.946588	1899.23043	3691.520895	3180.635969	2450.396356	13807.83869	8529.821471	1696.915664	2253.886826	4688.139203	3493.602097	7241.133334	3125.561205	10862.73575	3006.146327	2580.257693	6387.783823	5910.234901	1763.956394	4195.420368
ABLIM3	9313.449182	5925.412009	7640.756723	8929.104866	7173.690554	3546.301775	8228.990971	2430.267502	4000.042572	5670.262248	4683.59201	10696.8609	7561.725741	2554.100246	4010.870415	5462.326122	5840.595485	13360.62514	3612.043622	5361.049464	6096.222159	2967.638226	3458.90478	7398.411371	4576.407118	6290.241843	17416.89606	9832.208902	2904.148486	8836.13556	4871.666653	10372.67129	8394.913986	4325.645335	3795.566781	3338.303872	7791.037886	5353.251547	6081.029036	4758.198347	10152.86911	2219.162117	1984.554233	3355.470993	10141.61546	5316.642439	5805.88287	5858.029543	4039.048188
PNRC1	9665.307057	3772.746939	12391.81494	3791.885326	10543.01491	5394.597971	8531.004037	13844.25592	3613.045232	4546.686078	4995.106461	3513.028558	6602.971857	7129.078036	2888.489431	5550.875962	5256.182764	8960.725564	13482.49514	3083.171728	7826.761759	18190.52953	5629.143628	5974.075514	3343.166677	4633.541856	6362.595866	3923.701654	10144.42771	5689.553592	2811.451583	4089.757672	3313.406663	2909.387013	6670.132864	5290.541681	2356.613396	3267.33702	4567.533783	3629.611958	3799.778536	4103.671831	6531.957909	3804.786065	3442.401314	14289.81778	18626.89936	3049.167158	17505.24845
KLF4	16734.06025	5433.25007	14604.24242	3045.36519	20020.63243	3796.882453	6852.429142	8239.835526	1609.390943	1216.565949	2279.812351	2100.910973	1486.598178	13529.30297	3577.657579	8713.277856	10559.10447	3488.520476	21178.31123	5065.888875	6611.673566	14859.5201	2386.531057	3244.767868	4298.148653	4017.2698	3791.622501	11141.8399	7914.595029	4247.209801	2721.147547	3014.492702	7440.066526	2927.187627	3386.547636	1985.104545	3383.731956	4984.039236	2196.817554	1523.104331	3733.206542	4854.811963	2619.179916	8373.411598	4407.056486	10218.52865	15075.30849	1870.747626	19546.19171
MKNK2	9331.54239	4642.221639	8596.298306	4114.780191	9123.045784	4003.648601	4459.912457	4196.874642	3829.922871	3217.667534	5393.476313	8238.122278	19768.2827	4418.679797	6453.650686	5535.890684	4576.407118	3722.870229	6600.683837	3930.506807	7320.872091	5619.39751	4074.760771	4207.651951	3957.571323	5227.116954	6414.84982	5447.202311	4642.221639	5209.393575	4461.149179	5226.754651	3557.133968	3542.616526	3324.909981	15953.66103	10282.4744	5921.716697	4409.806609	4227.531118	9220.31193	11155.74986	2088.279798	8842.262426	7522.517322	7043.124135	10810.15708	10198.00874	7963.571163
ITGB5	8765.980993	5522.476805	9801.588424	6052.434146	10506.53885	5508.331758	3564.044402	9672.00886	6045.306458	4512.463916	6876.695696	9036.195948	10655.42018	7649.765518	5499.557159	6602.514189	10379.14412	4917.808039	4328.644684	7904.178528	8000.086145	4180.036008	3107.200313	7428.214734	5729.921855	7838.162762	5981.119217	7167.229314	4083.525855	8768.411777	5947.220114	7222.586192	6475.607271	6488.187414	11762.44109	6635.547456	6369.21463	7434.911251	3712.047899	6174.04279	11680.38232	4701.481394	6515.678837	12005.43352	6189.468303	4661.245198	6901.526546	7013.893427	3548.760737
SRGN	6482.343597	2901.13055	6875.265875	2743.685633	12985.37348	3222.577976	31248.51377	9483.473455	1857.825421	6019.799664	7315.292332	8130.902742	9389.937542	10338.93427	3875.856999	8138.79685	3323.06677	13289.50632	17817.4088	3120.149708	6755.747941	9102.832644	4601.216694	6721.18447	3785.320177	4149.148715	11896.91487	3956.474203	5743.83961	10045.06902	2882.289433	5448.712806	2240.957163	2128.467465	9320.55304	6806.982984	1693.508072	3156.914654	5223.495048	3992.563502	6857.655851	1477.455562	8947.071552	7535.041846	3695.361043	6315.581116	5050.462219	2064.103075	7134.51576
SLIT3	4665.123927	9038.075168	5446.447221	7252.183936	7018.756773	12591.82596	5426.47542	6251.55672	9727.139223	5046.612901	5397.216082	6624.058884	3917.45132	9575.285906	4106.232634	4266.092884	15526.01437	8026.747615	5582.12897	8681.326783	3331.369275	3784.270809	5114.933322	12971.87934	12356.64859	8822.059874	7123.1507	8492.65442	4265.797191	11384.6307	11026.59601	10752.61444	10334.63532	10838.66813	8924.773487	10233.41366	4155.192653	9703.569635	9241.426481	5496.889403	11380.68577	6436.674397	11288.76367	8804.344224	4341.866546	4553.309097	4228.4103	5762.981806	3949.076595
CLK1	2527.156737	10180.35223	4750.947985	8577.252234	2443.273088	7389.186388	5446.069715	2300.288937	8772.667269	6770.280006	4891.969538	12273.84698	11800.82317	4771.078465	3907.95904	1794.167907	3846.950698	12390.95603	2919.690047	9375.629513	3094.733652	2890.291927	5803.066521	7287.457261	5060.273738	11517.97819	8323.06868	8202.22625	5770.576537	8246.120483	7073.457185	9482.816134	4841.370206	8409.473877	9802.947307	5793.822418	4306.797168	9649.910526	12360.93182	6558.725498	4549.523334	5914.332985	10611.19755	2495.130265	8485.593364	5228.56642	2469.664609	8176.115286	3833.109837
HSPA9	7104.905754	3482.72196	5117.770431	2911.404346	8176.115286	3728.034803	6311.642479	8185.187919	3276.181479	4697.898059	6508.005606	3954.280876	6190.326405	5504.133465	10533.51897	7311.236996	4342.468498	4100.828367	9164.24201	4235.450341	9509.144568	10185.99899	7798.602026	5036.478756	3387.956355	3356.634112	4440.171467	3490.213528	6047.401965	4314.864877	5296.045229	3672.63449	3249.944929	3016.792015	5835.739433	10643.60949	5511.005067	3810.32838	3278.680396	3643.223038	6144.1587	7587.452214	3201.871178	7192.112135	5114.578794	5831.695808	7576.415882	4750.289409	11408.32901
SERBP1	5486.991924	4652.207368	6697.002469	5070.807231	5727.142353	4786.646994	6459.020916	6239.002918	4994.760238	9499.921311	6339.704022	8515.053214	5616.671622	6622.681592	7758.165377	9459.182876	7075.418636	6114.843092	9108.513058	4469.81584	5682.459361	9145.205302	5768.17712	7233.107111	5465.35592	5427.227742	7501.1694	5083.828743	6392.656123	6125.023926	4713.227793	4943.783013	4030.099218	4459.294224	8060.199437	5910.644582	5574.782257	5708.119201	4628.726769	5014.185701	7052.405898	6040.280203	4516.531892	5553.184987	4889.257606	6359.068671	6890.055032	6168.481918	9830.164564
KANK2	6404.187246	6638.307677	9976.374138	7869.737595	5148.725782	5620.176578	4512.151147	4606.003164	6915.892801	5087.353806	6102.563825	4737.465414	3932.95955	5903.274675	11933.25403	3917.45132	8624.94674	4713.88123	6276.3051	4830.308779	5086.648598	5193.88992	4963.010217	4995.106461	6942.78987	7452.453775	4350.603028	5481.669896	11523.5681	6871.454475	6551.001573	5419.709218	11283.28765	7541.311926	4527.816204	6086.511069	7392.772514	8470.314545	4696.270173	6383.800158	7066.106586	5999.804428	4702.459141	7854.478723	6713.269224	6608.46634	5332.882143	9307.640961	11016.66452
ATP2A2	6950.975731	3829.391967	7092.112945	3166.996471	8346.17715	4334.349178	9515.078532	6161.644644	4410.723698	6400.193351	6220.435046	6348.058785	5175.561667	6422.8584	9347.078829	11027.36034	6498.088954	4326.245039	10368.35831	4372.066623	7284.427123	8398.988213	9783.261929	4102.818585	4979.895352	4208.526999	5166.242757	4104.24076	12518.72387	5914.742949	3733.982921	4079.847881	4591.976953	3295.312483	7903.630671	13595.10708	4202.988101	5909.825249	4997.1843	4798.606174	6068.397027	7454.520321	5362.164379	6538.752854	4306.20016	5276.624943	7702.973852	4487.510747	7606.936309
GABARAPL1	7689.104186	5678.128353	6619.469026	5731.510747	6216.98666	5003.769826	6125.873094	3378.575953	3228.614671	4699.526509	7751.714998	5267.124063	7423.582217	5143.018827	4536.61238	4488.755121	4509.024645	13006.09178	7406.621025	5871.037492	6113.147932	9366.535758	5784.994012	6298.531422	3694.848792	7362.090678	7355.969609	6172.331218	9245.270682	10101.62561	5723.173976	8319.031281	3703.823436	4776.372696	8747.771585	4675.158921	6048.659618	4150.011596	8312.690754	4077.303533	8211.897043	3996.439791	8033.983708	4788.638119	8528.639068	5605.392738	11583.63056	5652.603331	9622.525341
PTBP1	6795.668618	5343.242318	6693.753851	5484.710422	5585.225218	5107.139381	8585.579692	7346.288321	5968.281046	8067.465687	5368.486612	6770.280006	6110.606074	5661.622118	6703.0398	7566.968947	5900.820082	6508.005606	7582.194814	5065.186642	5458.541238	8182.918817	7596.39816	5642.03439	5073.2682	5651.036314	5912.693411	5982.363086	5888.562419	6461.25983	4976.444747	5046.263109	5027.410274	4877.748655	10210.03265	6310.767561	4573.870122	4903.851941	6340.143472	5452.112951	7423.582217	5360.677877	5219.875651	5694.287999	4912.697548	5797.437921	7020.703056	5355.849591	7087.198769
RPL38	5886.113943	4733.854653	4878.76306	5999.804428	4716.495887	4158.650283	4938.645529	15810.54971	5882.850893	5300.084802	6346.298973	10497.07576	9171.867784	7387.137954	7544.971881	5574.395856	6427.757453	5085.590969	7767.85101	6003.132349	5041.01913	10103.02609	6001.884163	9693.485874	4629.368491	7262.747969	7205.58476	5587.548532	4914.741106	6341.462006	6156.948414	5559.732441	4656.078576	5655.73867	5749.814706	6397.088711	5191.370439	4641.578135	5158.728197	4579.26292	7935.469232	6959.171243	6262.399236	5610.445986	10132.48106	10494.89318	7099.490598	5507.949963	6972.207511
HBA1	2082.642227	611.7072825	1491.449106	2373.662974	2249.048969	2048.708906	1031.550404	444.6716923	6343.66017	5969.108483	367.4479452	19932.01477	79408.17847	901.0718877	184.1186762	269.4912547	477.9437356	42944.92308	513.2426277	788.8450701	342.4847139	4409.500955	1061.286635	25544.05499	10234.12301	3775.624612	10673.1608	1417.761342	553.9444104	32095.86795	4320.850699	13387.5087	9167.418645	9551.422193	14023.89906	5112.097787	5678.521945	1649.369735	7416.381821	1665.337804	15197.01024	1129.132223	623.9547895	634.6413562	2355.306974	802.1889046	4178.587569	320.148068	6562.818321
PTTG1IP	5563.973143	5674.193937	6217.417604	5793.822418	7234.109902	5681.27785	6794.726603	5001.342571	6766.057802	8142.746777	5709.702048	9556.720095	9092.112635	7531.386707	4948.925841	7281.398244	7302.626871	6026.061831	6649.820962	6351.579873	4942.412495	7102.443807	7443.677345	7609.045692	6647.977495	6752.938888	5904.502355	5841.40522	8860.054373	6818.316189	4888.241019	5346.947256	5525.922981	5324.387029	16720.14703	7955.847012	4042.128983	6829.668262	7017.297416	7727.038192	8241.54913	5382.645629	9889.623302	7477.808484	4947.553897	5210.476951	6003.964618	6183.036328	4152.889163
APOE	4092.877146	2223.165061	1550.157479	2459.414887	1650.856639	8365.869787	8888.349542	7080.815431	2043.17816	1565.92465	6908.705939	3359.194395	29752.01895	5381.899487	12053.79556	3420.993336	13097.46412	3848.017447	11941.5284	1992.686826	4974.375531	4420.21146	1509.022963	9326.369319	3456.50808	2522.95617	5072.213353	3231.973276	4159.803466	2982.072291	7192.112135	2484.774854	5960.426114	1660.61179	6841.039236	7642.345739	12253.44576	2146.84055	5154.081804	3608.790305	14561.78811	5435.510166	15198.06366	5173.409659	14046.27434	6179.180351	4392.113653	10705.762	1838.864187
BZW1	7620.65776	3157.571184	7623.827762	3586.098991	9290.881996	4128.20715	6869.549567	6651.66494	3977.647287	5236.545669	5955.883247	5110.326375	4609.835924	7535.041846	6470.671748	8686.744166	5845.455578	4604.726285	9954.960354	5050.11216	7996.759694	10413.01235	5784.192097	6926.447057	4508.087117	3614.297635	6138.199262	4524.992486	8021.74183	6427.757453	3986.756117	4265.205867	3091.303384	3703.310012	5794.625668	5841.000338	4756.549566	4232.808953	3399.011613	6693.289891	7895.417372	4339.158792	3159.979631	5386.751256	4237.505894	6988.173895	7402.001974	5034.733548	17926.4217
NDRG2	8097.718756	6252.85683	8317.301567	5760.186267	5117.415706	4931.46202	6870.501955	3749.544461	5652.995154	4160.956969	10309.59372	7487.663094	5320.328933	3103.110885	7614.849512	3641.708178	6733.774929	5158.370633	6090.73138	4356.940418	8094.912786	9566.661584	2975.465171	6559.18013	5624.853255	9076.370846	4947.210971	5743.0434	8333.459563	6288.062189	6869.549567	6422.8584	7686.439807	6263.7016	5033.686713	3214.992265	7166.732537	7545.494877	5807.492826	4137.0872	5048.012314	6255.024281	3196.106016	5709.306295	7204.585922	7457.621214	6673.832597	7432.850142	10978.54975
SRSF2	6125.873094	5377.424809	7112.789718	5687.582085	5808.700586	4962.322245	9149.009477	7162.26309	4763.808477	6122.47713	5943.099243	5678.521945	4159.515141	4355.430679	6878.602585	7660.3777	5324.387029	7051.91708	7304.65187	5785.395011	5991.07741	9999.220075	6016.879547	5124.514872	3748.245193	4881.807541	6152.255764	6119.083048	7786.718814	6400.193351	5076.082198	5245.991392	4759.517783	4953.387286	6699.788254	3301.256595	3802.413255	4304.409634	5916.793199	5106.785394	6748.727499	4152.025683	5585.61237	3652.072284	5264.933983	7105.398245	6414.405192	4356.638428	8527.456829
TMEM259	6132.245605	4683.59201	5343.9831	7018.756773	5616.671622	5336.579898	6562.363437	7387.137954	5275.527814	6130.120698	7228.09524	6311.205005	9272.867624	5345.464972	6331.799127	5153.367346	8972.534433	5584.063924	6426.420977	5434.756696	7552.820626	5676.160804	5207.58845	5783.791181	3421.230469	5452.112951	6206.652968	5833.312922	5851.941993	6872.407127	5098.650444	6219.141677	5403.205108	4971.962534	8579.630683	4897.73739	6291.549998	3892.009805	7579.042123	6218.279581	8043.456135	4795.613581	6135.646987	4584.979873	6592.910499	5156.583187	6917.33107	5343.612696	5016.271477
CNN3	4899.435111	6054.532124	4633.86304	4659.953006	4649.628351	8327.108039	9966.006884	6845.30823	5530.137894	12792.40489	6517.033875	10394.2631	8018.962187	8803.733974	4971.617916	8069.702773	4803.59798	8718.715178	6312.079984	5053.263568	4025.911217	7405.59432	11920.85323	7001.749799	5061.326102	5887.746147	7834.360584	5440.033177	9354.208339	9150.912158	5130.556905	5872.258467	5904.502355	5760.585547	8769.019578	8360.073016	3538.935107	6937.498274	5739.064004	6183.893538	7817.002671	7884.479581	7182.148657	6182.607767	5064.133476	6104.25605	4317.25821	4133.074492	4894.004475
DDR2	5950.106424	4705.719768	6181.750735	7936.569398	8895.129155	10988.44689	3359.892992	2555.694074	6942.78987	3543.107671	6946.640838	3021.605339	2844.579118	4861.54683	4793.287299	4129.638126	6462.603551	13182.16662	5452.490876	6721.18447	6546.462338	4016.434519	4048.858878	11880.43367	8339.23788	6379.376777	6792.372138	9860.874316	8488.534757	6029.822257	10256.84822	11324.03013	7209.08178	11490.06926	4690.414454	6176.182921	10878.55916	7154.324288	6132.245605	8183.486034	5495.746476	4576.407118	3216.998508	8618.373053	8830.62501	4018.105255	6473.8121	6062.931309	5785.796038
RPS29	6416.18389	4694.968271	5043.116067	5346.947256	4789.633992	3857.364131	6340.582953	25506.89988	5642.42548	4502.778139	7020.703056	8675.912777	7395.335098	7086.707539	7605.354655	5239.813416	7247.158846	4017.548266	7812.127691	5958.360745	4992.683407	11084.06818	5491.938434	9407.527242	5604.22725	5475.593898	5778.581803	5242.356407	5665.940536	6610.757057	5875.515642	5865.749533	4669.329525	5943.099243	6223.885345	6730.508473	5218.790321	4313.668708	4210.861349	3964.984845	7937.669717	7061.699893	7710.452493	6674.295208	8176.682031	9647.235374	7784.02061	6259.795318	6736.57601
RAC1	5988.171226	4906.571968	6554.635228	5725.554672	6595.195824	5291.275157	8004.523565	7550.726829	5454.002837	7196.101396	6490.886337	8060.758146	6268.044773	6034.83981	6251.55672	7714.729262	5592.585693	6666.435182	7214.580527	5447.579896	6201.062725	7866.465344	5416.329281	9286.375125	5540.497225	6367.007611	8443.935418	7233.608489	6440.691057	8364.710111	5653.77888	6205.362465	5228.56642	5479.390607	7867.555943	6476.056142	5063.431486	6553.726625	5745.432362	5740.655431	9326.369319	5054.664824	4838.686324	6746.388973	6545.554868	6744.518736	5843.835098	4861.883819	5822.406099
EIF5	8769.019578	3387.251923	7205.085324	4030.657948	9813.144936	2929.014272	9042.461534	4948.58282	5022.185886	3950.445478	6812.64723	4881.469171	5265.298933	5139.455192	7070.025955	7038.243905	5063.080528	3861.3768	12200.89941	4292.491803	9200.520995	11709.56512	5695.07745	4848.086426	3969.934906	4041.288533	4257.526107	4149.723949	9341.249636	4118.489655	4255.165887	4306.498654	3244.992786	3835.501802	2807.362185	9103.463626	7523.038761	4363.287039	3525.95804	4934.197362	7347.306804	5552.030354	3361.75663	5624.853255	5170.183324	6031.494311	8644.098719	5680.490312	15585.31731
CDH5	5638.906649	5218.790321	7896.511985	5686.793673	7239.125944	4704.415246	8896.979037	2440.226602	4294.575039	9004.933082	4890.952387	9883.455757	7078.852484	4146.848576	4528.13006	9303.12596	5336.210007	6777.322869	3821.967043	3834.970125	4532.8405	5119.189575	4484.401318	8314.995841	4616.870937	7000.293977	10614.87575	10668.72287	4236.918491	8410.056798	5434.756696	8236.980311	8801.293399	5120.254191	11165.80674	4495.916977	5955.883247	7591.660758	5101.478521	3578.897715	6613.048568	2899.321295	3340.155534	4904.871774	9591.892998	6375.398356	5765.778701	5233.27996	2963.937916
SEC61A1	5775.378365	4345.479512	6923.567027	4673.214981	5888.154269	5407.326418	7168.222972	15900.6697	6636.007413	4399.731206	5805.88287	5902.456364	5757.392085	8112.325484	8581.414953	8674.710124	6564.183163	3525.95804	5678.521945	5275.527814	6060.830421	7613.266213	10916.32679	5887.746147	5083.476371	4302.321628	4718.130783	4223.723441	6118.65892	5512.151167	4380.863872	3797.408849	4212.02901	4267.867471	9439.533493	10049.9441	4960.946588	4731.886307	4455.586629	4943.783013	6840.565068	6596.110176	7480.400544	7399.949988	4347.889826	4843.048388	5065.888875	4535.354738	4203.862179
IQGAP1	6448.731898	5203.980074	7250.173482	5369.603073	8528.639068	7491.297013	10745.16388	3650.300717	5784.59304	7533.99734	5661.622118	6198.484311	5499.175971	7569.067247	7359.029507	8026.747615	5124.514872	8911.174258	9020.550972	6392.213033	6655.354429	7186.132391	4941.042357	6824.462884	7701.37223	5938.157967	5843.430048	5866.562755	8463.272064	6391.326945	5325.494319	5983.192475	7353.420665	5356.592121	7651.886778	7023.136668	5188.132903	8273.028436	6987.689528	5526.689089	6411.293658	5342.871965	7268.791467	8011.739624	4821.611518	6147.992822	5211.199327	7006.119081	6531.957909
NOTCH4	8519.776272	6357.746477	6029.822257	5343.242318	7088.672664	4204.736438	4446.947557	1362.933013	5142.305902	8373.411598	5786.598175	21263.62479	12935.06684	3799.778536	3446.221178	5897.140107	6659.969169	7221.084454	3104.401702	4201.531708	4779.353283	2914.432969	3051.915975	6116.538722	2905.960754	6252.85683	11331.09663	10600.1706	2897.914876	5475.593898	6177.89556	8264.431265	7542.880261	3425.501684	6514.775634	3893.628783	7868.646694	6870.978198	9951.510825	4810.595234	5360.677877	2617.183652	2104.262999	4172.798828	11809.00571	3798.46186	5145.871513	4910.995231	3846.15083
RBM3	5318.11673	3759.173054	7299.590425	3472.357044	10465.83546	4047.455893	8206.206961	14811.18964	2778.517248	3871.024243	8831.237124	2029.627546	2454.476115	4438.94056	5104.661982	5756.593996	7948.130354	5181.304734	6381.588084	4426.036625	4772.401472	10918.59701	2596.94446	6404.187246	2278.548504	2641.422661	5363.279526	5627.193053	8194.27062	7210.581022	4362.682201	4659.953006	4154.61666	5429.861689	11545.15463	1367.285632	3444.071984	1564.188946	4498.410734	4400.6462	14651.89759	1391.860553	4457.131086	1264.191109	4403.697553	7926.673392	6753.406983	2822.972753	7891.58742
CD46	7787.798357	5760.585547	6069.659047	4891.969538	6787.195186	5964.145582	6600.226328	2583.120879	5780.584855	5758.589426	7426.155481	6984.299902	5722.777289	5333.9912	5546.645243	8621.360471	5285.410197	6792.842966	6181.750735	6850.529508	8624.94674	6315.581116	3074.635197	4713.227793	5747.025555	6046.563675	6168.481918	7141.937523	6414.84982	5476.732634	5146.22821	7349.853628	5540.881276	4791.626359	7171.70186	5352.138485	8765.980993	7311.236996	6358.627909	5637.343428	6761.369553	5325.863467	6144.1587	6697.930935	6704.898536	5839.381093	7402.001974	7342.215803	7331.028014
KIF1C	10348.9721	3822.496917	7467.966843	4033.452756	8970.668841	2714.742166	5627.193053	4760.5076	3993.117027	4425.729846	8353.701208	7203.087926	7467.449221	3658.152759	10537.90065	7858.83538	7941.522033	2329.007194	7123.644456	6318.646199	9661.288204	8544.615341	5213.005704	4836.674389	4312.47287	5440.787379	4656.724091	6294.167125	6151.829337	3683.852567	3125.12794	5418.957939	5150.15351	3704.080174	4530.955736	8529.821471	13060.29523	5602.673644	3404.670757	4873.355337	5911.464028	6315.581116	1720.723005	8674.108859	5103.246866	4841.03464	11626.26338	6062.511074	10564.22903
HIPK3	7114.268935	4023.121634	5826.847156	3042.411382	8082.017844	4573.236092	10020.0345	1390.221419	4057.849504	13771.51726	6482.792934	6597.93926	2886.287907	5082.419401	4049.420208	10976.26706	5055.365598	5230.378818	12582.22883	3998.10221	6188.61032	7771.082241	4642.865232	5053.263568	5237.271659	5295.678147	6344.979434	5124.870088	10159.20478	4785.983469	3414.360267	4721.075025	3547.039284	3371.090334	7093.096189	4013.651503	4346.985802	4927.36185	5075.730363	4497.787165	10052.73092	5337.689724	4066.860093	3980.129447	3856.027502	4889.596515	9906.775572	5516.355576	17689.42972
CHRDL1	6030.240227	6876.695696	7275.344265	8547.577192	9419.27201	6921.647672	4438.325235	8558.248361	6658.584411	2560.481529	6862.886547	3373.895496	1547.795407	8295.997972	4461.149179	6208.374056	13197.70898	9330.248854	6158.228849	9698.190325	7600.611667	4311.57621	3221.684611	7699.237252	11109.45074	5974.48962	3767.520423	10721.35675	6601.141377	8179.516344	8104.457051	11073.31735	3954.280876	11078.69146	7298.072676	5869.40992	15492.68856	7043.124135	3694.592694	3812.970414	7119.695364	6236.841018	4385.117153	11265.31373	5296.045229	4222.845234	4749.960155	4815.933316	6060.410331
RTN3	8799.463412	2946.934972	8058.523539	3223.471589	8589.151078	4553.624719	6438.45927	6611.673566	3551.713742	1997.526985	8113.450169	3771.43963	4182.934393	6162.498888	7704.575807	8864.354342	3678.239252	2623.540689	6657.199941	6094.109736	12726.07481	8188.025181	3698.692402	5395.719863	4833.99311	4622.634841	4318.754717	5629.533824	3650.553745	2862.379998	5662.40704	5774.577783	2549.678158	3766.73707	3927.511087	7673.131754	13108.36282	4722.711509	2470.520679	3558.613646	5532.054826	8020.629857	3049.589892	11103.29206	7992.880583	6599.768851	8188.592751	6574.20068	9105.356835
[truncated: 57,911 more rows]
[truncated: 147 more columns]
