# Supplementary material for: Integrated Analysis of TME and Hypoxia Identifies a Classifier to Predict Prognosis and Therapeutic Biomarkers in Soft Tissue Sarcomas
Source: Cancers (Basel). 2022 Nov 18;14(22):5675. doi: 10.3390/cancers14225675 (PMC9688460; doi:10.3390/cancers14225675)
Supplement: Supplementary file 1 [file cancers-14-05675-s001.zip › Supplementary materials/Table S4.xls]

	GSM766533	GSM766534	GSM766535	GSM766536	GSM766537	GSM766538	GSM766539	GSM766540	GSM766541	GSM766542	GSM766543	GSM766544	GSM766545	GSM766546	GSM766547	GSM766548	GSM766549	GSM766550	GSM766551	GSM766552	GSM766553	GSM766554	GSM766555	GSM766556	GSM766557	GSM766558	GSM766559	GSM766560	GSM766561	GSM766562	GSM766563	GSM766564	GSM766565	GSM766566	GSM766567	GSM766568	GSM766569	GSM766570	GSM766571	GSM766572	GSM766573	GSM766574	GSM766575	GSM766576	GSM766577	GSM766578	GSM766579	GSM766580	GSM766581
A1CF	5.914818	5.348699	5.623651	5.335416	5.617666	5.445609	5.281293	5.501711	5.790666	5.329203	5.295749	5.085365	5.493107	5.491694	5.147208	5.377992	5.253963	5.262334	5.765255	5.818428	5.391537	5.854605	5.079528	5.450406	5.381356	5.321006	5.360159	5.792847	5.124049	5.08451	4.976995	4.972754	4.783437	5.5035	5.603432	5.538947	5.265304	5.558824	5.48781	4.945861	5.544318	5.046906	4.929172	5.58601	5.553093	5.697525	5.569193	5.79761	5.691791
A2M	10.970401	10.363158	10.833832	11.299475	11.499975	10.880492	10.138596	10.808682	9.302881	11.425459	10.762267	10.131447	10.248922	8.445678	11.333821	10.999753	11.027154	10.650139	8.026421	11.071442	9.760465	11.781102	10.568362	9.730935	13.610546	10.750227	11.279415	8.828774	9.769775	11.351721	10.693185	11.087942	11.317565	9.715684	11.198229	11.149928	10.389247	10.845258	9.982421	8.392468	10.138596	10.628451	9.597684	9.518649	9.952436	11.369491	10.880492	9.558485	10.057021
A4GALT	6.806479	6.868917	7.166649	7.103079	7.126222	7.249477	8.134517	7.489959	7.39439	6.423715	6.149973	6.492389	7.221589	6.798385	6.757831	6.567774	6.367839	6.234236	7.274522	7.108351	6.50378	6.849106	7.201047	6.586372	7.047451	6.865809	7.970138	6.219374	7.011798	8.424527	6.74488	7.056402	7.268308	6.909449	7.024974	6.750656	7.593497	7.593497	7.721568	7.006982	6.599914	6.632027	7.0448	6.804126	6.228755	6.553198	7.008691	6.989276	6.534259
A4GNT	6.331104	6.13151	6.142833	6.024172	6.061299	6.086408	5.939421	6.03709	6.250281	5.970514	5.817879	5.614466	5.877396	6.211676	5.830748	5.876918	5.612505	5.787234	6.157734	5.846637	6.040771	6.021034	5.74532	6.036585	6.19338	6.046023	5.983047	6.072331	6.011796	5.976156	5.744428	5.978651	5.78937	6.142343	5.91451	5.938844	5.958467	6.028305	5.827532	6.026273	6.211676	6.196717	6.027741	6.362	6.278388	6.248738	5.863204	6.440583	6.156695
AAAS	8.467758	8.274788	8.349904	8.189819	8.234506	8.198086	8.086651	8.485258	8.588292	8.338466	7.924831	7.959816	8.47496	8.400225	8.000464	8.008205	8.278722	7.914417	8.48329	8.743556	8.036091	8.329773	8.151525	8.147121	8.495685	8.691173	8.207561	8.561722	8.048743	8.48329	8.300716	8.129908	8.489223	8.42027	8.536037	8.446543	8.305798	8.286073	8.50522	8.754097	8.572259	8.463513	8.273428	8.437747	8.384003	8.478973	8.128582	8.471096	8.619654
AACS	7.180407	6.92797	7.794037	7.51376	6.736906	7.707344	7.758778	7.857453	7.727288	7.405778	6.828037	7.465432	7.259414	7.09079	6.850256	7.132702	7.807391	7.331292	6.482242	7.982067	7.282427	7.339819	7.192541	7.394377	6.734558	7.600243	7.5487	6.818036	7.282737	8.184888	7.251442	7.648078	7.011499	6.859604	6.869003	7.500385	6.761367	7.992632	7.864745	7.937376	8.572673	8.477047	8.09403	8.374009	8.048052	8.403769	7.630731	8.156495	8.406691
AADAC	4.545162	4.332841	4.240992	4.387259	4.253097	4.490598	4.174087	4.320484	4.523051	4.409716	4.221495	4.620929	4.34542	4.251418	4.288906	4.237642	4.260558	4.208931	4.298312	4.399015	4.401347	4.452658	4.367124	4.399015	4.415961	4.433373	4.337951	4.272881	4.342063	4.354564	4.378487	4.54159	4.235949	4.354172	4.21857	4.237259	4.600933	4.271626	4.499846	4.406231	4.388379	4.255722	4.400554	4.310788	4.322115	4.268233	4.035588	4.317784	4.328221
AAGAB	7.430777	7.212074	7.53508	7.56789	7.790741	7.096744	7.075066	7.112124	7.125979	7.209108	7.809024	8.461447	8.15622	7.264768	7.551667	7.428183	7.520661	7.749476	7.359271	7.73445	7.123045	6.983344	7.741281	7.157226	6.784951	6.837936	7.646947	6.961275	7.655571	7.392905	6.739107	7.375173	7.467398	7.96988	6.953173	7.352123	7.223259	7.609929	6.849034	6.652036	7.013525	6.906163	6.986823	7.22824	6.788583	7.101301	7.06812	6.750254	6.690272
AAK1	7.031598	7.026549	6.776839	6.722705	7.867129	6.699665	6.84007	6.520423	6.39447	6.657362	6.734714	6.58746	6.770698	6.433425	6.672408	6.401705	6.78057	6.450512	7.070413	6.720437	6.933647	6.592744	6.851293	6.422102	6.437972	6.451262	6.734714	6.752449	6.625199	6.543742	7.269882	6.635332	6.44639	6.201	6.617815	6.591976	6.556752	6.622898	6.298283	6.822669	6.463716	6.182674	5.818296	6.181105	6.324697	6.591204	6.257764	6.389633	6.506692
AAMDC	5.843739	5.986402	6.439363	6.610121	6.311179	6.246115	6.198445	6.196886	6.381915	6.69844	6.504984	6.421562	6.303245	6.402711	6.535006	6.761159	6.059245	6.230002	6.261478	6.458985	6.159285	6.501626	6.354884	6.157321	6.147914	6.4803	6.421177	6.326024	7.159224	6.235893	6.425557	7.161798	6.449375	6.411998	6.602547	6.084536	6.44791	6.658773	6.814673	6.16532	6.992728	6.775116	7.048323	6.634706	6.744542	6.623027	6.66771	6.775116	6.729875
AAMP	8.304441	8.60504	8.212112	8.461861	8.628822	8.64062	8.768708	8.498475	8.241667	8.71665	8.310052	8.669166	8.607159	8.271767	8.283068	8.014328	8.047275	7.971948	9.095815	7.722057	8.230155	7.871708	8.184771	8.471729	8.433672	8.400342	8.43744	8.704322	8.463618	8.50651	8.476736	8.58418	8.339774	7.869702	8.361945	8.63652	8.414801	8.477863	8.817569	8.471729	8.09983	8.981047	8.838156	8.819122	8.76506	9.01097	9.129533	8.921976	9.0794
AANAT	5.211753	5.463977	5.614594	5.371714	5.676196	5.240999	5.728871	5.489872	5.55629	5.712527	4.900559	5.48779	5.503166	5.636933	5.426148	5.59887	5.106828	4.953507	5.488877	5.253232	5.271737	5.281731	5.107878	5.332579	5.365388	5.372819	5.563011	5.304122	5.444311	5.353417	5.271253	5.359866	5.40489	4.932327	5.15643	5.496161	5.248934	5.909126	5.436039	5.266478	5.615599	5.392584	5.335215	5.366526	5.130014	5.40229	5.361083	5.82323	5.436039
AAR2	7.860479	8.116457	7.992704	8.025825	8.34535	8.158426	8.219944	8.346928	8.166574	8.164594	7.872136	8.097244	8.047749	8.598728	7.599737	8.830656	7.871597	7.942602	8.240829	8.136682	7.944168	8.048375	8.023809	7.873335	7.905577	8.353469	7.901016	8.382749	8.153088	8.288474	8.077221	7.867009	7.98973	8.067018	8.141794	7.930516	8.052842	8.494218	8.145048	8.122268	8.271975	8.498855	8.464517	8.432319	8.084168	8.190237	8.193039	8.404284	8.197789
AARS	10.325424	9.43814	9.359667	9.277823	10.101067	8.92513	9.511054	8.985094	9.129562	9.117804	9.240275	9.02571	9.673776	9.424851	8.635593	8.848233	9.122726	9.020228	10.190953	9.005394	9.176095	9.444407	9.245735	9.742563	10.001733	8.962135	9.273661	9.734701	9.875593	8.72561	10.238883	9.453416	9.465823	9.568842	9.627721	9.624374	8.993987	9.336578	9.361193	9.183176	9.509559	10.098499	9.959629	9.42924	9.646988	9.906915	9.705702	10.054408	9.673776
AASDHPPT	7.246324	8.152397	7.125678	7.652532	8.68499	7.790631	7.920746	7.888817	7.858557	7.956058	8.211172	8.424838	7.530018	7.249437	8.150787	7.774572	7.574919	8.370429	8.154371	6.890306	7.52345	7.468384	7.893173	8.285791	8.170938	7.651305	7.495171	8.933558	7.899747	6.517348	7.511772	7.899747	7.488299	7.062641	8.017504	8.48071	7.760219	8.047123	8.110554	6.620681	8.034735	8.65206	9.019632	8.391612	8.965049	8.070317	7.94644	8.373356	8.239744
AASS	6.532409	9.744629	6.604831	6.842008	7.422093	6.866004	7.686331	6.881198	6.813711	6.674482	6.610798	6.705232	6.429518	6.733721	6.416063	6.492232	7.353019	6.801905	5.976538	6.845706	6.911243	6.805697	7.139945	7.017871	7.738862	7.230395	6.68226	6.813711	6.099139	7.605256	6.502478	8.040638	7.100597	6.655117	6.917505	6.442783	6.254956	7.00298	8.17297	6.331375	7.917469	9.452309	7.401214	8.755248	8.545764	7.192118	7.457087	8.124651	8.417973
AATF	8.139546	8.398385	7.902709	7.999944	7.867003	7.972275	8.09516	8.28416	7.46591	7.905087	8.412637	8.007768	8.134146	7.392405	7.892998	7.543853	7.713273	8.269396	8.862003	7.55928	8.192494	7.818686	8.021005	7.911528	7.827052	7.272359	8.370126	7.828068	8.924834	8.389474	8.570829	8.484629	8.544528	8.524339	8.518036	7.836914	8.703617	7.694811	8.024863	7.104041	8.043216	8.120698	8.29577	8.030349	8.346773	8.037684	7.954169	8.072138	7.88282
ABAT	6.316616	6.260561	5.958164	6.272898	6.323851	7.10442	6.302459	6.275435	6.110017	6.60862	6.05655	8.876298	6.164725	5.751194	6.277198	6.020559	6.262993	7.171215	6.453886	6.028437	6.457207	6.198223	6.257765	6.652276	6.31478	8.001667	6.407799	7.583134	6.279434	6.277712	6.494922	6.008318	6.286675	5.845246	6.075844	6.079463	6.351904	6.203649	7.392651	8.087755	5.976502	5.934976	6.251235	6.154606	6.329456	6.08859	6.286117	6.209529	6.116583
ABCA1	8.610239	8.063601	8.929139	8.951657	7.555655	9.029241	8.097381	8.514743	8.323704	7.712839	6.958073	8.917113	7.867455	6.900376	8.121174	7.528919	8.291371	8.331516	5.86625	7.315765	8.629145	7.576959	7.43423	7.84631	6.991594	8.334169	7.95339	6.673037	7.910719	8.085161	7.108302	8.445228	8.568874	6.85605	5.919043	8.679719	8.718457	8.48497	8.682313	7.904543	8.123003	7.92357	7.582099	7.092423	7.593054	7.835538	7.906027	7.917525	7.326236
ABCA11P	4.965281	5.585697	4.864832	4.96023	4.778676	5.068246	4.898181	5.239493	5.104628	5.386712	4.753642	5.526802	4.915567	4.930919	4.97964	5.200643	5.089337	4.795013	4.62068	5.014228	4.623462	4.806634	6.199489	4.99383	4.904225	7.220529	5.442283	5.337102	5.391002	5.708578	5.77196	5.794045	5.558803	4.77632	4.968439	4.819645	4.665807	5.001432	5.508727	6.496642	4.863001	4.90107	5.213779	6.181291	5.633864	5.629983	6.1949	5.321289	5.201155
ABCA12	4.539531	3.997542	4.144324	4.093882	3.954764	4.042318	4.094669	4.318293	4.043206	3.98903	4.112679	4.156733	4.033975	4.052951	4.173775	4.043206	4.089249	4.098695	4.299793	4.135245	4.004721	4.062758	4.030561	4.014222	3.99057	3.98903	3.954764	4.172216	4.13354	4.167693	3.997542	4.147428	3.866684	3.949272	4.149062	4.259924	4.006394	4.01507	4.04968	4.291667	4.092213	4.217478	4.047882	4.061192	4.149062	4.041431	4.314004	4.054668	4.030561
ABCA2	6.646676	6.811993	6.573218	6.637466	6.591577	6.45838	7.205313	6.571691	6.564343	6.547622	6.545946	6.440561	6.600474	6.582717	6.308751	6.58378	6.375344	6.292316	8.033413	6.90357	6.441018	6.613826	6.333848	6.662275	7.849352	6.776059	6.557599	6.614809	6.795655	7.113369	7.086327	6.930247	6.51708	6.357513	6.30443	6.521875	6.580556	6.920973	6.866512	6.776059	6.616915	6.986251	7.38161	6.953223	6.577513	6.821821	6.808419	6.916371	7.021469
ABCA3	6.86843	6.588657	6.42835	6.378226	7.040827	6.46042	6.273307	6.493196	7.034895	6.69715	6.290449	6.476376	6.444519	6.201981	6.303824	6.288553	6.173834	6.017458	6.549196	6.415724	6.177714	6.261912	6.404209	6.378652	7.141291	6.943053	6.685207	6.145325	6.287789	6.770161	6.616919	7.255714	6.35962	6.019057	6.515641	6.504627	6.589073	6.706784	6.56034	6.319968	7.088323	7.481005	7.011969	6.620615	6.67751	6.751503	6.973608	6.777866	6.963659
ABCA4	5.804911	5.718492	5.947178	5.779414	5.619554	5.834925	6.056594	5.725386	5.935195	5.790346	5.802244	5.674635	5.696778	5.798908	5.672602	5.762533	5.683421	5.578868	5.685519	6.138713	5.814812	6.074527	5.75225	5.837235	5.897405	5.668316	5.529657	5.814812	5.522778	5.621937	5.402181	5.43641	5.579579	5.931591	5.849343	6.230867	5.945605	5.722968	5.712815	5.547916	5.847031	5.552568	5.737868	6.098122	6.014655	5.688626	6.023935	6.045352	5.915105
ABCA5	7.218044	6.967496	6.271354	5.909627	7.290431	6.012727	5.789469	6.538271	5.046063	6.004583	6.769164	6.153677	5.918239	8.60352	7.408344	7.395778	8.340849	6.657983	8.344067	5.344615	6.011907	5.840696	5.874562	5.433268	6.478855	6.486535	5.683889	5.787736	5.161367	7.796006	6.917718	6.555332	6.167499	5.796843	5.832694	6.360427	6.47962	4.357297	7.736531	7.702226	6.932177	7.487973	5.552365	5.803643	6.630252	6.721102	6.494485	6.396017	6.72932
ABCA6	5.423074	6.450201	5.657726	6.695502	5.054977	6.734517	7.174495	6.336534	5.349245	6.816227	4.929177	6.955882	5.975348	6.053593	7.68983	5.579203	6.126133	5.046847	5.341323	6.205191	5.551208	5.448233	7.949072	5.303214	5.604811	8.353725	7.98313	4.996769	5.881557	7.415516	6.935674	9.974408	6.542846	5.399746	4.883862	6.901551	6.324148	5.048292	6.204046	7.311002	5.850941	5.505095	7.826434	5.718861	6.014226	6.507505	6.059463	4.940728	5.255296
ABCA7	8.12581	8.466536	6.682446	7.137583	6.521202	6.918039	6.581154	7.579782	6.522472	6.666899	6.428868	6.764439	6.455913	6.592293	7.292107	6.690589	6.339585	6.687989	6.560496	6.954069	6.817235	6.77957	6.593047	6.590672	6.665919	6.741644	6.686324	6.260549	7.003484	7.042008	6.515554	6.875308	7.490778	6.471948	6.515554	6.799406	6.999786	6.661294	6.254011	7.091012	6.541795	6.71773	6.824626	6.571228	6.553058	6.253302	6.589675	6.35089	6.57563
ABCA8	4.029443	5.873999	4.767511	7.615145	5.798068	8.350303	6.90617	6.473699	6.655372	6.798984	4.146176	9.099061	7.48407	5.839238	8.116186	4.748576	7.589679	4.39807	4.584708	9.015909	4.235381	6.655748	9.859151	5.191895	5.360504	9.892522	9.071674	6.50495	9.101827	9.147638	4.874586	10.113456	8.17946	5.860711	4.628762	8.451799	7.250333	4.596789	8.979159	7.929092	9.104496	8.497059	8.364855	9.407346	9.892522	8.855582	9.67019	9.540555	9.114817
ABCB1	4.761571	4.856461	4.922142	4.60793	6.969749	4.485617	4.474973	4.399368	4.432741	4.454866	4.413129	4.564846	4.737517	4.488105	4.665385	4.577956	5.410296	4.429633	4.763444	4.76446	4.451713	4.457484	4.643928	4.481053	4.493428	4.59771	4.435266	4.356958	4.425883	4.510069	4.449716	4.592498	4.639649	4.55211	6.267198	4.923931	4.67367	4.494663	4.496457	4.528243	4.494663	4.373393	4.417788	4.392659	4.464563	4.621313	4.559829	4.438488	4.390826
ABCB11	4.475796	4.235658	4.170118	4.313363	4.198986	4.187641	4.355376	4.270462	4.272223	4.449777	4.205601	4.287489	4.248798	4.360492	4.204706	4.214579	4.153449	4.136898	4.311438	4.380825	4.334428	4.42526	4.203002	4.134938	4.277776	4.160786	4.185866	4.191233	4.169107	4.232278	4.293698	4.172026	4.111486	4.315237	4.31238	4.363857	4.274124	4.253485	4.242586	4.295396	4.460067	4.153449	4.257939	4.304795	4.20383	4.216312	4.361292	4.295396	4.246251
ABCB4	5.330773	4.823094	5.074038	4.670766	5.072381	4.571723	4.711553	4.592758	4.639176	4.798833	4.9527	4.754999	4.601887	6.081047	5.03379	5.620417	5.588114	4.705933	4.936091	4.975027	5.290898	5.267492	5.345381	4.703678	6.733276	4.55499	5.021544	5.091183	4.749671	4.945109	4.668881	4.772721	4.976943	5.149815	5.379124	4.777791	4.910676	4.61887	4.871592	4.726923	5.474943	5.617092	5.201012	4.951784	5.70549	4.720014	4.830787	5.578787	5.217058
ABCB6	6.904854	6.694717	6.849664	6.746647	6.848962	7.189341	6.863327	7.384272	7.61002	6.510548	7.036868	7.158396	6.998617	7.305781	6.648498	6.99535	6.872167	6.547275	6.650379	6.929444	6.506156	6.794678	7.012425	7.033779	7.171913	7.107068	6.982816	7.118994	7.384272	7.310095	7.968501	6.918736	7.071856	6.945112	6.803644	6.846192	6.508915	6.346812	7.371254	7.698722	7.275607	7.5972	7.941152	7.356599	7.237211	7.222793	7.130156	7.509621	7.277478
ABCB7	6.799526	6.888711	6.849986	6.897235	6.875931	6.934884	7.537866	7.19851	7.335403	7.029799	7.452746	7.119929	7.014096	6.115	7.384245	7.706749	7.482799	7.390116	7.346823	7.218494	7.279005	7.200414	7.210347	6.796986	7.312253	7.002304	7.244874	6.800279	7.176519	7.126694	6.919526	6.881113	7.168537	7.396396	7.095478	6.845605	7.434497	7.174639	7.646522	7.044425	8.512331	8.422913	7.867107	8.059377	8.214657	7.754842	7.984442	8.068231	7.931829
ABCB8	6.835566	6.872219	6.934286	6.658589	6.946923	6.723721	6.967365	7.001851	6.965904	6.978821	6.595329	6.549362	7.049692	6.893191	6.689054	6.942903	6.661579	6.331681	7.928575	7.548868	6.622222	6.509521	6.659376	7.210672	7.181156	7.106903	7.137246	6.771205	6.861783	6.904401	7.277534	6.606982	6.813513	6.475963	6.83944	6.834275	6.954971	6.842349	7.005947	7.078608	6.693244	7.160705	7.075697	7.220112	6.668422	6.956169	7.12891	6.880064	7.317431
ABCB9	6.670244	6.170701	5.949634	6.089145	6.410583	6.158529	5.949634	6.196024	6.250483	6.218786	6.310178	6.388109	6.287134	6.473815	6.47862	6.232731	6.353603	6.309696	6.706161	6.416385	6.331893	6.51845	6.42391	6.122976	6.417289	6.72578	6.151127	6.13065	6.386688	6.62986	6.745166	6.406636	6.281823	6.511069	6.250051	6.055569	6.267962	6.217285	6.578895	6.807775	6.796232	6.633188	6.571109	6.503521	6.480485	6.223001	6.028019	6.358578	6.236121
ABCC1	8.270888	8.339534	8.280656	8.41752	8.097507	8.212014	8.222983	7.680751	7.930555	8.192547	7.972364	8.840552	8.161318	8.015027	8.056354	7.751403	8.619804	7.94359	7.815282	9.033878	7.81039	7.623581	7.934528	7.820546	7.760887	7.171265	8.050973	7.462806	7.745783	9.4753	8.007368	8.243144	7.952702	7.408032	8.15663	8.214288	8.665232	7.862615	7.57645	6.866635	7.404915	7.85647	7.292972	6.976156	7.49326	7.114343	7.294747	7.854621	7.400066
ABCC10	8.599519	8.532966	7.825058	7.880175	8.152621	7.872277	8.309439	7.275308	7.910593	7.811435	8.454767	7.615962	7.927761	7.980866	7.64732	7.868167	8.096728	7.952409	7.375624	7.702132	8.350551	8.291956	8.03289	8.026066	8.088426	8.558843	7.730086	7.878084	7.322056	7.705495	8.329961	8.214634	7.957245	8.594816	8.195448	8.012211	7.869693	8.237845	7.878084	8.782676	8.008536	7.827065	8.05651	7.877558	7.753412	8.099671	8.184648	7.854907	8.11673
ABCC2	5.539113	5.199097	5.477909	5.485847	5.130216	5.345585	6.272572	5.129019	5.544027	5.447867	5.037272	5.554369	5.788028	5.14985	5.72852	5.189297	5.160557	4.839174	5.003493	6.606062	5.117751	5.024902	5.245912	5.139141	5.062352	5.143227	6.032937	5.312184	5.3264	6.052952	5.098872	5.650425	5.24213	5.211513	5.119237	5.647887	5.588944	4.925329	5.246919	5.293616	5.237756	4.996268	5.16386	5.081622	4.940834	5.208649	5.062701	5.387531	4.993859
ABCC3	7.017903	7.834681	6.114747	6.075046	5.733483	6.379363	5.913823	6.360635	6.41386	5.993163	6.483395	5.506137	6.0727	6.310398	6.073855	6.229139	6.051627	6.621457	6.175604	6.216157	6.678174	6.399377	5.857384	6.133818	5.827279	5.765753	6.10477	5.902184	5.977388	5.998418	5.884385	5.849158	5.680327	6.198314	6.291446	7.130903	6.322315	6.078526	5.946409	6.438933	6.066497	5.725199	5.862719	6.071063	6.082469	6.109294	5.811306	6.100165	5.852026
ABCC4	7.339397	6.2269	6.904454	5.962358	6.84233	6.035003	7.076956	7.204442	7.332137	6.074332	7.285797	6.381891	6.388729	7.096861	6.370847	7.603072	6.945046	7.290573	6.832097	5.763787	6.440648	7.308728	5.893686	7.189296	5.835626	5.848149	5.976971	6.63925	6.530985	7.058419	5.892425	5.401188	6.123969	5.736038	6.102442	6.414774	6.129865	6.757608	5.629435	6.189492	5.763787	5.50835	5.526935	5.904745	5.643153	5.679767	5.695307	6.073755	5.703149
ABCC5	8.585748	8.891703	8.113792	9.002964	8.473531	8.858932	8.381938	8.752761	8.080469	8.491569	8.851749	8.092382	8.184806	8.043538	7.911238	8.009958	8.133187	7.763364	8.583175	7.861864	8.341758	8.105578	8.137031	8.311465	7.886592	8.340579	8.242656	8.699073	7.745601	7.854034	8.09451	8.419662	8.001796	7.894417	7.372871	8.933367	8.521588	8.326368	8.054013	8.864388	7.893548	7.807	7.812277	7.756578	8.382527	8.328562	8.289379	7.869106	7.68493
ABCC8	5.914219	5.554626	5.752092	5.815708	5.74385	6.17163	5.821135	6.515302	6.448128	6.104415	5.766909	5.69409	6.046845	5.658976	5.677179	5.500504	5.592516	5.545391	5.851062	6.100615	5.734892	5.834545	5.937002	5.768412	5.60987	5.718601	5.631987	5.77688	5.726755	6.54781	5.646579	5.619872	5.464664	5.599418	5.969346	5.868599	5.650961	6.315961	7.133641	5.767651	5.837699	5.672511	5.709538	5.778796	5.764269	5.867562	5.847935	5.919486	5.963117
ABCC9	5.5826	5.319315	5.275698	5.199951	4.966707	5.366792	5.215356	5.280927	7.200385	5.703419	5.367581	5.104896	5.16508	5.381539	5.255308	5.720367	6.001773	5.35198	5.143181	5.784334	5.244575	6.019004	5.569034	5.458678	5.183797	5.359603	5.716635	5.274869	5.28179	5.883687	6.092834	5.637837	6.44603	5.375291	5.476812	5.953614	6.047968	5.800937	5.936675	5.212474	5.179352	5.54265	5.345002	5.452414	5.472769	5.931342	6.078986	5.352813	5.553538
ABCD1	8.088845	7.460421	7.207031	7.267562	7.002388	7.138084	6.951883	7.261725	7.283757	6.930793	7.203473	7.028526	7.149552	7.277855	7.077266	7.070506	7.040021	7.309426	7.199807	7.760046	7.267229	7.631876	6.895985	7.045421	7.294197	7.280424	7.315438	7.256732	7.051005	6.632087	6.909471	7.106503	6.966171	7.672392	8.163969	7.277855	7.762475	7.421161	7.593416	6.548982	7.675645	6.842684	7.079285	7.160215	7.245968	7.265086	7.101664	7.440376	7.357997
ABCD2	3.876425	3.844684	3.703852	3.755188	3.816461	3.826804	3.722499	3.638456	3.789082	3.855682	3.831565	3.775299	3.656458	3.831565	3.789082	3.710853	3.803081	3.75254	3.791081	3.803081	3.791934	3.799091	3.726527	3.699501	3.855682	3.742469	4.02584	3.760458	3.709588	3.727957	3.835143	3.757896	3.753975	3.718237	3.787969	3.811941	3.807957	3.794891	3.872097	3.791934	3.856425	3.903793	4.304474	3.899892	3.830603	3.903793	3.757896	3.784886	3.777688
ABCD3	6.198595	7.069303	7.07867	7.275055	7.809791	8.024089	7.778586	7.637927	7.545193	7.614733	8.330914	8.442159	7.266747	7.101355	7.485022	8.088699	8.102088	8.474164	7.794833	6.030225	7.564161	7.640611	8.20046	7.516996	7.933109	8.264622	7.537886	8.328856	7.087143	6.767576	8.198495	8.134908	7.725831	7.022092	9.136714	7.761591	7.47562	7.548398	7.770999	8.219743	8.312295	7.983182	7.939359	8.336282	8.288889	7.946735	8.55805	7.720412	7.761967
ABCD4	7.332373	7.430666	6.989353	7.294553	6.788285	7.176869	7.217616	7.178422	7.444834	7.224605	7.149008	7.175904	6.936906	6.861101	6.940239	7.064609	7.000617	7.000617	7.076217	7.401079	6.951845	6.875707	7.033791	7.027069	7.368346	7.765348	7.189676	6.687308	7.016843	7.014712	6.635855	7.148508	7.246779	6.566873	6.696841	7.291487	6.897723	7.61061	7.120326	7.45273	7.570254	7.689942	7.443256	7.4318	7.475972	7.226909	7.836724	6.728342	7.511337
ABCE1	6.870286	7.19253	7.427597	8.183352	7.868373	8.184479	7.331555	7.305271	9.057914	7.896152	8.935133	8.731026	7.769535	8.131526	7.828723	8.520505	8.982307	9.542524	8.882272	7.377187	8.392309	7.489812	7.638603	8.840167	8.304811	7.684337	6.994073	7.811038	8.855202	7.947169	8.427126	7.906043	8.387984	8.127658	7.954194	7.89997	8.371985	8.427126	7.795538	7.702551	8.297175	9.145584	9.276287	9.121252	8.758309	8.04812	8.408678	8.67863	8.421477
ABCF1	9.097936	9.240067	8.80331	8.870392	8.657131	8.823791	9.08438	8.459027	8.913689	8.591458	9.045712	8.942891	9.234467	9.142518	8.944717	8.55627	9.255415	9.208476	9.015584	8.583976	8.960406	8.773893	8.890095	8.824574	9.339444	9.128362	9.178933	9.3408	9.202165	8.845179	8.819025	8.857054	8.991948	9.669042	9.157234	9.088161	8.816656	9.761536	8.903045	9.398579	9.066467	9.339444	9.271785	9.016492	8.857913	9.194702	9.008068	8.980563	9.77176
ABCF2	6.70036	6.669565	6.607429	6.573189	6.692019	6.640689	6.822051	6.931219	6.664958	6.70674	6.817461	6.979863	6.828409	6.59605	6.549358	6.768088	6.83622	6.312027	6.946997	6.747548	6.743891	6.521	6.680284	6.780825	6.657702	6.604113	6.757463	6.568057	6.867473	6.585955	6.632817	6.386762	6.660994	6.563399	6.894236	6.638102	6.65661	6.765205	6.672503	6.876444	6.806309	7.283277	7.253812	6.671322	6.657702	6.818297	6.895114	7.130488	6.938363
ABCF3	7.819082	7.880515	7.624677	7.773506	7.577147	7.805835	7.525582	8.067426	7.699564	7.924935	7.506801	7.558462	7.735109	7.628345	7.394558	7.453631	7.392658	7.241084	7.826406	7.814095	7.424627	7.255578	7.64489	7.661223	7.818221	7.699186	7.672625	8.56361	7.603155	7.616073	7.6656	7.917992	7.540177	7.432753	7.429878	7.875076	7.799363	7.830371	8.040525	7.918881	7.611459	7.791105	7.699961	7.653989	7.743099	7.896751	7.85143	7.907257	8.013776
ABCG1	7.324665	7.059625	7.306026	7.508954	6.000549	7.227187	6.465516	6.67485	6.467591	6.573405	6.309825	7.504257	6.373413	6.025188	7.687972	7.091543	6.9199	6.630036	5.761406	6.924971	7.241067	6.560839	6.597119	6.170269	6.081007	6.825024	7.247896	5.945572	6.486187	7.182699	6.136832	6.707986	7.482679	6.157652	5.959955	7.627537	7.229009	6.739483	6.243327	6.24624	6.159609	6.121764	6.158535	5.998027	6.150476	6.071338	6.235853	5.92754	6.022739
ABCG2	4.987729	4.941228	5.867567	6.024557	6.622747	6.533205	5.644496	5.580649	5.268499	6.243097	5.070722	5.935418	5.696506	6.362979	5.669566	5.521442	6.871135	5.013183	6.260944	5.763669	5.074571	6.39968	5.887561	5.854877	6.404516	6.370294	5.744359	6.426409	5.56925	6.493793	5.938226	6.802966	5.76779	5.543007	6.652075	5.494128	5.348326	5.981448	6.413077	5.608994	5.447215	5.106154	5.326746	5.346307	5.341927	6.163544	5.308164	5.220714	5.402376
ABCG4	5.841851	6.198214	6.286267	6.130057	6.191254	6.191254	6.472974	6.11913	6.220105	5.740033	5.931288	6.038609	6.138016	6.226043	5.896475	6.239932	5.854831	6.128815	6.282583	6.291874	6.157155	5.997265	5.965569	6.20747	6.060599	5.924621	6.024223	6.213644	5.94193	5.90601	6.216501	6.098251	5.981943	6.249296	5.838942	6.2117	6.346579	6.460296	6.188518	5.947935	6.181006	6.072592	5.960749	6.453874	5.956568	6.105274	6.232734	6.198644	6.257826
ABCG5	4.901478	4.721848	4.774015	5.108328	4.982901	4.89866	4.974562	4.872498	4.956904	5.132057	5.137042	4.91415	5.082259	5.229841	4.95549	4.961485	4.875318	5.076754	4.927874	5.174129	5.00047	5.122768	5.069379	4.949458	5.011141	5.138762	5.006046	4.967822	4.925264	4.923239	4.991933	5.025488	4.755232	5.429531	5.125853	4.901478	5.002473	4.749022	5.006046	4.969253	5.165812	4.964697	5.011141	5.059967	5.141056	5.10072	4.817293	5.453794	4.893797
ABHD10	7.547442	7.525981	8.132688	7.993391	8.569933	7.586913	8.758632	8.241751	8.241751	7.943535	7.433346	8.790476	9.094495	7.852506	7.955619	7.298935	7.623534	7.485128	7.692951	6.966843	7.797375	8.110216	7.857964	8.415794	6.442871	8.001243	8.201672	7.620094	7.929077	8.384771	7.611132	7.896695	7.887566	7.394528	6.420349	7.74017	7.426438	7.439751	8.412767	8.301019	8.94694	8.590038	8.407371	8.810937	8.737297	8.340624	8.390469	9.12051	8.259603
ABHD11	7.253564	7.385589	7.37951	7.446542	7.081555	7.408833	7.218953	7.214789	7.490126	7.282254	7.211931	7.568274	7.40744	6.948449	6.923273	7.288904	6.978389	6.79422	7.312439	7.729647	6.985205	7.17807	7.131991	7.033998	7.172583	7.312439	7.618936	8.003883	7.322123	7.548701	7.077005	7.28766	7.33699	7.122809	7.487395	7.3499	7.383204	7.455246	7.408365	6.825988	7.364676	7.510654	7.367389	7.185171	7.529481	7.350299	7.510088	7.536533	7.278543
ABHD17A	10.019166	10.176631	8.981335	9.810065	9.165334	9.231575	9.68473	10.022188	9.884845	9.516278	8.431233	9.259038	9.288925	8.958128	9.265102	9.562725	9.456319	8.365243	10.784544	10.556427	9.274688	9.725293	10.016335	8.743001	8.732715	9.625237	9.445018	10.415141	9.401546	9.821306	9.3504	9.732907	9.585952	8.942873	9.5835	9.062917	9.315404	9.991886	10.105591	10.115234	9.93708	9.7122	9.668998	9.671463	9.132925	9.633113	9.630707	9.088488	9.93708
ABHD17B	6.388006	6.473293	6.505206	6.139211	6.444435	6.252134	6.270476	6.684283	6.372157	6.518983	6.432496	6.308276	6.127043	7.021511	6.639384	6.663112	6.526432	6.761877	6.715165	6.76817	6.406677	6.207655	6.609438	6.348384	6.926417	5.9719	5.926165	6.957095	6.551391	6.524433	6.181258	6.545686	6.475646	6.569089	7.059775	6.365107	6.60788	6.828102	6.57107	6.556371	6.262408	6.939218	6.599774	6.643401	7.002369	6.77462	6.324976	6.759106	6.834472
ABHD2	7.519324	7.456272	7.75046	7.545396	7.373176	7.444337	7.629443	7.254959	7.502744	7.129277	7.603091	7.248614	7.502744	7.640167	7.240525	8.283918	7.684384	7.712866	7.211953	7.694698	8.057043	7.973261	7.974372	7.321354	7.214093	7.087662	7.069728	7.475132	7.119653	7.62867	7.178087	7.350663	7.041975	7.736928	7.240852	7.474787	7.659176	7.480307	7.296419	6.91675	7.417459	7.402956	7.340823	7.383174	7.812571	7.434525	7.644802	7.955371	7.733324
ABHD3	8.178267	8.09388	7.354093	8.463804	7.375422	8.667194	7.95111	7.863952	7.660265	7.737425	7.737988	8.048922	7.624709	7.862817	8.287851	7.165809	7.743913	8.026038	6.790352	6.885363	7.81847	7.519993	7.082048	7.746314	7.927067	7.929636	7.861455	6.830675	7.035173	7.451649	6.886301	6.517874	7.673643	8.063824	7.072262	8.734227	7.701716	7.530627	7.785826	7.643266	8.132011	7.751479	7.671794	7.683171	7.520582	7.744605	7.193215	7.464046	7.478328
ABHD4	8.692361	8.467645	8.226918	8.493835	8.588003	8.016593	8.830402	8.177712	8.566929	8.080403	8.64264	7.921616	8.68352	8.225177	8.024702	7.960497	8.278207	8.139602	8.584024	9.244686	8.197829	8.234148	8.069623	8.406194	8.301963	8.605617	8.576956	8.443223	8.244042	8.010668	7.782646	8.284948	7.822913	8.262327	8.549418	8.349587	8.19692	8.636281	8.450698	7.807937	8.167247	7.687279	7.553102	8.13328	8.099794	8.315351	8.397602	8.214332	8.363479
ABHD5	5.463038	5.659924	5.78609	5.774981	5.728748	6.2494	5.816764	5.831043	5.622446	5.777607	5.768083	6.822476	5.956423	5.517859	5.75309	5.639967	5.596386	6.003568	5.580217	6.218152	5.849514	5.582562	5.857576	5.738539	5.533258	5.637614	5.887949	5.821289	5.704318	6.285837	5.47484	5.953438	5.779621	5.728748	5.892141	5.869121	6.020054	6.011436	6.455219	5.543583	6.038102	5.712044	5.722844	5.79162	5.76434	5.863136	5.776308	5.67506	5.961048
ABHD6	7.179011	6.924405	6.874255	7.129995	8.455748	7.989877	7.698816	7.480909	6.526387	7.38262	6.878281	6.821709	7.316542	6.030873	6.936166	6.577778	7.271844	6.751919	8.410661	8.663003	6.783079	7.149132	8.0578	7.06483	6.735642	7.695828	7.354489	7.38262	6.980752	7.968849	6.526387	8.04372	7.154091	7.099789	7.929012	7.556659	6.946468	6.721172	6.532989	6.479042	7.564772	6.923353	7.234774	7.156176	6.829219	7.127789	7.267112	6.929721	7.114111
ABHD8	6.886807	6.255593	6.137039	6.473748	6.375027	6.328921	6.364898	6.108203	6.515169	6.518898	6.293552	6.340515	6.310702	6.20262	6.341335	6.266218	6.354425	6.223045	6.768789	6.677184	6.341335	6.303327	6.410495	6.253957	5.976136	6.75089	6.619751	6.792287	6.666153	6.863036	6.363711	6.788473	6.598765	7.688763	6.395369	6.37121	6.450636	6.458389	6.473346	6.537501	6.552793	6.696018	6.52211	6.675373	6.229984	6.021811	6.515472	6.234022	6.644604
ABI1	7.73665	8.257225	8.180494	8.565892	8.079201	8.484414	8.361445	7.550837	8.079553	8.633567	8.546028	8.577089	7.951024	7.554735	8.661402	8.450325	8.151639	8.42733	7.142519	7.310016	8.647695	8.139068	7.865852	8.414827	7.908647	8.050008	7.873959	7.237424	7.893177	8.241748	8.38778	8.802618	8.796419	9.57638	7.868577	8.665212	8.277928	7.31732	8.084396	6.886932	7.228449	7.789162	7.647267	7.692873	7.661086	7.290006	7.76566	6.705957	7.588162
ABI2	7.410707	7.589817	7.390971	7.202159	7.192492	7.273289	7.358538	7.823531	7.827765	7.123018	7.872912	7.144624	7.193924	8.059126	7.050704	6.871261	7.712714	7.497807	7.941564	7.887595	7.438271	7.541368	7.655922	7.554385	7.731931	7.415687	7.244799	8.242307	6.860107	7.025808	6.982762	6.808385	6.738496	7.695182	7.84769	7.369517	6.771952	7.528148	7.2699	7.474418	7.446595	7.982844	7.476559	7.519078	7.587075	7.506979	7.041825	7.371431	7.798899
ABI3BP	6.210993	6.80954	8.2257	7.81703	6.212293	6.394364	8.40274	6.779919	6.395455	6.007914	6.017135	6.125179	6.644582	6.11762	6.293911	6.008475	6.111981	6.075454	5.69333	9.229529	6.94384	6.419695	6.383291	6.069081	5.802307	6.625791	6.286256	6.195726	5.917523	6.795845	6.899152	6.707484	6.246421	7.188859	6.030004	6.33737	8.183561	6.257541	5.987906	6.991521	5.691943	5.697085	5.660275	5.698949	5.769215	6.003706	5.683513	5.987906	5.743847
ABL1	8.952521	9.293056	9.709564	8.893891	8.590835	9.314818	9.377186	9.647234	9.091129	9.24721	8.983328	9.554146	9.129195	9.550793	8.449195	8.75292	9.493073	8.787051	8.55835	10.734908	9.295584	8.87705	10.937439	8.745147	10.913433	9.478098	9.11575	9.452642	8.911379	9.831586	8.840105	10.40048	8.926145	9.24721	9.061647	8.879797	9.016969	10.093602	9.254737	9.892934	8.987132	9.214073	9.068088	9.007991	9.223431	9.271194	9.384071	9.040688	9.370483
ABL2	7.117032	6.896772	7.46714	7.368213	6.929251	6.855089	6.890712	7.157188	6.690924	6.927009	6.868017	6.597366	6.886756	7.041973	7.075533	6.866922	6.946878	6.631982	6.656224	6.9056	7.673661	7.362134	8.266204	6.872932	7.108243	6.808672	7.052752	6.92555	6.833515	6.551019	6.551019	6.532489	6.676068	6.886361	6.955726	7.231407	7.354495	7.279557	6.622326	6.523471	6.694612	6.57416	6.63379	6.845445	6.823205	6.847464	6.780678	6.810505	6.498162
ABLIM1	7.324897	7.177772	7.61687	7.899478	9.125081	7.267712	6.581733	7.006248	9.197504	7.97482	7.748123	9.120779	7.520623	6.54811	8.22924	7.182515	6.984554	7.312795	8.245315	8.958716	6.78032	7.487785	9.2063	7.038292	7.396818	8.214687	7.772767	7.34454	7.876536	7.236744	7.730565	8.953681	7.697105	7.150406	6.389544	7.077579	7.472998	7.446835	7.257475	6.916437	7.489353	7.379001	8.275445	7.404138	8.108526	7.811144	8.349003	7.92135	7.71837
ABLIM3	6.333416	6.483656	6.567713	7.621638	6.604862	7.389062	7.584917	6.829782	6.527209	7.427381	5.819627	7.564364	7.505151	5.937545	6.800587	7.779759	6.818745	6.266605	6.293165	7.704172	5.761537	6.275995	6.787136	6.048012	6.982808	6.93834	6.757738	6.518101	6.40529	7.154966	5.862451	7.237846	6.9987	6.349671	5.879662	7.054321	8.109073	6.27451	6.222961	6.440779	6.843784	6.093999	6.883716	6.817318	6.761678	6.631929	8.062547	6.660244	6.837896
ABO	5.764046	5.540977	5.893222	5.685939	5.716711	5.921986	5.847096	5.558188	5.465195	5.564766	5.460893	5.442688	5.634446	5.393127	5.420725	5.635341	5.323925	5.393582	5.690082	5.786619	5.646737	5.516047	5.335228	5.503315	5.475654	5.331341	5.392667	5.653015	5.639406	5.650414	5.543381	5.58147	5.28737	5.364769	5.803588	5.89953	5.696509	5.763627	5.762763	5.503315	5.662037	5.461861	5.595918	6.172048	5.729457	5.918698	6.213528	5.766142	5.648785
ABR	7.598957	7.799349	7.887121	7.617431	7.635477	7.784292	7.778656	7.669327	7.885679	7.442173	7.533186	7.314184	7.410846	7.406942	7.429544	7.390154	7.580765	7.441239	7.48892	7.641513	7.751182	7.39616	7.368232	7.352292	7.867109	7.501344	7.677586	8.050209	7.121437	7.150443	7.967818	8.234692	7.626932	7.517403	7.622494	7.52047	8.160085	7.677586	7.903801	7.868964	8.37301	8.081356	8.202926	7.827354	8.134272	7.913929	7.906084	8.510957	8.08245
ABT1	7.582888	7.800737	7.411959	7.358097	7.47355	7.219887	7.739482	7.139091	7.502703	7.676608	7.586764	7.388977	7.549542	7.483412	7.5042	7.412547	7.394052	7.365582	7.790097	7.201657	7.518994	7.393583	7.394052	7.646533	7.492262	7.247805	7.505772	8.046538	7.861739	7.291241	6.777286	7.54859	7.554716	7.973743	7.424158	7.662038	7.487088	7.688359	7.954899	7.650999	7.722484	7.683436	7.552076	7.747219	7.529043	7.54859	7.481284	7.701145	7.905065
ABTB2	7.178207	7.452269	7.866534	7.369491	8.127491	6.790658	8.564238	6.88214	7.109552	6.969185	6.905313	7.264252	7.504193	6.834568	6.83636	6.96794	6.690895	6.913696	9.083589	8.147885	7.179484	7.225111	7.013951	7.136069	7.530565	7.084539	6.553353	7.213022	7.126951	7.430067	6.841966	7.346199	6.803556	7.156549	7.374007	7.194347	7.072346	7.305907	6.939443	7.038224	7.159534	6.684369	7.340797	7.001206	7.200807	7.049768	7.032099	7.485154	7.370868
ACAA1	8.110111	8.069999	7.737227	8.092679	7.979106	8.102315	7.966214	7.936965	7.35693	7.683636	7.90561	7.92447	8.072896	7.43887	7.987656	7.406212	7.635903	7.665606	8.068024	8.396208	8.009651	7.607224	7.56874	7.782161	7.272821	7.714286	8.059898	7.936965	7.95585	7.52206	8.611537	8.432628	8.182248	7.24101	7.517656	8.160832	8.15308	7.787482	7.963367	7.916601	8.91488	8.342203	8.212407	8.520213	8.585807	8.96795	7.993908	8.555903	8.891014
ACAA2	7.700862	7.872538	7.611301	7.827475	7.600822	7.878741	8.00631	8.156394	8.210755	8.009502	7.401834	7.421183	7.668536	7.347037	7.972847	7.394364	7.449259	7.595491	8.0744	8.095701	7.354998	7.382019	7.725331	7.806371	7.878192	7.673213	7.516494	7.747151	8.035449	7.786242	7.498806	7.811332	7.666222	8.202715	7.531522	7.954437	7.338937	7.843676	8.339585	7.558748	8.640538	8.11188	8.383924	8.209263	8.321724	8.441125	7.861839	8.521582	8.377853
ACACA	7.412165	7.289889	7.697242	7.290336	8.007478	7.826658	8.301733	7.838638	7.658809	7.564398	8.017617	7.767973	7.646874	7.723037	7.426143	7.201721	7.978374	7.975186	8.415554	7.303742	8.221821	7.903986	7.753986	8.139987	7.922865	7.562427	7.879113	7.701872	7.671524	8.039141	8.145155	7.723548	7.429962	7.778362	8.394918	7.403167	7.659298	7.669457	7.627205	6.911029	8.17599	7.645482	7.86248	7.939922	7.941856	7.919161	7.827735	8.180562	7.946833
ACACB	7.315975	7.277145	7.389909	7.182234	7.420831	8.831771	7.556805	7.682747	7.580033	7.432841	6.75695	7.356514	7.322772	7.392253	7.505919	6.886036	7.296794	6.930632	7.296066	7.972031	6.779803	7.554226	7.142401	7.089265	7.096468	7.925156	7.675111	7.081419	7.019477	7.844391	7.740573	7.829714	7.373499	7.365836	7.545552	7.505276	7.217172	7.532897	9.030277	7.419074	11.147109	10.531609	10.634384	10.265969	11.098741	11.172993	11.10767	10.608508	10.982131
ACAD10	7.409751	6.918848	6.959824	7.211752	7.083433	6.66037	7.036228	7.685498	7.129207	7.043985	6.896651	7.535711	7.202709	7.150593	6.92377	6.616355	6.970622	6.573689	6.919376	7.017585	6.722453	6.505469	6.881483	6.842132	7.142495	7.252684	7.252289	7.236102	7.143968	7.206343	7.426548	7.267221	6.815499	6.925123	7.055816	6.792068	6.868759	7.306154	7.10961	7.402839	7.492537	7.784656	7.458612	7.71235	7.399398	7.831609	7.421579	7.527584	7.509946
ACAD8	6.142414	7.00453	6.96102	6.727721	7.150444	6.814853	6.81369	6.92888	6.393613	7.188625	6.854558	7.012593	6.5618	6.06868	6.818851	6.938283	6.795891	6.811377	7.647754	6.834162	6.836081	6.444398	6.964019	6.875608	6.799371	7.088474	6.907524	6.353759	6.833578	6.57071	6.946658	7.803358	6.598337	6.567975	6.669132	7.102483	6.546105	7.369342	6.103713	6.211319	7.863508	7.302367	7.693868	8.172237	8.074184	7.731011	7.022354	7.460315	7.635339
ACADL	4.354704	4.200308	4.33886	4.244501	4.806158	4.944848	4.305274	4.42146	4.367544	4.353405	4.43562	4.524808	4.538166	4.564751	4.584185	4.349279	4.810286	4.307323	4.399941	4.294424	4.245152	4.882024	4.364196	4.221229	4.256464	4.204278	4.692555	4.299614	4.254936	4.419495	5.135253	4.551359	4.806647	4.41626	4.293015	4.330557	4.366154	4.214322	6.057546	4.354704	4.539926	4.240365	4.31168	4.26393	4.239558	4.241038	4.153801	4.64614	4.290979
ACADM	7.345362	6.803598	8.765367	8.263422	8.306103	8.25519	8.253662	7.619894	7.708145	8.079315	8.28163	7.909634	7.423843	7.963468	8.406208	8.273523	8.318652	8.505527	8.082268	5.867704	7.632035	7.84299	7.918702	7.995141	7.911272	8.039475	7.675358	8.042947	7.123261	8.074321	8.041155	7.871414	7.990471	7.333087	7.652953	7.815821	7.612085	8.072713	8.159039	7.785604	9.102461	8.984952	8.787048	9.095801	9.231858	8.367236	8.527915	9.123975	8.733181
ACADS	7.294989	6.96018	6.999898	6.995305	7.039166	7.047069	7.00147	7.204959	7.05088	7.022957	6.609749	6.96999	7.076623	6.362571	6.943216	6.82218	6.633818	6.658653	6.912263	6.749156	6.642854	6.969527	6.730056	6.809399	6.745704	7.396417	7.228089	6.867087	7.226448	7.590977	7.080026	7.482124	7.043015	6.605203	6.674539	6.929397	7.051513	6.990571	7.486473	7.636005	7.681219	7.491924	7.360929	7.338078	7.17376	7.17543	7.273678	7.480265	7.329227
ACADSB	4.732624	4.882046	4.738333	4.666138	4.919129	4.943743	4.975535	4.861661	4.477793	4.658686	4.738333	4.692571	4.853836	5.116574	4.787057	4.936322	4.926418	4.732624	5.000912	4.732624	4.869633	4.813326	4.78442	4.74703	4.555025	4.845776	4.555025	4.916777	4.975535	4.963828	5.074094	5.669073	4.573177	4.845776	4.856358	4.899308	5.352959	4.598965	5.101303	4.63452	4.936322	4.482081	4.938618	5.221847	4.735603	4.754414	4.876765	5.049398	5.003196
ACADVL	9.832077	10.633496	9.699587	9.560809	9.484952	10.467709	10.319557	10.494655	9.595347	10.131037	9.091309	9.195985	10.01464	9.493415	9.451669	9.571186	9.887576	9.108637	9.171765	10.561352	9.17909	9.104547	9.669272	9.424111	9.750779	10.952066	9.484952	9.782771	9.395803	10.675752	10.752102	10.815257	9.450281	8.884751	8.882986	10.307256	9.24338	10.900899	10.516263	11.294055	11.247535	10.895766	10.980977	10.895766	10.762492	11.569551	11.094054	11.114483	10.723194
ACAN	7.489221	7.399015	11.381766	7.069146	8.212243	6.896334	6.788638	6.876304	7.114667	7.555121	6.9997	6.746486	7.073083	6.976142	6.639213	6.611748	6.844348	6.632407	6.856258	7.448235	7.283319	8.331415	6.74695	6.867844	8.062133	6.813922	6.779356	7.279642	6.864723	6.920674	7.566065	6.553528	6.770545	7.11648	7.192838	7.021613	6.948531	6.743122	7.218765	7.018201	6.736301	6.907146	6.918929	6.675363	6.682994	7.116899	6.801275	6.928029	6.819596
ACAP1	7.612385	8.101829	6.642671	6.654316	6.366194	6.345838	6.880489	6.331904	6.527702	6.470812	6.425927	6.422912	6.749787	6.405496	7.287626	6.315191	6.442222	6.57171	6.593775	6.411545	6.58473	6.451603	6.457793	6.227017	6.360624	6.331247	6.669276	6.449092	6.39031	6.446261	6.144559	6.275977	7.199903	6.415783	6.466018	7.123555	7.212011	6.416724	6.449744	6.391843	6.38174	6.424109	6.425062	6.411181	6.391843	6.368999	6.40203	6.635525	6.446924
ACAP2	6.576138	7.048604	7.123186	7.471054	7.04989	7.717672	7.199929	7.245083	6.763772	7.170404	7.010229	7.789278	7.195507	6.297887	7.676692	7.253778	7.216586	7.056647	6.928231	6.158298	7.219158	7.42788	7.098662	7.343114	6.482826	7.559432	7.243793	6.982377	7.088677	6.861078	7.242511	7.414181	7.489027	6.915547	6.002346	7.30251	6.929502	7.176084	7.217828	7.380448	7.098662	6.987872	6.857552	7.208643	7.161586	6.707232	7.281378	6.560575	6.720513
ACAT1	7.757473	8.073464	7.990799	7.947199	8.048555	8.223584	8.238582	7.990799	8.646711	8.691896	8.114687	8.171126	8.102938	7.806353	8.593103	8.280797	7.756863	8.238582	7.40373	8.062578	7.625645	8.338372	7.823054	8.151524	8.009858	8.042368	8.09736	8.246678	8.163541	7.405977	8.337803	9.038762	8.020723	8.157715	8.40926	8.38852	8.52233	8.085989	8.935142	6.460584	8.601288	8.825754	9.651202	8.890032	9.006162	8.883751	8.788039	9.038762	8.701453
ACAT2	5.703594	6.786347	6.445169	6.864933	6.859812	6.708039	7.121874	6.892897	6.858034	6.909776	7.335183	6.504607	6.098291	5.986968	6.411681	6.530612	6.202597	7.389685	6.906384	6.641698	8.037155	6.730032	6.727568	6.63992	6.736775	6.722217	6.397145	8.131289	7.097385	6.741027	6.695482	6.09708	6.379759	6.94399	6.803212	6.536265	6.747595	7.191161	6.720994	6.368184	7.196746	6.786347	7.173717	7.154491	7.252635	7.366001	7.102363	6.842	7.666865
ACBD3	7.864514	8.481018	8.71794	8.617583	8.496096	8.729044	8.155738	8.4534	8.297324	8.065001	8.438897	8.788875	8.659046	9.308508	8.344888	8.277993	8.54248	8.226214	8.367116	7.04806	9.117934	8.594949	8.711406	8.58719	8.643936	7.667609	8.521264	9.072041	8.032403	8.39032	8.865167	7.466601	7.825531	7.869945	8.342766	8.534806	8.322951	7.956807	8.143413	8.713112	7.974042	8.45716	7.979042	8.043172	8.580299	8.349207	8.330342	8.372184	8.123177
ACBD4	8.799116	7.402875	7.296775	7.690679	7.731926	7.354575	7.170741	6.983413	7.657334	7.539617	6.898426	7.027254	7.167582	7.600649	7.481997	7.077299	6.902995	7.020525	7.635171	7.54249	7.001648	7.456937	7.434024	6.945439	7.250648	7.750966	7.648829	6.571018	7.515041	7.210648	8.137499	7.767507	7.217907	7.570663	6.808365	8.105217	7.370509	6.934519	7.780403	6.894562	7.713052	7.739139	7.409585	7.679649	7.231746	7.477179	7.29596	7.570663	7.655069
ACD	7.815108	7.993714	7.284421	7.626739	7.935839	7.492043	7.645794	8.086805	7.278205	7.767378	7.524749	7.587597	7.648446	7.487938	7.88123	7.619391	7.431761	7.339084	7.925663	8.004922	7.772572	8.044803	7.777957	7.477593	7.707555	8.137525	7.840393	7.98061	8.17827	8.274011	8.397826	8.467052	7.574255	8.17827	7.86421	7.503796	7.414414	7.904596	7.740694	8.165082	7.979485	7.812952	7.433963	7.652876	7.821712	7.94164	8.0254	8.079321	7.998596
ACE	5.749773	5.697844	5.443172	5.662458	5.385721	5.368599	5.283873	5.506994	5.436967	5.64514	5.480921	5.389129	5.991978	5.345255	5.308876	5.939888	5.535138	5.320907	5.802289	6.42928	5.689139	5.561861	5.750992	5.683294	5.496842	5.472605	5.934419	5.267365	5.27613	5.828659	5.603711	6.255651	5.676253	5.678582	5.857078	5.499196	6.349827	5.894748	5.506337	5.332356	5.462969	5.689803	5.559099	5.525338	5.102356	5.170057	5.511628	5.63358	6.135572
ACE2	4.281193	4.407023	4.300007	4.377218	4.363929	4.355625	4.583026	4.338629	4.456263	4.396687	4.488481	4.521512	4.331317	4.380951	4.409048	4.339439	4.396021	4.442811	4.431243	4.506187	4.32553	4.434173	4.395327	4.463396	4.470616	4.444206	4.452052	4.381796	4.289053	4.525232	4.490411	4.334298	4.329852	4.461243	4.332741	5.416345	4.270815	4.329082	4.442162	4.470616	4.546977	4.40065	4.471759	4.464034	4.458495	4.4063	4.399097	4.469261	4.402133
ACHE	5.967291	5.648351	5.786759	5.71397	5.665871	5.733024	5.554813	5.864918	5.740424	5.681159	5.682263	5.682263	5.824594	5.701527	5.734746	5.590247	5.477497	5.467276	5.949162	5.911837	5.800058	5.599837	5.560776	5.607975	6.373708	5.742166	5.629153	5.957835	5.742674	5.601006	5.839732	5.729821	5.572005	5.652316	5.826593	5.628585	5.815826	5.749343	5.969405	5.862145	5.668585	5.685122	5.85854	5.515039	5.554813	5.803929	5.650607	5.752866	5.862145
ACIN1	7.772091	8.108311	7.669346	7.568426	7.744456	7.757732	7.927929	7.797365	7.391122	7.559851	7.770586	7.959069	8.036977	7.646319	7.459547	7.568102	8.055541	7.888366	7.840693	8.784702	7.524479	7.170258	8.097	7.640739	7.709868	7.807926	7.625763	8.049402	7.675607	7.822083	8.048662	8.660292	7.645943	7.62641	8.405995	7.65978	8.039253	8.378905	7.983947	8.261264	8.357743	8.087188	8.110233	8.246058	8.167339	8.471979	8.314464	8.229407	8.977062
ACKR1	8.338699	7.007076	8.76274	7.357222	6.6318	7.18648	6.598178	8.548647	6.036188	7.365401	6.625018	7.55392	7.552666	6.014196	8.991068	7.382166	7.178996	7.325087	5.853039	7.637949	7.022377	6.940453	8.317403	6.816223	6.589838	6.52374	8.31333	6.557898	6.828094	6.405683	6.143206	6.501469	8.672449	7.308844	6.887784	7.9248	8.004347	6.486399	7.375048	6.385112	7.52955	6.353527	7.131127	6.70418	6.568294	7.502075	7.436155	6.531381	6.914906
ACKR2	5.776336	5.412622	5.693255	5.556127	5.762059	5.51833	5.876566	5.708612	5.929567	5.629831	5.791547	5.800868	5.506513	6.268172	5.785361	5.934047	5.874106	5.936084	6.020559	6.999371	5.791547	5.830193	5.4742	5.687006	5.409191	5.554411	5.934047	5.98799	5.735281	5.459606	5.786191	5.567808	5.621837	5.821758	6.077134	5.706555	5.618617	5.475882	5.771056	5.652833	6.066718	5.350556	5.335315	5.407608	5.950501	5.642261	5.634695	5.452381	5.764677
ACKR3	6.413761	6.576466	8.589416	8.697519	7.461281	8.15736	7.126732	8.828574	9.162756	8.294355	7.404949	8.36142	8.234138	8.291254	7.753213	7.808123	8.295861	7.069892	5.414958	7.555558	6.851907	7.267788	6.820564	8.032906	5.063646	8.161218	8.270878	6.574426	7.835834	6.919196	8.386198	9.087281	8.059962	7.174037	6.422623	7.576335	7.695551	7.600513	6.993563	7.580519	4.130645	7.385308	5.667581	4.786948	5.369332	6.169522	6.318975	4.618862	4.795191
ACKR4	3.730005	3.656967	3.726693	3.772998	3.742424	3.785773	3.696557	3.697458	5.268804	3.68424	3.69177	3.544102	4.149142	5.414813	5.15321	4.383578	3.941413	3.695015	3.641746	4.118639	3.949952	3.834539	7.017275	3.698174	3.61975	3.835788	4.086831	3.620774	3.649166	6.297145	3.537681	5.202711	7.036859	5.242204	3.77981	3.743271	3.842133	3.925607	3.979737	3.562245	3.696557	3.656056	3.995451	3.723453	3.629115	3.844868	4.081606	3.660966	3.651807
ACLY	8.599342	8.99505	9.469767	9.171368	9.088047	9.120214	9.566853	9.40418	9.040679	9.318401	9.295543	9.007973	9.283121	8.836955	8.697396	9.028266	9.087288	9.140883	9.365335	8.483359	9.268343	8.844587	9.023815	9.493345	8.954748	8.18005	8.636324	8.733319	9.347573	9.88029	9.088821	9.419651	8.589463	9.161839	8.876723	9.157849	9.220112	9.235972	8.99505	8.587814	8.521047	8.941606	8.721676	8.766367	8.74644	9.089518	8.880656	9.032013	8.970692
ACO1	8.198697	8.339677	8.364581	8.120792	8.16049	8.552299	8.433634	8.793882	8.28563	8.132329	8.296084	8.174333	8.490992	8.698416	8.246108	8.279277	8.553847	8.465496	8.566947	8.151295	8.705609	8.360536	8.437119	8.525134	8.141756	8.018781	9.017719	8.506438	8.810078	7.971657	8.084247	8.479536	7.993194	8.161472	8.327697	8.550266	8.511061	8.771739	8.947559	8.254606	10.054491	9.837177	9.36437	10.051491	9.680719	9.834476	9.206317	9.069238	9.699066
ACO2	8.351593	7.953187	7.838791	7.947919	8.171784	8.392178	7.608681	8.009386	7.972262	7.595501	8.116542	8.003054	8.113247	8.106309	7.967755	7.954279	7.842597	7.603095	8.280564	8.106673	7.969583	8.288652	7.849791	7.643169	7.629146	7.724457	7.933718	8.403566	8.280123	8.124308	7.825545	7.843636	8.219854	7.726258	8.556352	8.391722	8.151081	7.900752	8.172677	8.314007	8.339191	8.176998	7.928731	8.185971	8.199793	8.343551	7.82295	8.37188	8.248991
ACOT11	6.288866	6.275558	6.198534	6.245022	6.180942	6.370143	6.216925	6.350337	6.658964	6.272892	6.347713	6.116713	5.995984	6.176506	5.863655	6.06975	5.997064	6.181474	6.363774	6.177015	6.621814	6.06975	6.100302	6.418442	7.237836	6.526062	6.062373	6.376794	6.168894	6.406371	6.715619	6.249817	6.109013	6.123163	7.090531	6.170084	6.312345	6.121089	6.625364	6.768701	6.384094	6.380976	6.273946	6.149665	6.912874	6.276679	6.296433	6.530154	6.277723
ACOT13	6.185061	6.694589	7.153883	7.383752	7.42382	7.122941	6.959446	6.94364	7.234266	7.736013	7.237563	7.063544	7.959773	6.184117	7.361536	7.079231	7.179861	7.884544	7.304293	6.87057	6.805067	7.069687	6.898266	7.412991	6.577379	6.448792	7.331216	7.239477	7.60465	7.642682	6.73836	7.096384	7.046632	8.784019	7.39305	7.29048	7.22111	7.094416	7.278497	6.686955	7.662094	7.517289	7.638583	7.806169	7.390197	7.105902	7.223753	7.44259	7.830764
ACOT7	6.908176	8.142489	6.854592	6.808865	7.195033	6.563741	6.514942	7.180719	6.791234	7.509866	7.370425	6.770404	6.945567	7.116784	6.682931	7.323121	7.083801	7.262968	7.295602	6.603545	7.222892	7.142924	7.287875	6.941621	7.518405	6.656858	6.797357	7.603967	7.193585	7.579113	7.209671	7.256708	7.0648	7.111612	7.822224	6.800961	7.385992	6.984779	7.0998	7.315751	6.668005	6.843782	6.959409	6.721886	6.586505	7.001444	6.575182	7.046841	6.720775
ACOT8	7.239843	7.703293	7.225001	7.714247	7.726966	7.372717	7.838936	8.138803	8.037016	7.738853	7.436048	7.120554	7.430965	7.161668	7.439124	7.682166	7.266645	7.165095	7.967289	8.165759	6.722233	7.366384	7.316201	7.484346	7.376845	7.696131	7.540373	7.584523	7.974394	7.637248	7.553274	7.649595	7.426629	7.271795	7.546464	7.19509	7.325968	7.876167	7.449319	7.909804	7.248111	7.254322	7.377966	7.321897	7.293597	7.247383	7.505487	7.594029	7.491286
ACOT9	8.14719	7.957519	8.608754	8.460716	8.073233	8.351915	7.662236	7.805349	7.491993	8.434201	8.409181	8.21603	7.893429	8.940204	7.968413	8.48419	7.917239	8.573715	8.61303	8.906055	8.542619	8.251558	8.289469	8.177354	7.572735	7.836593	8.005352	6.977322	8.033858	8.801434	7.612548	8.944946	8.521195	8.560293	8.509959	8.315415	8.581243	8.025487	7.730204	6.46202	7.39291	7.657109	7.297024	7.271551	7.298866	7.271887	7.360231	7.269217	7.358548
ACOX1	6.348126	6.541409	6.475712	6.747177	6.555146	6.95309	6.744064	6.650867	6.707135	6.632439	6.667388	6.557699	6.444092	6.48209	6.418727	6.416153	6.914324	6.6001	6.325165	6.34536	6.257473	6.314273	6.546379	6.448383	6.46834	6.426985	6.5539	6.587881	6.602412	6.396856	6.518996	6.774109	6.488536	6.233353	6.500589	6.67982	6.607285	6.459644	6.676209	6.476976	6.699797	6.560527	6.66991	6.65011	6.90532	6.986339	6.824966	6.923417	6.745644
ACOX2	5.592507	6.261714	5.845473	6.271911	6.703284	6.504903	6.089996	6.421456	6.262536	6.491912	5.680703	6.379355	6.317238	5.803386	6.102011	5.64457	6.309028	5.593642	5.41753	6.432637	5.701953	6.375901	7.228377	6.238216	5.991004	7.275101	6.605897	7.48896	6.300991	6.954409	6.236777	6.433027	6.547496	6.046047	6.168803	5.972106	6.115086	5.412573	7.019883	7.28013	7.037083	7.459309	7.362096	7.408487	7.352429	7.405534	7.359262	7.28013	7.278204
ACOX3	7.285801	7.749781	7.215529	7.238449	7.540581	7.304819	7.249927	7.564611	7.41815	7.473137	7.236231	7.281949	7.522596	7.411905	7.390976	7.417184	7.593105	7.558558	7.484484	7.297174	7.263498	7.365849	7.38357	7.359044	7.090112	7.636821	7.151807	7.271878	7.335749	7.096866	7.192917	7.841334	7.405816	7.471373	8.500552	7.637733	7.832523	7.231329	7.665004	7.915933	7.246389	7.445975	7.470513	6.948705	7.137196	7.653693	7.443755	7.355481	7.201522
ACOXL	4.99698	4.418982	4.258607	4.299819	4.462375	4.304604	4.348405	4.251538	4.144637	4.319491	4.418982	4.350206	4.144637	4.304604	4.309626	4.129018	4.203727	4.264828	4.289654	4.637029	4.433354	4.532721	4.258607	4.159212	4.309626	4.183309	4.319491	4.276779	4.422565	4.479498	4.299819	4.450584	4.283349	4.229449	4.392834	4.505502	4.319491	4.212844	4.324356	4.476648	4.346603	4.264828	4.309626	4.289654	4.244734	4.237242	4.436326	4.324356	4.294496
ACP1	8.111315	8.57443	8.382176	8.217729	8.324722	8.312606	8.063212	8.333053	8.752023	8.584086	9.414423	8.439748	8.600902	8.281957	8.307459	8.3931	8.644136	8.424342	8.783416	8.01586	8.7055	8.267313	8.552843	8.56999	8.216933	7.731403	7.771755	9.454105	8.42234	8.077259	8.719083	7.760049	8.539242	8.592075	8.394838	8.538848	8.223234	7.892795	8.445566	8.437149	8.410323	8.888688	8.718556	8.848205	8.782241	8.437563	8.400453	8.903435	8.592075
ACP2	9.239541	8.496906	8.23495	8.898124	7.945239	8.885635	8.682749	8.249347	8.00612	8.414073	8.296395	8.642708	8.297598	7.537053	8.364903	7.930674	8.310126	8.222484	7.544158	7.94187	8.56788	8.147848	7.810947	8.174898	8.295733	8.098986	8.851805	7.918983	8.16879	7.960396	7.701815	8.339583	8.912085	7.710445	7.367759	8.907302	8.768571	8.37393	8.308846	8.143283	8.441405	8.641875	8.778568	8.162587	7.77081	8.358421	8.210533	8.277949	8.310126
ACP5	9.063092	8.438632	8.355503	7.022937	10.605965	9.352462	6.952662	6.870564	6.519111	7.150459	8.264577	7.142044	7.320861	6.947442	7.830665	7.593815	7.945231	7.333272	6.193929	6.055336	8.01421	6.982198	6.797961	6.751915	6.254092	6.931799	7.949471	5.948318	6.710231	6.83874	6.471103	8.579812	8.14446	6.91458	6.495338	7.367618	8.282782	7.231663	6.764032	6.515542	6.664612	6.459579	6.615185	6.290317	6.227718	6.397127	5.856328	6.453346	6.711924
ACP6	8.234197	7.193575	8.477346	6.579841	7.794024	7.198267	7.896507	7.072565	7.885812	6.981487	7.771512	6.854967	7.025799	7.803863	7.326112	7.21812	7.174127	7.767469	7.75151	7.2184	7.584998	7.867446	7.089699	7.707666	7.522272	7.49302	7.455648	7.205258	6.956357	6.822561	7.062929	8.675464	6.996346	7.690864	7.549414	7.460089	7.112177	7.677253	7.710045	7.384978	8.623047	8.579687	8.287603	8.400841	8.174815	8.110431	7.634416	8.261738	8.824956
ACPP	4.877619	5.085134	5.091691	5.354823	4.831776	5.516831	5.703493	5.227015	5.974034	5.146349	5.353374	5.496931	5.281621	5.968128	4.822673	5.449706	5.330696	5.316454	5.273898	5.39639	5.471813	5.184739	5.044101	5.560454	5.068545	5.298894	5.486293	5.012501	5.634348	4.932214	5.044101	5.038815	5.623131	5.463129	4.886393	5.110169	5.33938	5.752608	5.239554	5.267829	5.537405	5.365801	5.169756	5.042273	5.544758	5.31489	5.457014	5.310248	5.637284
ACR	7.511612	6.611866	6.780418	6.670682	6.850964	6.601123	6.32168	6.73301	6.976418	6.645896	6.597202	6.270014	6.916738	6.57877	6.547717	6.53877	6.477812	6.57838	6.834311	6.79543	6.788172	6.623025	6.652839	6.395934	6.668678	6.601895	6.624582	7.071345	6.440683	6.201606	6.446503	6.134739	6.27036	6.944633	6.656403	6.751785	6.781604	6.811218	6.631511	6.225945	6.944633	6.62381	6.56082	6.916374	6.834538	7.130626	6.579587	7.085026	6.976418
ACRV1	5.46008	5.260666	5.049904	5.570243	5.532004	5.517394	5.589775	5.024251	5.182992	5.343498	5.02028	5.0886	5.287934	5.75838	5.215814	5.211414	5.37029	5.285245	5.155109	5.855525	5.204515	4.866458	4.962416	5.398017	5.686208	5.978468	5.50311	5.534682	4.976829	4.494338	4.854714	5.030734	4.621274	5.555103	5.354738	5.884146	5.114789	5.339278	5.306564	4.772048	5.824312	5.057589	5.690468	5.814625	6.308088	6.011755	5.893772	5.847095	5.699731
ACSBG1	5.230732	5.366507	5.437554	5.357815	5.487621	5.483997	5.716633	5.523016	5.489486	5.242686	5.194263	5.325244	5.351489	5.318987	5.082014	5.233812	5.18852	5.207463	5.485062	5.605507	5.156376	5.293638	5.327151	5.251071	5.443893	5.390872	5.472093	5.601341	5.357815	5.154505	5.15145	5.233812	5.074041	5.353308	5.43382	5.58003	5.51853	5.610694	5.402493	5.066268	5.342946	5.32999	5.163901	5.38205	5.717436	5.575562	5.398048	5.586323	5.287315
ACSBG2	6.024105	5.203044	5.486816	5.179535	5.466194	5.337281	5.461164	5.220257	5.514369	5.304345	5.532814	5.617332	5.513616	5.746009	5.438292	5.524889	5.351019	5.30194	5.510275	5.561872	5.595127	5.588935	5.450743	5.442028	5.108465	5.344977	5.420245	5.513985	5.526746	5.344604	5.392728	5.379257	5.350655	5.833285	5.330094	5.169572	5.347928	5.33502	5.470025	5.294394	5.932377	5.501657	5.400642	5.59793	5.749952	5.588219	5.006594	5.734984	5.54527
ACSF2	6.712966	6.932039	6.678478	6.598299	6.651481	7.487488	6.420932	6.411906	6.705641	6.827289	6.217178	6.241666	6.577435	6.283629	6.036021	5.944012	6.148579	6.782112	6.793789	6.346583	6.031428	6.355682	5.959568	6.524133	6.171741	6.688189	6.851701	6.454052	6.916749	7.15432	6.737244	6.942063	6.556988	6.47363	6.719769	6.513041	6.788042	6.560829	7.749043	6.91202	7.900318	6.955383	6.283629	7.330658	7.581066	7.697125	7.439839	7.432115	6.847313
ACSL1	8.183056	6.941314	8.559403	7.710001	7.265546	9.777438	7.685792	7.733336	7.874221	7.272809	7.214346	8.965104	7.638444	7.160195	7.923675	7.218109	8.131084	7.894947	6.590804	7.849922	8.139578	7.313422	7.228575	7.729711	6.807076	6.371137	7.846538	6.688375	8.010686	7.477542	6.639246	7.007276	7.692245	6.745306	7.943405	9.14208	8.252981	8.04412	8.906494	6.393313	9.188562	8.328267	8.191216	8.431308	8.693376	8.364305	8.243036	8.100744	8.284891
ACSL3	6.153758	6.426139	7.63407	8.358477	8.098481	8.066727	8.102714	7.264921	8.204207	8.303338	7.815526	8.188384	7.984379	7.225115	7.381073	7.974589	8.455989	8.194958	7.882922	7.117626	8.713785	7.863436	9.67309	7.689861	7.839191	8.665499	8.270278	8.031675	7.78158	9.152266	7.249725	8.94071	7.793078	7.789123	8.220477	7.125749	7.110391	6.497863	6.581921	8.392432	7.45762	7.065017	7.874524	7.64435	7.417005	7.191122	7.597457	6.838148	6.996421
ACSL4	5.361731	5.541205	5.759883	5.888935	4.65872	7.35422	5.652025	5.326815	4.807494	5.532013	7.165381	7.161707	5.513439	5.660996	7.040424	6.81784	6.644556	6.982161	4.680693	5.48823	7.472887	5.838513	5.592515	6.617056	5.173131	5.479585	6.119175	4.483301	5.670819	5.320368	4.97781	5.701144	6.808514	5.79746	5.314724	6.775309	5.852756	5.791753	4.634097	4.810204	5.400514	5.119608	5.258511	5.450493	5.289831	4.916932	5.439545	5.005129	4.802165
ACSL5	6.815232	6.687264	5.959071	6.652007	5.88416	6.677273	6.944338	6.552661	6.569703	6.947032	5.750709	6.674489	6.634359	6.113214	6.702916	6.476067	6.230785	6.064311	5.612142	6.481155	6.314171	6.133709	6.007974	5.866327	5.620404	6.861635	7.108866	5.579862	6.987352	6.780027	5.718716	6.417258	7.062396	5.96108	5.729327	6.756137	6.296922	6.394753	6.766097	5.302635	8.061041	6.770751	7.039597	7.606176	7.221626	6.805636	6.724272	8.105297	6.85831
ACSM1	5.358108	5.026691	5.003602	5.065782	5.035478	5.082241	4.88918	4.887578	4.901873	4.733317	5.151859	4.949965	4.926914	4.960334	5.18254	4.768179	4.787368	4.964263	5.195162	5.073755	4.866365	4.912883	4.790871	4.916014	4.892286	4.689214	4.79501	5.115727	4.880461	4.72731	5.011212	4.984534	5.128832	4.94921	5.012784	5.120013	4.978448	4.813038	4.823056	4.8606	4.910374	4.782039	4.854807	4.858202	4.911966	5.056676	4.71025	5.209168	4.840781
ACSM3	5.690673	5.087027	5.169602	5.366527	4.984731	5.100804	5.159238	4.740861	6.447358	5.534582	5.118026	5.539041	5.333127	5.638451	5.341757	4.977703	5.515258	5.399142	5.187048	5.164837	4.824085	5.076462	5.360062	6.509854	5.179927	5.963143	5.427082	5.473441	5.604504	5.42929	5.18448	4.663616	5.009886	6.302086	5.05285	5.242282	4.95695	4.919178	5.807701	6.0166	4.879467	4.837057	4.624004	5.251557	4.84066	5.075367	5.068357	5.024909	4.963178
ACSM5	6.201559	6.122659	6.548647	6.083261	6.02138	6.102968	5.905809	5.925731	6.048048	6.260953	5.947381	6.081281	6.110797	6.130377	6.351287	5.985738	5.756086	5.767032	5.878642	6.071244	5.894795	6.033861	5.807516	6.041827	5.796522	5.793543	6.612809	5.91466	6.114436	6.553781	5.69967	6.269564	6.195237	5.882602	6.061595	6.070957	6.243023	6.023349	5.887849	5.740062	6.01371	5.837602	5.770263	5.969893	6.092928	6.12803	5.747708	5.963269	5.977062
ACSS3	6.733215	5.977418	5.82868	6.398384	6.835468	6.393206	6.311753	6.01917	7.105723	5.701505	6.033712	6.946502	6.623333	7.774196	6.459646	6.329112	7.484988	6.606612	6.292911	7.558276	6.803535	6.892555	7.823147	5.789195	6.044035	6.644717	7.03069	6.414762	6.564925	7.532205	6.774834	7.072225	6.558861	6.438764	7.240393	7.750414	6.59043	6.734088	8.106504	8.01161	6.39572	6.396118	6.366438	7.117005	6.382756	7.032739	6.457656	6.887042	7.658144
ACTA1	6.037567	5.994895	5.720791	5.980692	5.908829	5.92292	5.869871	5.817982	6.010518	5.997313	6.002639	5.895559	5.945536	5.969058	13.479688	6.010044	5.985687	10.013616	5.899591	5.826159	7.073578	6.056694	6.006447	5.826739	5.77555	5.709417	5.829706	5.824137	6.023851	5.904753	5.936101	5.995364	5.933337	8.994621	9.026201	5.866754	5.951323	5.683709	5.766632	5.878694	5.807146	8.150948	6.125382	5.984062	5.723999	5.806006	5.725235	5.92292	5.934479
ACTA2	9.328747	9.655735	8.878721	8.253569	12.28368	8.063616	7.722019	8.253569	8.496324	9.30305	10.182229	8.583105	8.49245	9.269464	8.510155	8.98509	9.834338	9.029061	9.473016	7.94825	8.193051	10.943855	8.763446	8.768207	7.619479	8.592778	8.480015	8.344811	8.143583	8.036907	8.584769	8.834962	8.795764	10.437723	10.684763	8.832436	8.054565	7.919957	8.431198	8.145709	7.93496	7.196795	8.366032	7.252696	7.819461	9.390194	7.713445	7.914479	7.774633
ACTB	12.256783	13.993876	12.653094	12.848351	13.25413	13.157294	12.773245	12.890177	12.492725	13.064827	13.993876	13.021551	13.207034	13.782556	12.565923	13.021551	13.636697	13.881117	13.207034	13.636697	13.782556	13.157294	12.653094	13.108959	13.707642	12.294255	12.452419	12.973488	12.492725	12.807997	12.69591	13.573005	13.573005	13.45786	14.413947	13.25413	13.636697	13.511251	11.586754	11.586754	11.474807	12.331566	11.862414	11.660083	11.40611	12.492725	11.818561	11.586754	12.062311
ACTC1	7.472736	6.519523	7.122574	6.622961	6.801668	6.51762	6.311717	6.187492	6.482874	6.364624	13.264496	6.64572	6.652904	6.715172	8.359433	6.942174	7.344437	11.242469	6.450538	6.684475	8.463049	7.973474	6.508777	6.510518	6.562789	6.205798	6.225677	6.111435	6.223626	6.117307	6.334288	6.068413	7.269642	10.380786	13.066343	6.618542	6.30009	6.226327	6.204511	6.201894	6.697948	8.786312	6.274844	6.327264	6.399085	6.637524	6.152613	6.370055	6.302697
ACTG2	6.985619	6.616851	7.325593	6.346635	9.696427	5.920063	5.808072	8.143212	7.124989	8.12627	10.602734	6.414841	6.467437	6.858644	6.301717	6.389796	8.934458	8.424291	6.451196	6.384731	6.557426	11.014153	8.785159	6.101875	6.084022	6.691014	5.940644	6.095025	6.825627	6.530615	6.266322	7.071173	8.227664	8.510783	12.941206	7.024486	6.443486	6.631962	6.571415	6.567932	6.059785	6.189155	7.778138	5.693218	5.660857	7.991502	6.048179	6.44536	6.305601
ACTL6A	5.306277	6.015494	5.998285	6.570959	6.440868	6.410638	5.856807	6.51679	5.788312	6.815951	7.138973	6.543002	6.019547	6.092169	6.247023	6.817205	6.787411	6.863231	6.205584	5.485528	6.87158	6.475037	6.669676	6.988528	6.274368	6.149072	6.230424	6.180948	6.614976	6.253108	6.597181	6.164506	6.392486	7.570174	5.611979	6.177565	6.543325	6.25096	6.062028	6.732594	6.304265	6.457893	6.481662	6.611654	6.468935	5.899237	6.340143	6.122459	6.393565
ACTL6B	6.889378	6.019848	6.12843	5.97051	5.826917	5.825554	5.628005	5.551061	5.860013	5.829673	6.045931	5.728069	6.13092	5.619769	5.844775	5.851121	5.719391	5.826246	5.948665	6.622472	5.941226	5.941872	5.93509	5.855964	5.849686	5.795535	5.553973	5.715626	5.882326	5.608109	5.737844	5.55247	5.731462	5.901561	6.133379	6.24738	6.024058	5.662792	5.900863	5.928265	6.131561	6.104707	5.935761	5.819291	5.740896	5.68082	5.625821	5.846164	5.945282
ACTL7A	6.227907	6.090434	6.442431	6.12771	6.698526	5.891267	6.09891	6.372775	6.478047	6.027423	5.70436	5.650501	6.217758	6.343155	5.674754	6.146448	5.77442	5.802578	6.549562	6.584855	5.779488	6.219016	5.708822	5.949333	6.095014	5.794446	5.954793	6.632786	5.661926	5.780016	5.596238	5.554179	5.357698	5.804006	6.670158	6.814068	6.450294	6.609045	6.179666	5.587859	6.084319	5.891805	5.838558	6.033637	6.153722	6.419172	6.153078	7.468712	6.313908
ACTL7B	5.813941	6.375596	6.083763	5.696699	5.728064	5.802271	6.132829	5.363409	5.946667	5.869418	5.964863	5.703036	6.000627	5.817951	5.846131	5.971546	5.555508	5.713942	6.486087	5.723214	5.916848	5.767195	5.909189	5.813941	5.792376	5.635577	5.560501	5.770239	5.803186	5.842236	5.663532	5.813012	5.556597	5.547461	5.785528	6.224978	6.326476	5.597107	5.934639	5.750639	5.803186	6.032386	6.212875	5.946667	6.021585	5.749711	5.858833	5.820935	6.282006
ACTL8	7.421666	6.681538	7.023075	6.87845	6.848796	6.678053	6.53644	6.65162	7.191055	6.90251	6.790193	6.705749	7.06057	7.292919	6.57665	6.508421	6.590518	6.628819	6.812373	7.031106	6.71732	6.838478	6.730882	6.883345	7.375862	6.743156	6.603898	7.137947	6.795678	6.656388	6.587981	6.440076	6.373408	6.971573	6.880229	6.962963	7.068081	6.856495	6.745394	6.720823	7.479604	6.796092	7.329839	6.896737	6.922507	6.969741	6.916269	7.469858	6.814707
ACTN1	9.280484	9.400113	9.453384	7.223199	10.035316	8.602022	8.401192	8.318076	7.548199	8.098013	10.601722	6.952035	7.493052	9.48455	7.940296	9.59871	9.494854	10.959294	10.601722	7.910098	10.344396	10.225584	9.716425	8.976205	9.034553	8.659679	8.248015	7.831855	7.419202	8.399633	8.68219	7.153351	8.955189	9.938037	11.656703	8.7354	8.298695	8.926331	7.93106	8.507906	8.776857	8.676737	8.938859	8.510658	8.312098	9.056193	8.529303	8.124051	8.896007
ACTN2	7.601487	7.411059	6.777491	6.811561	7.211383	6.662154	6.606248	6.334109	6.914776	6.668262	6.836838	6.703645	6.820618	6.87727	14.471495	6.579327	6.662154	9.343651	7.064206	7.035516	7.350394	6.826445	7.135516	6.853027	7.15038	6.573225	6.858267	6.742799	6.441916	6.522155	6.894693	6.585585	6.562433	8.348906	7.93559	6.544912	6.973721	6.600717	6.803955	6.742799	6.996811	7.514725	6.61451	6.511216	6.633279	6.548624	6.33278	6.998006	6.764638
ACTN3	6.167796	5.726871	6.133823	5.825266	5.766106	5.926512	5.888226	5.633465	5.857092	5.84402	5.92747	5.922473	5.905176	5.856468	8.615082	5.976268	5.791799	5.988021	6.015924	6.244641	6.12269	6.131314	5.823363	5.931167	5.998748	5.902878	5.881609	5.704252	5.804315	5.873022	5.882896	5.660726	5.952554	6.164233	6.169354	6.01625	5.95666	5.791113	5.853008	6.147599	6.079836	5.926812	6.022215	5.850438	5.822725	5.900023	6.088987	6.045583	5.797466
ACTN4	9.572222	10.143853	9.879481	9.230222	9.781837	9.383117	9.485708	9.838745	9.723857	9.833569	9.892221	8.922838	9.682552	9.987466	9.234682	9.811872	9.276147	10.704208	10.649159	10.278686	9.837107	10.047726	9.663674	10.06314	11.125183	10.553624	10.131152	9.19423	10.135388	10.399089	10.038307	10.309076	10.017856	9.703422	11.564913	9.059102	9.822741	9.900426	9.360831	10.480436	9.490462	9.847806	9.507624	9.648065	9.167382	9.70907	9.466636	8.897036	9.706259
ACTR10	8.221331	8.819427	8.811684	8.845861	9.557173	9.020698	9.16577	8.795051	9.127202	9.584128	9.488885	9.142097	9.1315	8.931499	8.996936	9.085966	8.920951	9.288998	8.364198	8.603466	9.208235	9.35114	9.604416	9.288998	8.8345	9.31815	9.083337	9.010321	8.898178	8.826884	9.212739	8.483902	9.200836	8.966413	9.670518	8.765831	8.670866	8.915021	9.186365	8.946673	9.787493	9.610905	9.1315	9.828933	9.401436	8.817418	9.320745	9.330444	9.012531
ACTR1A	8.589028	8.473809	8.581756	8.221891	8.913394	8.555432	8.704399	8.094522	8.554747	8.781155	9.254288	8.710818	8.736371	8.660088	8.264907	8.823709	8.729185	8.537953	8.703701	8.728419	8.906319	8.695787	8.959672	8.9948	9.03025	8.462296	9.004987	8.774771	8.90044	8.704399	9.318712	8.714905	8.703701	8.647271	8.577865	8.673551	8.663744	8.102219	8.483462	8.231758	8.426933	7.930861	8.342679	8.602862	7.955652	8.594836	8.078673	8.156267	8.650524
ACTR1B	8.864344	8.813937	8.472904	8.231123	8.821882	8.447242	8.688935	8.539338	8.857591	8.567581	8.300186	7.832517	7.878866	8.752785	8.279636	8.227152	8.416366	8.60747	9.065278	8.836091	8.489899	8.497264	8.59474	8.788015	9.164431	9.094236	8.466524	8.681563	7.828367	8.628337	8.583155	8.293069	8.174631	8.166847	8.576448	8.818499	8.041965	8.459456	8.513759	8.484848	8.412991	8.611257	8.687754	8.717752	8.705699	8.832175	8.740003	8.454928	8.778071
ACTR2	9.379742	9.88256	9.275394	9.34317	8.878949	9.437518	9.301554	8.524533	9.526386	9.472639	9.764974	9.50842	9.147035	9.834536	9.06871	9.316221	9.666768	9.632899	8.429238	8.389976	9.807619	9.255086	8.9517	8.716869	9.035013	8.111322	8.091022	10.088046	8.538354	7.969155	8.90343	8.011835	9.082137	8.598881	9.103612	9.84667	9.332587	8.814621	8.668038	7.918862	7.966097	8.304161	8.320739	8.49903	8.916291	8.769901	8.819789	8.499835	8.622104
ACTR3	10.178637	10.373225	10.004018	10.180879	9.780092	10.293868	10.00014	9.590475	9.629851	10.144185	10.813554	10.057158	9.893044	10.367943	10.261616	10.721905	10.383811	11.478618	10.078211	9.543135	10.933578	10.351523	9.820967	10.090584	9.512956	9.182339	9.609259	9.35457	9.433827	9.205292	9.987185	9.376457	10.210439	10.313716	10.39485	10.299094	11.156913	9.428275	9.100313	8.695183	8.4872	9.178413	8.97035	9.098452	9.218143	9.430387	9.461684	8.480166	9.015686
ACTR3B	5.966876	6.098563	6.170344	6.111789	6.636433	6.264873	6.064255	6.309002	6.317821	5.956803	5.904207	6.338519	6.404435	6.136427	6.220204	6.344472	6.757602	5.955605	6.537671	6.261255	6.148058	6.070871	5.98147	6.369862	6.070871	6.366295	6.258482	6.123007	6.294208	6.341547	6.645384	6.369862	7.799939	6.18986	6.016619	6.025645	6.027509	6.792027	6.236026	6.35922	7.592584	7.377161	7.66299	6.889968	7.662102	7.488433	7.506	7.487204	7.478375
ACTR5	7.31075	7.571106	6.758463	7.185345	6.717781	6.986476	7.35789	7.830814	6.615176	7.156259	7.015826	6.707578	6.754565	6.949199	6.623471	7.280292	6.69848	6.860425	7.488186	7.072703	6.793547	6.832001	7.013578	6.795921	6.868203	7.046945	7.159201	7.006401	7.043874	6.988871	6.958691	6.691679	6.73833	7.08393	6.775142	6.781319	6.850641	7.5531	7.007521	7.710258	6.994532	7.049028	6.962925	6.748162	6.949199	7.08393	7.148425	6.652951	7.290359
ACTR6	5.129481	5.853335	6.046986	6.164379	5.456542	5.932924	5.680666	5.795118	6.089511	6.223909	6.321555	8.077861	5.549919	5.594149	6.415334	6.764127	6.629932	6.19967	5.672618	5.840414	5.866446	5.707107	5.744983	5.938939	5.385338	6.060185	5.725746	5.33152	6.005512	6.375589	5.626819	6.76344	6.408822	6.047312	5.693823	5.907459	5.997985	5.707107	6.294333	5.97119	7.808236	6.989957	7.090618	7.275013	7.392414	5.882825	7.315355	7.392103	6.706809
ACTR8	6.070719	6.505001	6.659673	6.79183	6.949986	6.619407	6.723376	6.854141	6.670839	6.787003	6.649368	7.053108	7.148068	6.80038	6.446477	6.559486	6.686546	6.897883	7.371851	6.503299	6.58762	6.411183	6.554368	7.150941	6.655635	7.107312	6.740542	7.412666	7.076219	6.714596	6.60468	6.868987	6.816604	6.519503	6.721006	6.540003	6.479209	6.65331	6.594835	6.78788	6.943497	6.743122	7.539308	7.131497	6.984139	6.684833	6.645773	7.148453	6.723797
ACVR1	7.558138	7.784043	8.882856	8.570754	8.687543	8.521502	9.042855	7.982028	9.423119	8.176741	8.227503	8.216117	8.907176	8.998614	8.345725	8.699997	8.973615	8.097415	7.550224	7.905499	8.283889	9.090532	9.293308	8.102254	9.214901	8.660863	8.425129	8.705199	7.697547	8.295685	8.619214	8.484561	8.150487	8.422491	8.69559	8.291802	8.331661	7.636545	7.996861	9.116407	7.133298	6.955273	6.782931	7.094074	7.201509	7.556603	7.812596	7.205147	7.263133
ACVR1B	7.19946	6.732571	6.981821	6.968406	6.906618	7.00926	6.815252	7.055033	6.949163	6.772632	6.696126	7.139033	6.802751	6.779989	6.699143	6.589058	6.876953	6.714261	6.99276	7.338309	7.071544	6.7683	7.043475	6.806209	6.819716	7.466698	6.903483	7.188005	6.833212	6.943442	6.754606	6.984828	6.647656	6.876038	6.791333	7.15119	6.909349	7.042573	7.090358	6.89589	7.3237	7.078881	7.124054	7.099956	7.39012	7.650571	7.043027	7.406099	7.560866
ACVR2A	6.924642	7.532774	8.156401	7.378571	7.457257	7.992925	8.161893	9.124279	7.696191	6.907429	7.69866	7.496756	7.867552	8.023381	7.579865	6.836516	7.804195	8.085756	7.204509	7.057854	7.192604	8.14512	7.403093	7.999136	7.389852	7.397196	7.887931	7.870107	6.842484	6.62744	7.167284	6.574824	8.079127	7.368772	7.549785	8.223296	7.697222	7.338148	7.72833	6.903672	7.453293	7.319435	6.894266	7.001908	7.086988	7.761893	7.436967	7.236398	7.980234
ACVR2B	7.597561	7.260638	6.979738	7.151177	7.033457	6.936468	7.488952	6.9728	7.369706	6.900734	7.45798	6.881565	7.154232	6.730969	7.05534	6.875722	6.704685	7.23712	7.551831	7.846666	7.176507	7.113691	7.004776	6.845695	7.070156	6.667041	7.035779	7.465288	6.818736	6.773168	6.801555	7.011328	6.654206	6.970176	7.398937	7.048753	7.091171	7.065876	7.409306	6.867566	7.351079	6.78445	7.015059	7.117159	7.861765	7.435905	8.133495	7.676999	7.758485
ACVRL1	6.734526	7.193557	7.431733	7.89557	6.871103	7.333755	7.253955	7.422257	7.776948	7.500934	6.823636	7.325377	7.202194	6.95529	7.224559	7.266241	7.063517	6.693723	6.887195	8.116716	7.050984	6.947487	7.331917	7.124325	7.248562	9.229623	7.927705	9.774271	7.450516	8.284028	7.475136	7.311341	7.226921	6.983105	6.847631	7.508109	7.805012	7.91143	7.750506	8.432451	6.938882	6.8799	7.202513	7.106236	7.151126	7.118103	7.220443	7.329226	7.157921
ACYP1	5.510764	6.763727	5.678196	6.550958	6.524353	6.016205	6.43276	7.680072	7.909103	6.475612	6.493579	6.420604	6.442641	7.489255	6.132982	6.117033	6.227508	6.871749	6.479118	6.697969	5.866082	6.107903	7.542649	5.567488	6.458415	7.149781	6.314051	6.089831	5.559956	6.216334	6.254413	7.140347	6.698583	7.232853	6.327635	5.769918	6.661367	7.510883	6.783538	6.969063	6.328194	6.341748	6.244457	6.198325	6.775562	5.966703	6.141902	6.477855	6.419711
ADA	7.435643	7.762355	6.901114	8.099249	7.0261	7.362377	7.985449	8.180874	7.323378	7.715099	6.852331	7.472588	7.729018	6.615331	7.724088	7.730752	7.259805	6.714626	6.530489	6.972181	7.111301	6.890999	7.186472	7.379452	6.631717	6.926083	9.203961	7.27041	7.583193	7.604951	7.534108	6.478858	7.091605	7.482411	6.434627	7.560708	7.653552	7.627762	7.413557	7.626396	6.747352	7.042106	7.451302	6.920617	6.784483	7.297597	6.984098	6.836425	7.088648
ADAM10	7.046689	8.060312	7.415722	8.778773	8.143802	8.148942	7.274367	7.763677	7.875302	8.439791	8.843113	8.745316	7.443352	7.198176	8.031746	8.285107	8.387041	9.080973	7.370783	7.926015	8.089503	7.522907	7.405748	7.759211	7.493499	7.394372	7.271717	8.40896	8.085276	7.718395	7.178621	7.786195	7.72017	7.974496	7.385062	8.804936	8.635082	8.108259	7.727315	7.448324	7.484034	8.295626	7.732079	8.29714	8.378336	7.721604	8.070083	8.316147	8.108675
ADAM11	7.734986	6.919569	7.154118	7.165771	7.027007	7.084425	6.674326	6.754113	7.108133	6.884636	7.105984	6.987264	7.162953	7.256316	7.155568	6.997676	6.936748	6.858724	7.267472	7.587467	7.286637	7.280741	7.278087	7.370833	7.531771	6.974205	6.892096	7.092282	7.031311	7.094845	7.09866	6.800755	6.767509	7.540446	7.448778	7.489867	7.133832	6.690601	7.121485	7.029985	7.730309	7.0908	7.402662	7.198948	7.102331	6.848524	6.861607	7.171818	7.41683
ADAM12	8.399191	7.325107	8.521998	7.091366	8.349558	6.290311	9.117641	6.482881	6.304364	7.860856	7.806024	6.564248	7.574943	9.274741	6.497773	9.061578	7.508753	7.801493	6.284443	7.022668	7.558562	8.085328	8.155138	8.801119	7.62193	7.113785	7.476287	8.452081	7.608292	6.96609	6.323081	5.550986	6.514575	8.43388	7.060616	6.624958	7.744022	7.721092	7.399129	7.666834	7.083835	6.551591	6.119433	6.555818	6.99925	7.266109	6.988119	6.322726	7.470264
ADAM15	7.109035	6.960591	7.722251	6.976637	6.925214	7.131152	7.114072	7.260626	7.025567	7.460949	6.834677	6.803491	6.934374	6.868723	7.162138	7.932131	6.968444	7.029668	7.544574	7.189137	7.025567	6.904001	6.878264	7.328987	7.471653	7.118335	7.079642	6.831088	6.879331	6.960953	7.473999	7.493414	7.439636	7.53812	7.119423	7.086696	7.557693	8.203208	7.446178	6.511751	6.885925	7.683138	7.25323	7.451148	7.156015	7.761728	7.328987	7.237785	7.516268
ADAM17	7.143635	6.915974	7.37812	6.971722	6.533412	7.657299	6.709038	6.813817	7.011106	7.029685	7.492141	7.376457	7.062681	6.882461	7.200901	7.288383	7.527735	6.960579	6.996427	7.247246	7.135074	7.156672	7.468037	6.731893	7.575231	7.366782	7.147522	6.703444	6.887809	6.709461	7.238687	7.108461	7.222751	7.695675	6.774728	6.995187	6.913595	7.081603	6.92904	7.135074	7.225525	7.335724	7.382899	7.574037	7.010661	7.235695	6.679304	7.087373	7.47311
ADAM18	4.242169	4.286166	4.308742	4.201913	4.153567	4.298624	4.386907	4.484546	4.443655	4.186002	4.300323	4.424685	4.362784	4.077369	4.261086	4.196988	4.220623	4.254593	4.23007	4.565935	4.202774	4.221478	4.16106	4.475033	4.257798	4.389133	4.091373	4.658118	4.204874	4.178459	4.224107	4.286889	4.205312	4.249706	4.268687	4.256284	4.046911	4.298624	4.234822	4.316756	4.304904	4.226526	4.061083	4.156894	4.32298	4.300323	4.299347	4.549915	4.403224
ADAM19	7.279492	6.806594	6.427744	6.80854	6.724143	6.299037	6.694875	6.289587	6.225784	6.838309	7.654158	6.769259	6.897375	6.151532	6.72597	7.066917	6.656379	7.432652	6.083714	7.265023	7.451075	7.219814	7.568533	6.912051	7.376273	6.54232	6.494536	7.000575	6.65598	6.873031	6.627562	6.26202	6.290644	7.285539	7.657817	6.552454	6.778735	6.470888	6.516249	6.782278	6.198054	6.501495	6.481992	6.148877	6.359225	6.367462	6.207013	6.488362	6.529739
ADAM2	3.707696	3.58296	3.531776	3.497367	3.502854	3.559585	3.511362	3.559585	3.739634	3.533114	3.58296	3.574866	3.620961	3.54275	3.633436	3.647369	3.574866	3.587009	3.639869	3.740859	3.628529	3.545453	3.585864	3.662473	3.647369	3.548484	3.563618	3.649956	3.601169	3.656248	3.665085	3.705118	3.579225	3.623547	3.65138	3.54275	3.627287	3.512942	3.613735	3.622198	3.682273	3.662473	3.611177	3.677309	3.671171	3.573417	3.665085	3.637392	3.636055
ADAM20	6.299815	5.606072	5.900445	5.343354	5.883561	5.84783	5.646573	5.586435	5.735737	5.481444	5.857415	5.705671	5.50328	5.929401	5.727824	5.663005	5.522644	5.915097	5.708326	5.991756	5.787369	5.775469	5.525293	5.579938	5.53816	5.524506	5.971126	5.743722	5.575331	5.707376	5.863335	5.694952	5.679392	6.016956	5.974451	5.597939	5.863335	5.553592	5.530695	5.7295	6.284026	5.866716	5.846025	5.912456	5.789887	6.416381	5.307557	6.083928	5.947288
ADAM21	5.669511	5.508032	5.574279	5.692546	6.18585	6.010218	5.182591	5.625973	5.600847	5.531391	5.512958	5.780714	5.685843	5.863052	5.444312	5.517	5.704218	5.715457	5.415848	5.452031	5.373199	5.673567	5.370401	5.901515	5.629898	5.814947	5.796807	5.69592	5.705705	5.295626	5.434987	5.550085	5.166373	5.571765	5.415381	5.838867	5.50749	5.824043	5.556317	5.201098	5.706212	5.693531	5.454666	5.872291	5.748702	5.89307	5.441898	5.602786	5.393398
ADAM22	5.742087	5.688324	5.746607	5.703927	6.448387	5.938333	5.870854	5.857177	6.054473	5.517752	5.667222	5.514305	5.687202	6.491918	5.934723	5.46414	6.321757	5.350886	5.958722	5.786775	5.707451	6.523321	5.627512	5.676564	6.25715	5.55752	5.787801	6.67196	5.398598	5.900888	5.538011	5.215658	5.842651	6.099435	5.918785	5.810364	5.472853	5.620601	5.994619	5.996782	5.963464	5.740958	6.482028	5.777111	6.132237	5.790077	6.438602	6.130069	5.810364
ADAM23	5.307905	5.588624	5.666615	6.555079	6.377532	5.66717	5.435175	5.817646	5.370796	6.206941	5.387012	7.555872	5.789025	6.293512	5.785412	5.511332	6.299804	5.448839	5.420533	5.382666	5.928607	5.605298	6.793405	5.570033	7.864462	5.830966	6.11932	6.273704	5.480017	5.89271	7.001623	5.291049	6.405075	5.419956	8.609364	5.301401	5.283852	5.848318	5.313591	6.43247	5.46144	5.299076	5.153717	5.364507	5.554742	5.332789	5.14596	5.293339	5.295688
ADAM28	7.014554	6.134577	5.978871	5.832044	5.55782	5.33021	6.028696	5.769922	6.123798	5.260324	6.760328	5.701245	5.523172	5.399618	7.000697	5.722229	5.901925	5.81439	5.256336	5.49957	5.586822	6.22183	5.834957	5.612792	5.39218	5.370998	5.85227	5.171628	6.185459	5.133303	5.358327	5.346945	6.115282	5.58513	5.619982	6.514977	6.211258	5.626426	5.30823	5.461926	5.863046	5.367623	5.400005	5.327177	5.460186	5.259429	5.151445	5.306393	5.390032
ADAM30	5.487048	5.090344	4.898558	5.133029	5.02274	4.908241	4.791829	4.886293	5.007964	4.974098	5.175436	4.9117	4.970644	5.296001	4.872096	4.856253	5.042503	4.995527	5.070839	5.231152	5.034896	4.90297	5.120442	4.994344	5.217962	5.005712	5.077495	5.207332	5.052528	5.035338	5.011483	5.13179	4.831325	5.471231	5.120843	5.006183	5.203324	5.072086	4.960813	5.141794	5.415122	4.910402	5.023602	4.926405	5.011932	4.841024	4.892533	4.976209	5.057401
ADAM5	4.671216	4.258901	4.319349	4.458814	4.46719	4.654067	4.591921	4.505231	4.371082	4.401012	4.379535	4.442124	4.477242	4.597112	4.300507	4.40451	4.376572	4.38459	4.495208	4.657264	4.391626	4.405142	4.183849	4.513642	4.321285	4.428308	4.212525	4.536063	4.325735	4.282062	4.202125	4.069884	4.058063	4.577269	4.368618	4.342506	4.269644	4.73475	4.620003	4.385703	4.62128	4.337046	4.330569	4.539009	4.42479	4.670072	4.267734	4.591921	4.512377
ADAM7	4.425428	4.199453	4.39721	4.234922	4.335096	4.306853	4.248332	4.351111	4.3995	4.306853	4.308887	4.220043	4.297956	4.318395	4.255976	4.373848	4.262335	4.250399	4.267115	4.332804	4.279322	4.348933	4.29564	4.263454	4.280421	4.227496	4.339375	4.34246	4.301446	4.324597	4.383015	4.345718	4.284884	4.242355	4.300294	4.248332	4.375824	4.432875	4.294579	4.42972	4.477714	4.299143	4.389812	4.343495	4.369582	4.492037	4.113955	4.493035	4.314128
ADAM8	7.164893	6.724404	6.574136	6.432445	6.317746	6.334019	6.275893	6.780196	6.392358	6.41947	6.660264	6.497286	6.266447	6.162703	6.717699	6.389425	6.367555	6.642894	6.479644	6.372169	7.108085	6.91509	6.280541	6.250923	6.382115	6.138217	6.336877	6.152905	6.619762	6.362936	6.278877	6.24234	6.636621	6.465199	6.43923	6.214669	6.756913	6.471474	6.363719	6.576111	6.297517	6.260361	6.940809	6.30126	6.111827	6.19324	6.221348	6.476178	6.09332
ADAM9	7.924646	9.249249	9.421181	9.571103	8.228109	9.987579	9.103819	9.331145	9.757722	9.782867	9.165803	9.848874	9.497247	8.092267	9.244652	9.55702	9.694514	9.806805	6.936311	8.480977	9.96339	9.379794	9.035321	9.879203	8.636878	9.127849	9.105139	8.944766	9.403858	9.461997	10.019828	9.94358	9.442652	9.27003	8.053026	9.951076	9.502322	9.390255	9.53309	8.795085	6.742895	7.652902	8.191597	7.265244	7.712071	8.038134	7.459316	6.931583	6.739236
ADAMDEC1	7.212657	5.770067	5.779149	5.389511	4.729046	4.810521	4.77828	4.44063	4.368855	4.542629	6.595472	4.925228	5.605565	4.397952	8.159266	4.579376	5.997564	5.921167	4.370556	4.355631	4.555262	4.773762	4.609256	4.38842	4.341745	4.477619	5.132257	4.347581	4.883129	4.419222	4.418695	4.394635	5.816998	4.73373	4.545113	6.878928	5.091285	4.676847	4.359574	4.301894	4.677323	4.391256	4.512804	4.430699	4.438388	4.461365	4.632831	4.457272	4.360083
ADAMTS1	7.686753	6.737852	8.957183	8.397617	7.264854	8.761803	9.004462	8.538454	8.578397	8.408704	8.207642	8.15977	8.928739	9.882757	8.423341	8.341352	8.589694	7.434672	5.186988	8.542646	8.498218	9.522419	9.299338	8.506368	5.735165	9.300791	7.942058	8.467252	8.545916	7.950701	8.399094	7.454585	8.181747	8.074901	9.980667	9.286326	7.820099	8.588719	8.126955	7.232031	5.762576	6.214144	6.562319	6.464426	6.06052	7.475732	6.290039	5.864125	6.011801
ADAMTS12	6.818974	6.790227	6.364705	6.764594	6.535608	6.771592	6.583608	6.591191	6.71419	6.665051	6.607858	6.304938	6.527109	6.593634	6.565195	6.060621	6.177429	6.502268	6.563705	6.808221	6.351663	6.414175	6.208248	6.575047	6.888634	6.536602	6.480944	7.113376	6.263184	6.11256	6.04381	6.330411	5.905618	6.341428	6.506234	7.130521	6.746751	6.71419	6.689547	5.886343	6.766118	6.520104	6.455783	6.685519	7.024739	7.101258	6.581011	7.039742	6.913377
ADAMTS13	6.864563	6.664234	7.247511	6.47689	7.027814	6.940628	6.697989	7.204778	7.00806	6.882023	6.766485	6.752961	7.247511	7.122013	6.878015	6.763193	6.772348	6.382204	7.742326	7.275079	6.619238	6.658782	6.67605	6.903947	7.310048	6.717905	6.480477	7.088431	6.88603	6.570446	6.767968	6.777744	6.52101	6.768962	6.904409	6.870461	7.019904	7.006946	7.047165	6.631673	6.531115	6.709356	6.830694	6.646706	6.993221	7.282156	7.192226	7.128137	6.908318
ADAMTS2	7.457419	7.580718	7.571424	8.489832	6.526979	7.248162	7.170911	7.595132	8.473453	7.281118	7.065739	7.842942	8.121559	7.90913	7.238665	8.227515	7.519318	6.623781	6.507833	8.78724	7.760536	7.624297	8.421656	7.653199	7.679833	7.098204	7.999521	7.417688	7.657059	8.205703	6.427368	7.15774	6.948882	7.377421	6.881392	7.137583	8.031397	7.298177	7.21847	6.210675	6.635109	6.424159	6.321408	6.652266	6.458077	7.114117	6.658761	6.42847	6.621775
ADAMTS20	3.614986	3.629317	3.906172	4.038738	3.985798	3.917681	4.177637	3.843252	3.806277	3.614986	3.573807	4.063597	3.708662	3.85267	3.691259	3.663114	3.729338	3.82962	3.675783	3.902536	3.978618	3.884588	3.787439	3.737015	4.146646	4.280112	3.936403	3.799034	3.687416	3.887987	3.787439	4.007551	3.765177	4.003737	3.961354	4.587043	3.950419	4.225894	3.799034	4.035459	3.944001	3.947388	3.783444	3.737015	3.928854	4.289523	3.699475	3.737015	3.928854
ADAMTS3	4.659685	4.696011	4.762959	4.416966	5.098357	6.037806	4.786649	4.185057	4.674576	5.057436	4.434057	5.172879	4.546229	4.847823	4.633086	4.686341	5.829717	5.62935	4.563634	4.537596	4.369474	5.02324	5.633458	4.912504	8.490689	4.515232	4.88628	6.364759	4.555884	6.37643	6.214752	5.18838	5.13153	4.435488	7.049387	4.786649	4.57185	4.267775	5.361396	4.826897	4.423949	4.622969	4.903319	4.620478	4.45222	4.746218	4.876699	4.481413	4.607761
ADAMTS5	5.435646	7.737994	6.407413	8.83161	8.484547	8.366449	8.106477	8.837074	9.247629	9.345027	8.282034	9.22342	8.918132	8.003114	8.904003	7.838704	7.791671	7.354072	5.527003	10.41816	7.395121	8.024198	7.861614	7.851751	6.690651	9.220305	9.713405	5.492357	9.829516	8.412477	7.040959	9.29317	7.541153	8.849353	7.158146	6.793397	8.679895	9.029736	8.519103	6.391322	6.624935	7.199707	6.015404	6.680603	5.510172	6.803551	6.334244	6.00943	6.077521
ADAMTS6	5.765737	5.546364	6.03715	5.262273	5.780755	5.220689	5.572524	5.524638	5.827875	5.41881	6.297469	5.551178	5.611766	6.272452	5.212945	6.015997	5.619902	5.81346	5.181549	6.804172	6.65775	5.908376	5.931209	5.892802	6.064266	5.888351	5.396012	6.334247	5.527694	5.329875	5.83521	5.184162	5.317396	5.938118	6.301111	5.506805	5.30916	5.867811	5.584122	5.751434	5.898425	6.08704	5.683477	5.466224	5.663664	5.861665	5.094773	6.109386	5.624375
ADAMTS7	6.639626	6.149467	6.435398	6.379171	6.310424	6.461177	6.491848	6.165697	6.371275	6.310424	6.023657	6.18089	6.238933	6.214576	6.203711	6.280212	5.791275	5.987815	6.441208	6.574229	6.156837	6.087257	6.207102	6.435398	6.319454	6.365125	6.371275	6.248501	6.575494	6.698711	6.728066	6.616495	6.321172	6.119741	6.232097	6.514894	6.397088	6.324072	6.454999	6.680741	6.102387	6.444635	6.586639	6.65075	6.117901	6.554501	6.395988	6.396492	6.562657
ADAMTS8	5.766723	5.788721	5.714715	5.668063	5.931503	5.59848	5.612162	5.59288	5.536931	5.517237	5.630008	5.534729	5.600668	5.46714	5.401439	5.494394	5.418725	5.451571	7.492636	5.760292	5.456241	5.487386	5.746343	5.528989	5.601408	5.519457	5.460923	5.792192	5.847873	5.719907	5.748459	5.555633	5.620577	5.381731	6.51422	5.619071	5.5275	5.421152	5.453759	5.742615	5.536931	5.561364	5.534014	5.29236	5.342677	5.318509	5.541305	5.41718	5.362243
ADAMTS9	6.08624	6.377747	6.980865	6.542432	7.18378	7.248106	6.124363	6.690397	6.190327	6.929649	6.507407	6.078749	6.602196	6.601136	7.265843	6.521965	7.249628	6.593736	6.033923	6.66517	6.86073	7.268047	7.880674	6.836478	7.17051	7.302557	6.248268	6.81095	6.165019	6.087345	7.806601	6.603886	7.030143	6.86564	6.607368	7.191979	6.117413	6.223417	6.452792	6.687619	7.424594	7.840343	7.321204	8.206749	8.229748	7.926525	7.256294	8.879631	7.567532
ADAMTSL3	5.172117	5.519649	5.235419	6.343426	9.509751	5.67538	5.175605	5.415631	8.468526	5.347263	5.820948	6.360333	5.530252	4.850736	5.804042	5.549171	6.066779	5.303401	8.769122	5.047205	5.120543	6.510032	8.906493	5.195216	7.674317	10.532487	5.246206	8.536066	5.142962	7.047292	8.005388	8.839467	5.800219	5.23134	5.134393	5.356875	5.564339	5.208463	5.269626	9.01745	5.505032	5.328768	5.832849	5.775945	5.510316	5.619105	6.095469	5.500789	5.914617
ADAMTSL4	7.314178	6.854764	7.080943	6.963213	6.538407	7.163702	8.099005	7.293546	7.382831	6.844439	6.739603	6.992467	7.256061	6.967263	6.58962	6.633022	6.692156	6.594727	6.768535	7.786464	7.660196	6.740752	7.029831	6.951206	6.721599	7.328183	7.225004	6.670709	7.478475	7.338117	7.666682	7.57283	7.160758	6.844749	6.418114	6.731327	7.141341	7.488145	7.271571	7.156471	7.040241	6.583812	6.838055	6.363316	6.427344	6.703211	6.428243	6.833833	6.539039
ADAP1	7.841197	7.565043	7.561311	7.473258	7.147368	7.463564	7.541997	7.515662	7.359453	7.194487	6.881394	7.249514	7.581014	7.300321	7.217273	7.053051	6.859273	6.943719	8.151791	7.655791	7.188164	7.202715	6.739009	7.315303	7.472895	7.125464	7.486584	7.646726	7.113922	6.951534	6.866839	6.981858	7.352156	6.992773	7.017571	7.585714	7.563218	7.603969	7.143417	6.802809	7.016458	6.832443	6.707027	7.092043	6.921651	7.305369	7.086748	7.354337	7.14777
ADAP2	7.562219	8.334573	7.593624	9.278384	6.750286	8.723151	8.220694	7.98478	7.338052	8.388773	7.970303	8.671004	8.290502	6.793677	8.599738	7.450556	7.502702	7.777585	6.435478	7.060642	8.172171	7.609203	7.019853	8.116138	6.090945	7.385062	9.040518	6.600304	8.216781	7.958189	6.928019	8.439955	8.607731	6.750867	6.91209	7.98478	8.576536	7.52648	7.03813	6.811819	7.046125	7.185094	6.758488	6.360396	7.107039	7.152502	6.66646	6.457263	6.595475
ADAR	10.622584	10.911069	10.572577	10.180164	9.950869	9.925152	10.746655	10.336218	9.359305	10.167788	10.127124	9.960452	9.913734	9.832212	10.41077	9.866304	10.648725	10.364988	10.322099	9.618898	10.022879	10.081586	9.479211	9.758493	9.994465	10.164482	9.929796	10.017702	9.875284	9.502257	10.015138	10.836706	10.461142	10.112219	9.661504	9.840677	10.161346	10.882098	10.139413	9.92291	10.136418	10.259665	10.535604	9.864304	10.040629	10.287913	10.281628	9.842909	9.992185
ADARB1	8.7068	8.179772	7.939008	7.184613	7.133339	7.463899	7.915064	7.723634	7.624439	6.701062	7.952287	6.902025	7.27879	7.637655	7.041987	7.340112	6.980838	7.157425	6.566523	6.604912	7.634094	7.957741	6.841049	7.066064	7.979502	6.911374	7.06375	7.523666	7.57255	7.46955	7.426479	6.952622	7.179058	6.769846	7.398522	7.005833	6.78042	7.599374	7.07153	7.599957	7.51755	7.404546	8.1841	7.103575	7.258536	7.376495	7.485438	7.671723	6.881882
ADARB2	5.991905	5.733967	5.614361	5.325429	5.85237	5.745669	5.5401	5.603454	5.632657	5.604754	5.576792	5.673842	5.554851	5.421057	5.345709	5.265888	5.202232	5.473588	6.359582	6.85374	5.769829	6.209276	5.382689	5.419767	5.641037	5.597686	5.262872	5.935793	5.879007	5.383809	5.385095	5.684123	5.513113	5.607303	6.368513	5.803454	5.637361	5.508012	5.778514	6.146677	5.743216	5.769829	5.673842	5.579446	5.628781	5.60229	5.653139	5.90993	6.218723
ADAT1	7.502727	7.402505	7.672718	6.960752	7.527614	7.464442	6.842594	7.123231	7.350529	7.460323	7.564617	7.747376	7.129548	7.334272	7.377134	7.109557	7.386734	7.451167	7.88263	7.193085	7.638419	7.291877	7.333221	8.19114	8.030566	7.794308	8.072509	7.08438	8.002225	7.811069	8.246898	7.14429	8.126391	7.84996	7.542932	7.409724	7.396623	7.122551	6.767993	7.299264	7.382214	8.266415	8.169209	7.522593	7.750438	7.478427	7.299264	7.546184	7.482957
ADCK2	6.582065	7.006644	6.821247	6.662842	6.955956	6.788659	6.932374	7.216985	7.244545	7.07463	6.761962	6.685308	6.810611	6.829329	6.550011	6.960536	6.582065	6.393999	6.518942	6.552388	6.873107	6.766392	6.615639	6.785228	6.839957	6.941647	7.051952	7.150435	6.763868	6.428024	6.840532	6.01316	7.027971	6.947109	6.963594	6.758235	6.779389	6.899578	7.388511	6.418309	6.693418	6.446943	6.48904	6.782393	6.935466	6.948986	6.630397	6.719675	6.684677
ADCY1	6.253108	6.28429	6.058283	6.15872	5.9783	6.422392	7.079182	6.665528	6.0822	6.089535	6.070689	6.39392	6.755212	6.179562	6.062679	6.093676	6.200889	5.749973	6.213095	7.074583	6.01733	6.369856	6.863225	5.818819	6.688409	6.47493	6.119498	6.450782	5.860869	6.958844	6.245677	6.834425	6.098555	6.114004	6.466346	6.169751	6.234636	7.357493	6.591694	6.866842	6.855864	6.619744	6.825418	6.392865	6.581204	6.500891	6.612302	6.761501	6.905195
ADCY10	4.532732	4.659521	4.621193	4.544741	4.631826	4.628224	4.556622	4.634351	4.572704	4.524799	4.579045	4.572007	4.582946	4.681176	4.548749	4.49951	4.532163	4.602871	4.600407	4.69595	4.495509	4.590234	4.502977	4.592445	4.63534	4.589121	4.632837	4.647465	4.637973	4.616446	4.830004	4.831827	4.551703	4.547081	4.678155	4.601475	4.57032	4.574807	4.556622	4.729004	4.672425	4.578543	4.614918	4.581812	4.58347	4.572704	4.544081	4.607214	4.613815
ADCY2	6.05873	6.155666	6.089741	5.959351	6.734817	6.043458	6.05873	5.963859	5.83384	5.806886	5.740177	5.8752	6.254885	8.457451	6.319145	6.283157	6.054775	6.839432	6.223401	6.302356	6.005305	6.210585	5.678433	5.991869	8.785057	5.628702	6.274914	5.830392	5.59013	5.670589	5.872908	6.152689	5.887577	5.913517	7.306306	6.17154	5.966567	6.098543	5.971865	5.428689	5.779422	5.960655	6.134156	6.169055	6.450611	5.984015	6.296273	6.505947	6.105358
ADCY3	7.348969	6.903125	7.067439	6.971606	6.77018	6.79298	6.769062	7.461321	7.49683	7.221233	7.195957	7.360547	7.226469	7.677341	7.387647	7.038825	7.19922	6.816098	7.15463	7.299137	7.162878	7.052671	7.364489	6.492847	7.403631	7.186006	7.829546	7.799631	6.775218	6.855137	7.703844	7.683798	7.386901	7.587693	6.754262	7.641217	7.120295	7.875619	6.95019	6.994694	6.677989	6.635123	6.816098	6.708519	6.764084	6.844912	6.752676	6.679823	6.763422
ADCY6	7.405867	7.516337	7.654032	7.577529	8.329126	7.95059	7.7158	7.691689	7.45439	7.721807	7.620507	7.48404	7.608426	7.773506	7.251176	7.438776	7.866697	7.69382	8.262622	8.12993	7.7106	7.673527	7.753747	7.79077	8.069383	8.065283	7.538324	7.321357	7.252791	7.797225	7.79077	8.011756	7.129897	7.358008	7.54404	7.687087	7.716303	7.832073	7.833984	7.958612	8.226882	8.373376	8.036363	8.485654	8.269346	8.214024	8.000433	8.144014	8.415417
ADCY7	6.909028	7.507209	6.840516	7.965699	5.846769	8.151734	7.452532	6.624852	7.421529	7.179186	7.172792	7.568502	6.802128	5.758913	7.863169	8.121578	6.562566	8.16497	5.193169	5.395527	7.391344	7.32834	5.947855	7.640075	6.170127	6.587092	7.882941	5.750126	6.67664	6.806198	6.687181	7.531344	7.81818	6.594674	5.864528	7.705946	7.793201	6.065366	6.520699	5.62688	6.779275	6.363276	6.961684	6.475871	6.969344	6.080757	6.835693	6.604958	6.165934
ADCY8	5.947833	4.849103	4.46738	5.132848	5.490724	4.578274	4.817285	4.411412	4.762897	4.634436	4.759964	5.562112	5.425549	4.774534	5.038371	5.903022	4.676059	4.752176	4.720128	4.972042	4.731263	4.881793	5.34113	4.644709	5.194629	4.755149	4.878889	4.640841	4.813307	4.965111	5.150404	5.454491	4.83307	5.079321	4.78909	4.56599	5.27118	4.920033	4.888125	5.3523	5.6137	4.747417	4.972042	4.876994	4.935712	5.171987	4.825053	4.911417	4.783223
ADCY9	7.284161	7.023783	7.455222	7.376749	7.885518	7.120431	7.913711	7.179076	7.314302	7.305217	6.531912	7.307083	7.321324	7.174532	6.887843	6.747508	6.842393	6.61836	7.382197	7.322479	6.852883	7.192139	7.313837	6.821882	7.228717	7.426585	7.549014	7.270361	7.349414	6.815677	7.889745	7.531794	6.930793	7.369862	7.35141	6.950105	6.926885	6.99423	7.364816	7.064555	6.058617	6.208488	6.385281	6.219496	5.936943	6.741811	6.491552	5.909124	6.023288
ADCYAP1	5.676655	5.753593	6.160093	5.656962	5.744903	5.721012	5.919713	5.69614	5.996261	5.666667	5.703148	5.662185	5.76565	6.176588	5.80375	6.196781	7.307785	5.831457	5.510587	5.591135	5.743203	5.7667	5.630002	5.814959	5.974969	5.805128	6.17296	6.304138	5.69148	5.733857	5.813256	5.886376	5.711548	5.66487	6.686123	5.799286	6.151704	5.705226	5.773596	6.056252	6.012919	5.96318	5.784639	5.988167	5.775692	5.993172	5.776083	5.781986	5.984227
ADCYAP1R1	5.973938	6.080017	6.189533	6.01743	5.973938	6.159947	6.193067	5.961573	6.070475	6.270442	5.563218	5.949494	5.740392	5.868139	5.815698	5.888661	5.695248	6.051838	6.280618	5.94984	5.882954	6.085507	5.887025	6.142333	6.153144	6.113299	5.790792	6.113618	6.100431	6.127255	6.01064	6.12876	5.801733	5.96471	6.145887	5.783891	6.217526	6.222049	6.242407	5.947804	6.125907	6.36395	6.412866	5.929875	5.791635	5.903528	5.995341	6.054172	6.074859
ADD1	8.885012	9.848638	9.079471	9.123569	9.401975	8.928173	8.737827	8.936516	9.360141	9.426387	8.447584	9.469829	9.170874	8.976835	8.916133	8.774765	9.284776	8.755386	9.237132	9.449112	8.907752	9.426387	9.447142	8.741656	8.786983	9.374973	9.246028	9.665073	8.930703	9.263923	8.823843	9.579593	8.966847	8.841313	9.932733	8.747348	8.878692	9.32193	9.334683	9.286481	8.885632	8.798	8.61183	8.54444	8.733116	9.211582	8.971476	8.907752	8.522951
ADD2	6.496529	6.191925	6.500389	6.127861	6.380137	6.014031	6.10734	6.033653	5.98677	6.00072	6.141312	6.182795	6.212645	6.808265	6.306488	6.569592	6.071088	6.318398	6.177605	6.536394	6.191925	6.434087	6.159839	8.261951	6.309521	6.184041	6.36829	6.275253	6.388595	5.97103	6.422202	6.027101	6.2654	6.285377	6.149951	6.319552	6.13025	6.273569	6.100359	6.263693	6.872284	6.512562	6.678918	6.771528	6.866234	6.632405	6.651127	6.750716	6.690657
ADD3	9.332463	9.767047	9.030133	10.394459	10.147898	10.163073	10.36526	9.98074	10.30633	10.550829	8.768647	10.54521	9.95871	9.733214	9.977648	9.539609	9.658733	8.752128	9.600954	10.726735	8.27827	9.30898	10.417657	8.452539	9.047616	10.506014	9.897733	10.065502	10.134198	9.923396	10.30633	11.051504	10.290456	8.933492	7.344508	9.828043	9.38076	9.654148	10.835517	9.991886	10.470209	9.351855	9.609514	10.199884	9.892444	9.908929	9.807635	10.211337	10.269038
ADH1A	5.128287	4.94393	4.652044	4.80467	4.574579	4.838168	4.626442	4.367958	4.86553	4.595071	4.881456	4.958161	4.948238	5.206655	4.889713	4.843338	4.971617	4.907751	4.766544	5.251557	4.953891	4.985482	5.014432	4.851936	4.821331	5.064632	5.123819	4.446326	5.123819	5.12984	4.92638	5.111302	5.23268	4.967621	4.838168	4.747812	4.825598	4.51445	4.923152	5.475637	4.953159	4.927238	5.065018	4.704403	4.654459	4.826446	4.703586	4.708119	4.760341
ADH1B	4.41069	5.060335	5.544075	4.475457	4.515181	6.475306	5.217389	4.590975	9.0532	4.541023	4.578338	4.552646	5.392126	4.756024	6.081471	4.477366	5.699512	4.577916	4.691885	7.923389	4.471423	6.600031	5.176104	4.53345	4.466276	6.755654	4.73514	4.500102	6.761416	6.45095	5.561036	9.191551	7.268375	4.553536	4.579206	4.997936	6.774954	5.335914	6.502434	5.674769	4.539314	4.512028	4.59256	4.463988	4.471828	4.518939	4.536	4.463037	4.403946
ADH1C	4.697129	4.842668	4.839267	4.802618	4.661708	4.918283	4.978705	4.744209	5.839822	4.798558	4.727761	5.237176	5.366736	4.758963	5.313259	4.801637	4.966376	4.626737	4.896705	5.779416	4.601828	4.69068	6.26784	4.902886	4.631915	6.980439	4.8445	5.288018	5.414556	8.341875	5.505104	5.494954	4.796014	4.725781	4.630271	5.04944	4.708781	5.255835	5.964927	6.729587	4.993086	5.814442	7.242992	5.034167	5.33124	5.682881	5.602652	4.942194	5.438914
ADH5	6.733382	7.930114	8.060279	8.778248	8.443903	8.552842	8.653159	8.081038	8.92122	8.808771	8.104819	8.626258	8.765348	8.643584	8.695499	7.979246	8.475067	8.92122	8.594204	8.0452	7.508892	8.951376	8.627074	8.270572	8.334332	8.610075	8.439563	9.06446	8.663067	9.462947	8.965534	8.587783	8.140557	8.474174	9.856032	8.496976	8.566188	8.233496	9.07699	8.96657	9.397306	9.467761	9.256658	9.475827	9.470957	9.271409	9.332807	8.757153	9.346366
ADH6	4.827539	4.696044	4.609471	4.517885	4.791807	4.630327	4.602639	4.54934	4.58136	4.348071	4.707582	4.8208	4.726331	5.049741	4.716272	4.819538	4.660189	4.659605	4.729959	4.750566	4.709882	4.612637	4.720035	4.875052	4.991689	4.728154	4.694216	4.706385	4.886586	4.697225	4.955755	4.733806	4.708146	4.903224	4.434754	4.556391	4.703104	4.594695	4.671589	5.055479	4.859703	4.829288	4.664111	4.862058	4.618336	4.686264	4.44024	4.701157	4.497312
ADH7	4.417645	4.316406	4.316406	4.586952	4.354239	4.67615	4.427028	4.699686	4.664865	4.491121	4.630924	4.546937	4.581779	4.456881	4.756329	4.768285	4.330247	4.610313	4.682093	4.621411	4.665767	4.928775	4.697738	4.664865	4.757227	4.483915	4.374518	4.504406	4.670738	4.684761	4.714975	4.660281	4.525882	4.271436	4.519675	4.47873	4.622879	4.584525	4.648738	4.567176	4.769191	4.748519	4.987035	4.613436	4.707673	4.574235	4.758904	4.471568	4.63754
ADI1	8.02967	8.308295	8.105579	8.893614	8.956007	8.777969	8.589293	8.298221	8.041677	8.416863	8.216484	8.591262	8.611323	7.904146	8.617103	8.065965	7.611087	7.90514	7.954709	8.788183	7.352567	7.90892	8.655046	8.638524	7.5427	8.76389	9.030692	8.845816	8.782411	7.984603	8.039116	9.871282	9.097764	7.686148	8.824434	8.814972	8.210771	8.006977	8.373908	7.485605	8.274606	8.649215	7.889946	7.862092	8.637518	7.913658	7.638742	8.002308	8.23032
ADIPOQ	4.598287	4.095646	4.188542	4.286094	4.769752	9.796452	4.68294	4.834497	4.452234	4.348516	4.683333	5.365736	6.979767	4.84791	4.728173	4.849658	7.24289	4.654773	4.481704	4.399937	4.454976	4.060765	4.53864	4.642395	4.144285	5.305975	4.887031	4.604605	4.266696	4.17666	4.863221	4.396514	4.250174	4.307232	4.303801	4.864954	5.614032	4.221336	8.709266	4.3737	10.415122	9.284471	7.976999	10.467373	10.082498	9.7703	9.516012	9.737186	9.539166
ADIPOR1	8.14423	7.832956	8.259547	8.674635	8.06917	8.357012	8.135262	7.706039	8.138743	8.276066	8.524057	8.334708	8.263468	8.484603	8.334708	8.637203	8.553811	8.288395	8.524057	7.911101	8.608074	7.960523	8.045418	8.457695	8.132529	7.714517	8.529746	8.026022	8.023573	7.889604	8.462844	8.369203	8.2119	7.918905	7.936236	8.957982	8.373057	7.657911	7.51459	8.135262	8.053958	8.358827	8.07716	8.674635	7.867634	7.941925	7.61494	7.617863	7.865599
ADIPOR2	7.761559	7.954726	7.993465	8.179515	8.293316	8.405621	8.429971	8.306688	8.135418	8.267059	8.053105	8.310877	7.967828	7.996243	7.894103	7.85569	8.138966	8.235778	7.587554	7.92592	8.35765	8.198714	8.184783	7.874878	7.706353	7.816146	8.16462	8.065856	7.686089	7.97174	7.804062	8.388441	8.364912	7.962274	7.899742	8.235778	8.239969	7.72369	8.495871	8.339931	9.162436	8.389161	8.325617	8.35295	8.563033	8.266385	8.102105	8.328663	8.343215
ADK	5.916578	6.364534	6.903136	6.446657	6.399847	6.37782	6.782868	5.793996	6.530072	6.609654	6.960384	6.480872	6.904804	6.449704	7.03553	6.465939	6.378736	6.412616	6.209567	6.517187	6.669579	6.330002	6.109779	6.924055	5.987846	5.716283	6.882957	6.089519	6.581594	6.444063	6.465497	6.152167	6.4871	7.436419	5.741391	6.571681	7.06118	6.320801	6.530072	5.735227	6.993171	6.272644	6.759756	6.989339	6.860325	6.699857	6.57519	6.783296	7.190183
ADM	7.501703	9.856157	8.280687	8.453552	6.703429	9.33884	7.225354	9.271539	8.139888	10.118499	9.706804	8.630119	9.083279	8.040684	9.160885	9.567291	9.06551	8.833227	5.075078	8.116159	10.037176	8.562189	8.851175	6.807951	8.802992	8.047605	10.048172	8.189286	7.965664	8.404907	10.148868	8.784599	9.669452	7.551796	7.775146	9.685566	10.244837	9.004712	9.426734	8.553779	6.738166	7.059227	8.782888	6.79018	6.718211	7.77332	8.352554	7.189552	6.499167
ADM2	8.600356	7.593729	7.718446	7.863218	7.685225	7.429253	7.290273	7.33244	8.064518	7.15207	7.226751	6.993977	7.717556	7.624507	7.136087	7.317388	7.154481	7.136478	7.717556	7.781152	7.368322	7.544891	7.101954	7.246673	7.415822	7.071084	7.37187	7.94622	7.589304	7.233513	7.203377	7.022529	6.992594	7.288966	7.640671	7.828932	7.369668	7.466222	7.580347	7.035335	7.728574	7.128386	7.20923	7.553122	7.485604	7.664885	7.659759	8.110946	7.608479
ADNP	8.502641	9.856817	9.371909	9.199999	9.406911	9.252793	9.910589	9.868614	9.073692	9.453227	9.39371	9.160067	9.032861	9.63313	9.07785	9.742272	9.570475	9.344328	8.668957	9.542482	8.801312	9.117052	9.30372	9.308746	8.899562	10.142826	8.804319	10.033561	9.210602	9.430637	9.910589	9.895833	9.187362	8.920664	9.353091	9.016937	8.479674	9.829854	9.700154	9.22048	9.76352	9.955762	9.699089	9.86375	10.053486	9.854383	10.011525	9.927868	9.886276
ADNP2	6.43995	7.469654	7.498193	7.261619	7.558461	6.794421	6.848436	7.626393	7.115495	7.026525	7.048852	7.341259	7.252101	7.145319	7.129259	6.924267	7.176508	7.606586	8.249996	7.412461	6.756005	7.027996	7.425448	6.900077	7.108596	6.80351	6.871043	7.580341	7.378477	7.779866	7.215806	7.978729	6.801388	7.005547	7.736184	6.794421	6.951919	7.759553	7.511729	7.940916	7.258097	7.422276	7.74836	7.068101	7.201768	7.390634	7.427384	7.505546	7.558006
ADO	6.667333	7.82434	7.517867	7.905232	8.322773	7.92244	8.040807	7.185559	7.045866	7.578299	8.931133	8.664476	7.939886	7.577285	8.140499	7.943261	7.294616	8.07047	7.713091	7.589477	7.596584	7.709061	8.510104	8.405883	8.257224	8.05725	8.038526	8.132665	8.242937	8.568663	7.502602	7.817533	7.925629	7.692293	7.596584	7.092732	7.467115	7.776055	7.492854	7.674672	7.579821	6.728639	7.522887	7.828546	7.532144	6.980967	7.328602	7.186037	7.369645
ADORA1	6.840086	6.564611	6.577768	6.550507	6.800941	6.613992	6.584847	6.865245	6.58409	6.392349	6.712667	6.532913	6.64151	6.465719	6.44866	6.533759	6.288503	6.489062	6.795187	6.557733	6.691392	6.363441	6.460062	6.843151	6.507004	6.49394	6.573737	6.775491	6.632971	6.775859	6.64151	6.467883	6.532554	6.462293	6.59243	6.693527	6.413882	6.567488	6.609346	6.659922	7.299471	7.390557	7.187103	7.449454	7.030792	7.347756	7.001098	6.966124	7.271002
ADORA2B	6.435306	6.67669	6.475966	7.04296	6.390348	6.777004	7.153606	7.671735	7.157598	7.273925	9.445242	7.298871	7.575143	6.81441	6.368852	7.818855	7.045097	6.563499	6.220076	6.830177	6.293253	6.26442	7.719329	7.769028	7.314127	6.064342	7.002665	6.057362	7.829381	7.330499	6.718211	7.582104	6.302974	7.546354	6.69753	6.549539	6.802701	7.9796	6.812142	6.738684	6.193998	6.477103	6.483958	6.425615	6.331667	6.384666	6.038652	6.356534	6.342839
ADPGK	9.214756	9.162896	8.797535	9.03087	8.739657	8.867638	8.572528	9.097389	8.681896	8.785508	8.832443	9.147726	9.041827	9.076861	8.716206	8.638762	8.955598	8.501319	8.106344	8.645906	9.261611	8.747114	9.132813	8.909367	8.787831	8.633824	8.70238	8.665164	8.644029	8.526377	8.233446	8.581549	8.888339	8.898272	7.876244	9.057478	9.185292	8.526377	8.831258	8.350096	8.863298	8.822491	8.595761	8.652017	8.713065	8.967431	8.715178	8.669747	8.7483
ADPRH	6.590561	6.39852	6.269639	6.276925	6.095232	6.234186	6.222401	6.040769	6.41349	6.164233	6.097734	6.244507	6.384491	6.313674	6.360499	6.218037	6.267641	6.107878	6.054831	6.988608	6.311619	6.48796	6.093683	6.112302	6.484757	5.870309	6.020795	6.299245	6.010563	6.293298	6.21293	5.930194	5.883831	6.253965	6.405732	6.610148	6.306123	5.995768	6.204974	6.034414	6.509589	6.209871	5.863636	6.312117	6.240263	6.173531	5.888796	6.436545	6.195691
ADPRM	5.650048	6.503101	6.60248	6.133574	6.164523	6.195851	5.729455	5.916186	6.504958	6.202301	8.07001	6.052947	6.405112	6.594292	7.151313	6.740127	6.405444	6.162306	7.053832	6.018659	6.213824	6.394667	6.44929	6.356074	6.317083	5.911996	6.076828	5.969161	7.135578	6.412059	7.044893	6.934609	6.305517	6.298945	6.342088	6.364635	5.908211	6.133574	6.416653	6.220661	7.309544	6.79698	7.171712	7.421257	7.605711	6.551678	6.277988	6.95591	7.018768
ADRA1A	6.148081	5.386107	5.493198	5.547956	5.32836	5.560509	5.284828	5.458941	5.380374	5.396971	5.461512	5.508927	5.570839	5.317629	5.298677	5.298677	5.088996	5.145379	5.666428	5.98573	5.320202	5.101967	5.354158	5.235438	5.074989	5.39976	5.05598	5.929788	5.322848	5.279326	5.226834	5.161213	4.771719	5.46423	6.626873	5.596635	5.458941	5.317629	5.581325	5.226834	5.517073	5.276549	5.430626	5.417003	5.320202	5.565736	5.611327	6.130774	5.53488
ADRA1B	5.958699	5.96103	5.630681	6.156247	5.540708	5.400449	5.93828	5.784339	5.845044	5.768914	5.449973	5.57856	5.852901	5.238654	5.41127	5.398672	5.209359	5.57856	6.014305	5.886964	5.470459	5.483568	5.523576	5.545145	5.343762	5.08468	5.471913	5.524914	5.760944	5.886964	5.628011	5.581553	5.424092	5.493972	6.181161	5.700221	5.596997	5.508244	5.684738	5.58288	5.337789	5.227633	5.530425	5.513862	5.323793	6.009109	5.777087	5.886964	5.932
ADRA1D	8.014517	6.545239	6.379397	6.61461	5.939945	5.87778	6.074112	6.281818	6.161455	6.368466	6.320473	6.278153	5.926956	6.033538	6.061664	6.007634	6.081015	5.863205	6.382534	7.695376	6.646848	6.646848	6.122821	6.210155	6.368466	6.502351	6.18807	6.289185	6.436287	6.859418	6.841228	6.472938	6.436287	6.457804	7.866745	6.405903	6.479098	5.997095	7.171091	6.827284	6.366473	5.979838	6.465315	6.100015	5.585984	6.228946	6.120669	6.384213	6.302957
ADRA2A	9.622215	6.258952	7.347765	5.92331	5.868431	6.174066	6.59787	6.169793	6.153305	6.066077	6.654067	6.048725	6.676711	7.391319	6.580944	7.715206	6.586425	7.173748	6.782088	6.452565	6.413019	6.983416	6.334754	6.358655	6.546684	6.211311	6.721284	6.538298	6.16156	6.079414	7.688716	5.993077	7.975186	6.788869	6.198703	6.429621	6.32892	6.198703	6.930595	6.04567	6.940768	6.821102	6.248432	7.00167	6.494404	6.837606	6.878291	6.988995	6.909539
ADRA2B	7.287794	6.691463	7.048332	6.850727	6.982909	6.510515	6.863699	7.19387	7.107867	6.753651	6.651631	7.041576	6.978121	7.088591	6.909183	7.029411	6.508484	6.640234	7.107042	7.088125	7.063918	6.87388	6.645894	6.956865	7.039286	6.900881	6.799655	6.927067	7.328821	7.053806	6.718478	6.960512	6.598354	6.976285	7.061008	7.321992	7.158502	6.935	7.030299	6.622662	7.089411	7.145535	6.990352	6.964477	6.766184	7.045219	7.184188	7.236628	6.816051
ADRA2C	7.349527	7.073266	6.986985	6.626944	6.255995	6.314722	6.060612	6.594727	6.57003	6.312653	6.422387	6.475876	6.762501	6.601528	6.587848	6.822282	6.239352	6.235436	6.801762	6.889694	6.497626	7.006483	6.654843	6.289415	6.17525	6.212143	6.357469	6.680098	7.064458	6.424651	6.751508	6.56423	7.057016	6.626944	6.694864	6.946434	6.641859	6.659801	6.351131	6.394476	6.521432	6.449778	6.691328	6.373722	6.337137	6.752077	6.660363	6.738281	6.39187
ADRB1	6.725796	6.317037	6.105405	6.358979	5.903764	5.994086	5.970713	6.057266	6.071914	6.082679	6.097662	6.023503	6.250951	5.949629	5.976955	6.140065	6.136924	5.592245	6.40771	6.828504	6.440718	6.421086	6.259609	5.796771	6.163652	5.983142	5.925237	6.265271	5.881812	6.170939	6.561929	5.976955	5.705138	6.061865	6.489933	6.470483	6.160831	5.96016	6.314372	5.952626	6.361841	6.333393	6.314372	6.173857	6.215799	6.500769	6.419599	6.486921	7.123411
ADRB2	6.579221	6.458245	6.394423	6.730588	5.625881	6.876754	6.493437	5.890725	6.829605	6.431597	5.755946	6.614159	6.339722	6.804481	6.838809	6.131235	6.793006	5.967104	5.611972	5.823983	5.975179	5.898938	6.171916	5.825715	6.448034	6.262609	6.983241	7.759756	6.269803	5.759658	5.740269	6.3636	7.130846	7.299229	6.225678	6.323934	6.720545	5.821117	6.171367	5.599504	6.842049	6.514228	6.175311	6.543281	6.748344	6.620671	7.528351	6.762196	6.285028
ADRB3	8.33848	7.344511	7.443147	7.325786	7.54803	6.97973	7.620037	7.125181	9.031231	7.42124	6.939726	7.020159	7.398551	7.097434	7.06104	7.117878	6.905189	6.863947	7.174348	7.689021	7.478126	7.138071	7.263059	6.831596	7.228826	6.816887	6.658132	7.437518	6.833107	6.892317	6.588091	6.868551	6.835657	7.381228	7.67517	7.37125	7.381228	7.029028	7.344511	6.835657	7.1209	7.158181	7.459827	6.987876	7.176925	7.351231	7.586229	8.171419	7.485302
ADRM1	8.814384	9.10986	8.266567	8.692789	8.29534	8.331434	8.278996	8.820381	8.184392	8.986377	8.913693	8.66284	8.616595	8.299805	8.464004	9.338722	8.298021	8.379055	8.470337	9.30231	8.685338	8.514083	8.554851	8.444823	7.925586	8.285266	8.842944	8.700269	8.681472	8.54613	8.452579	8.510724	8.586966	8.716949	9.065499	8.355828	9.16172	8.948626	8.082767	8.431245	8.307292	8.384151	8.717772	8.626442	8.121609	8.706093	8.5713	8.267969	8.575585
ADSL	8.223232	8.354233	8.39975	8.294631	8.155714	8.243734	8.018239	8.6013	8.69856	8.131148	8.656992	8.271744	8.347342	8.474563	8.522095	8.929796	8.123875	8.297191	9.087776	8.195517	8.494074	8.568292	8.38369	8.241146	7.832785	8.185352	8.047601	8.745019	7.975158	8.220715	8.282625	7.577213	9.171496	8.028636	8.54977	8.350419	8.82254	8.488513	8.4214	8.298809	8.988118	9.086656	9.24218	9.144562	9.206527	8.840686	8.991881	9.307462	9.092037
ADSS	7.827962	8.090278	8.493183	8.380581	9.416757	8.407354	8.091832	8.524863	7.387386	8.393251	8.772264	8.762909	8.468709	8.06315	8.401279	8.291872	8.345862	8.550951	8.462164	6.62446	8.527457	8.081246	9.87046	8.615875	9.031488	7.497863	8.578288	8.371841	8.091263	7.69731	7.419881	8.735502	8.209819	8.149153	8.173401	8.581494	8.130038	7.071013	7.217562	8.096638	7.984124	8.371841	8.451382	8.644694	8.33488	8.099436	8.002581	8.318061	7.963501
ADTRP	5.856707	5.850793	5.502999	5.834392	5.803495	5.680261	5.71515	5.86688	5.98965	5.575447	5.733915	5.558261	5.745999	5.712187	5.633698	5.794337	5.418319	5.625096	5.809623	6.108055	5.822509	5.535545	5.559369	5.811405	5.761117	5.664487	5.749196	5.895796	5.742861	5.173355	5.265853	5.440016	5.529605	6.410267	5.410663	5.751968	5.643324	5.784599	5.706325	5.287987	5.784228	5.712939	5.658873	6.141463	5.765514	5.947749	5.679534	5.788827	5.815782
AEBP1	9.977298	7.821264	11.293072	7.764815	10.785332	9.292299	8.197269	9.971697	10.197935	8.576587	10.847598	8.009908	9.568199	10.406691	8.746856	9.971697	9.870743	9.36511	7.559149	8.668676	9.465582	10.771076	8.35721	9.903178	10.034021	10.094048	9.0145	8.277167	6.568711	9.573444	9.484799	8.644241	9.381543	9.977298	8.808517	7.804491	8.5508	9.305372	9.403357	8.880546	7.819219	8.818853	8.745157	7.977442	7.69954	9.349808	8.863496	7.920565	8.13441
AEN	7.772963	7.061615	7.298094	7.003373	7.407122	7.094431	7.317603	6.789568	6.95866	7.121673	6.761572	7.170674	7.091301	7.709965	7.183064	6.726922	6.557948	6.596943	7.006741	6.57799	7.461109	7.144918	7.198992	6.862212	7.226235	6.9546	7.027186	7.746899	7.023432	7.431332	7.070224	6.867223	6.799579	6.970327	7.016061	7.320953	7.14084	6.645533	7.032753	7.362194	6.927666	7.092527	6.450668	6.5221	6.477333	7.091672	6.447237	7.023045	6.753476
AES	8.544845	8.653243	8.614284	8.803267	8.810097	8.722193	8.141029	9.372195	8.18223	8.864595	7.655988	8.64352	8.608318	7.512983	9.101644	8.617115	8.74626	8.128582	10.909624	9.629921	8.380495	9.050853	9.216799	7.734696	9.766208	8.906212	9.118288	8.895625	8.876267	9.511761	8.759475	9.372195	9.073216	8.3615	9.810155	8.487995	8.762747	9.111766	8.65618	9.376465	8.492236	8.803267	8.753768	8.808008	8.229386	8.669422	8.734696	8.356625	9.561732
AFAP1	5.198427	5.952312	5.889824	5.742433	5.984242	5.686576	6.627997	5.637547	5.812386	5.892609	5.699384	5.793482	5.600384	5.648943	5.686576	5.962338	6.074072	6.623859	5.415381	5.493208	6.43448	5.796453	5.924552	5.863771	5.409154	5.865202	5.719114	5.767209	6.278099	5.991036	5.826669	6.638936	6.078126	5.840713	5.829959	5.483367	5.536631	5.724657	5.856101	6.740635	5.802589	5.794997	6.011039	5.770786	5.818863	5.857602	6.397503	5.688631	5.713601
AFF1	8.44906	7.74506	8.821664	8.05474	8.031246	8.219552	8.755832	7.523461	8.176077	7.946826	7.338042	8.458993	7.830439	6.841174	7.994311	7.472395	7.599919	7.612129	7.473791	8.382826	7.978263	8.376271	7.425112	7.360373	7.176178	7.837782	7.681081	7.697433	7.541015	7.71338	7.558225	7.802956	7.805673	7.834326	8.180395	8.704811	8.102876	8.244062	7.663467	6.570086	8.207828	8.027979	8.358368	7.915772	8.22509	7.81243	8.158547	8.472162	8.358368
AFF2	6.131205	6.032568	6.029198	6.070586	6.20015	6.063971	5.916342	6.012522	6.034491	5.919097	6.11145	5.883746	5.914358	7.218086	6.038179	5.872887	5.969828	6.061557	6.299429	6.179586	5.969828	5.935372	5.77712	6.094497	6.313954	5.992449	5.964102	6.514677	5.959629	5.872525	6.259642	6.002008	5.772152	6.049584	5.922385	6.053925	5.914358	6.350768	5.994918	6.167597	7.026556	7.083167	6.702996	6.936699	7.134829	6.451359	6.476355	7.429452	7.23744
AFF3	5.192435	5.085981	5.197236	5.252793	5.197236	5.040635	5.075079	5.079951	5.100595	4.900964	5.136881	5.129053	5.171861	5.054204	5.037721	4.996895	4.93162	4.91928	6.694533	5.557618	5.115211	5.090521	5.273008	4.975266	5.259927	4.924712	5.098674	5.21119	5.181262	5.253522	5.241123	5.18518	5.034742	5.003028	5.488701	5.106504	5.115211	5.082836	5.268619	5.333196	5.140693	5.46847	5.465005	5.444762	5.620974	5.568935	5.489459	6.438827	5.572907
AFF4	6.526671	6.632442	6.720729	6.688187	6.54301	6.827016	6.500083	6.461538	6.829273	6.655664	6.702921	6.350765	6.709435	7.164763	6.637939	6.547407	6.881393	6.864868	7.429445	6.827567	6.666251	6.492113	6.566133	6.622994	6.581982	6.447671	6.517555	7.378528	6.521521	6.711914	6.677739	6.537231	6.238119	6.936706	7.018007	6.948709	6.680186	6.692414	6.710631	6.527947	6.701153	6.881932	6.516615	6.756079	6.724988	6.743099	6.388514	6.607454	6.951986
AFG3L2	8.881317	8.556812	8.469537	8.490179	8.909448	8.659391	8.599735	8.874848	8.136847	8.32537	8.552509	8.918968	8.810814	8.316429	8.64014	8.043829	8.460656	8.661991	8.960509	9.377031	8.41317	8.292597	8.132251	8.885282	8.544045	8.268747	8.447427	8.655156	9.052869	8.636123	8.260391	8.64582	8.507556	8.69917	8.658037	8.382991	8.824435	8.812343	8.723996	8.394585	8.804821	9.333148	9.036148	9.064751	8.947621	8.970686	8.981661	9.161704	8.952895
AFM	4.094171	4.786454	4.639137	4.503524	4.402368	4.685739	4.528592	4.47914	4.798205	4.694626	4.613102	4.478133	4.725099	4.743055	4.416444	4.501701	4.663412	4.36503	4.697216	4.55907	4.279336	4.283629	4.632479	5.108295	4.896863	4.878603	4.888779	5.209417	4.363108	4.684904	4.555697	4.518155	4.576597	4.526815	4.393472	4.590242	4.445596	4.683973	4.4904	4.723801	4.64004	4.591106	4.651134	4.678657	4.459009	4.51668	4.719961	4.459009	4.530566
AFP	4.459901	4.605158	4.859877	4.687562	4.540133	4.607181	4.784995	4.855841	4.689469	4.880635	4.791933	4.889202	4.715635	4.846053	4.710532	4.743127	4.757584	4.753592	4.56711	5.189511	4.822294	4.61856	4.518825	4.933371	4.82407	4.499219	4.615322	4.686248	5.054965	5.287727	4.762894	4.89561	4.849471	4.813761	4.588673	4.611073	4.928191	4.685815	4.788267	4.793335	4.78289	4.687126	4.678376	4.664978	4.664025	4.904042	4.922355	4.597907	4.540607
AFTPH	10.054982	9.405357	9.000789	8.914918	8.938929	8.904232	9.167054	8.813759	8.999736	8.853131	8.754644	8.363944	8.822727	8.660421	9.012706	8.487301	8.57787	8.478029	9.173198	9.046467	9.031188	9.153719	9.050758	8.418922	8.896561	8.99161	8.957686	9.331978	8.146941	8.318578	8.825322	8.335276	8.944967	8.742802	9.162423	9.293646	9.160307	8.808235	9.188898	8.616201	8.99661	8.539195	8.310897	9.298827	8.936001	9.192667	9.066882	9.261873	9.035287
AGA	6.809316	7.028136	7.241713	6.300876	6.651128	6.396354	6.532954	6.074709	6.219091	6.445044	7.834386	6.255878	6.797496	7.453257	7.127061	6.821756	6.691355	7.682813	6.200795	5.767974	6.821403	6.94072	7.502553	7.05569	6.328689	5.967539	6.762525	5.820948	6.232442	6.68988	5.981557	7.049296	6.349403	8.103818	7.105684	7.231125	6.771471	6.187478	5.878355	5.550464	5.925772	6.351689	6.146892	6.166811	6.156735	6.102946	6.150879	5.826789	6.187876
AGAP1	6.778895	7.625579	8.100915	6.764172	7.752942	6.949017	7.824676	7.461304	8.324525	7.263836	6.523963	7.346193	6.727483	7.584259	6.567295	7.63958	7.632578	6.468604	8.258766	8.103155	7.022772	7.265862	8.729429	7.190737	9.1257	7.378933	6.881654	7.123675	8.309562	6.841139	7.937245	8.254519	7.311604	6.838834	7.345487	6.780109	6.722759	7.268612	6.50248	7.582955	6.878615	7.778498	7.659775	6.865736	7.089766	6.86814	7.043264	6.677345	7.208821
AGAP2	6.365543	5.914701	6.190657	6.104624	6.093673	5.997719	5.968771	6.153297	6.18605	6.122901	5.87994	6.139853	6.221209	5.983283	5.843927	5.947342	5.894529	5.889007	6.116516	6.287136	6.056194	6.005173	6.444629	6.180818	9.155642	6.215938	5.897687	6.209261	6.279079	6.181691	6.101342	6.087925	6.134686	5.932584	6.074628	5.961296	6.129693	6.019302	6.130558	7.271906	5.993884	6.091064	6.077275	6.003462	5.830584	5.943587	6.123735	6.03207	5.962163
AGBL2	4.783168	5.388583	4.520229	5.356681	5.63402	4.908731	4.851293	5.104712	4.951076	4.760857	4.620825	4.645995	4.928211	4.672238	4.862452	4.56781	4.59187	4.289806	6.086869	4.610967	4.662862	4.739753	5.23429	4.667502	4.755079	5.331487	4.848333	4.760857	4.935132	4.860284	5.457485	4.778248	4.842706	4.824978	4.646939	4.627537	4.571466	4.92992	4.910986	5.104712	5.046567	4.774871	4.827245	4.676819	5.039649	4.939358	5.217993	5.942208	4.976021
AGBL3	3.469458	3.706504	3.485179	3.818449	3.541146	3.786596	4.045566	3.64205	3.850823	3.902572	3.985312	4.174426	4.150944	3.682137	3.9135	3.917138	3.902572	3.8107	3.485179	3.795954	3.469458	3.662003	3.56621	3.56621	3.418261	3.725564	3.842419	3.874265	3.600771	3.924608	3.866303	3.690714	3.631381	3.356285	3.761307	3.610811	3.927891	4.516708	4.108264	4.830306	3.858342	3.51429	3.754215	3.838444	3.880983	3.786596	4.012159	3.902572	3.631381
AGBL5	7.496355	6.955146	6.984843	7.139524	7.446261	6.746741	7.104636	7.205466	7.245857	7.401056	7.574937	6.812292	6.978278	7.008367	6.996552	7.398471	7.192403	7.126075	8.249145	7.286626	7.035735	7.166485	7.267389	7.148289	7.265011	7.232057	6.863642	7.424197	7.338604	7.034175	6.977675	6.892295	6.67701	7.281855	7.545823	7.136661	7.442144	7.344081	7.137537	7.301653	7.512699	8.094198	7.722408	7.770702	7.516716	7.643225	7.666225	7.550048	7.904465
AGER	6.7371	6.518982	6.183088	6.30882	6.330169	6.460158	6.224461	6.437501	5.915282	6.276113	6.027993	6.166527	6.163307	6.158551	6.077927	6.127374	6.103607	5.725678	6.765167	6.532392	5.957446	5.884149	6.26422	6.205495	6.971126	6.806135	6.306133	6.478244	6.388424	6.419066	6.959786	6.321822	6.332688	6.12931	6.550101	5.970299	6.357396	6.175035	6.534112	7.104766	6.162509	6.286383	7.199107	6.161121	6.358594	6.39866	6.401765	6.206812	6.618114
AGFG1	7.254673	7.298265	7.727819	7.623764	7.008704	8.353999	7.464227	7.358545	7.470069	7.456917	7.213696	8.399287	7.384577	7.11238	7.69095	7.383438	7.468916	7.316465	6.840587	7.277374	7.807631	7.235646	7.880328	7.527951	7.055874	7.227442	7.679281	6.988539	7.448402	7.17127	7.292509	7.428009	7.715662	7.108847	7.083205	8.066641	7.775967	6.789618	7.403053	7.222886	6.615894	6.940574	6.878848	6.891348	6.90414	6.687396	6.973173	6.918347	6.74083
AGFG2	6.604016	6.312914	6.204576	6.535978	6.384177	6.290755	6.438898	6.302297	6.568031	6.469454	6.18865	6.306926	6.310775	6.484996	6.208651	6.231737	6.118501	6.124893	6.303947	6.77415	6.274565	6.234572	6.453311	6.476435	6.567278	6.823164	6.572643	6.312914	6.487241	6.795199	6.723147	6.721779	6.233192	6.172251	6.088984	6.300598	6.440377	6.558251	6.535204	6.535204	6.391224	6.651254	6.670376	6.57505	6.400713	6.668087	6.460985	6.663149	6.455668
AGGF1	6.356871	7.013858	6.71098	6.893269	6.726348	6.798015	6.696814	6.740369	7.340864	7.030469	6.711539	6.908547	6.961847	7.184738	6.696545	7.49437	6.906718	7.340864	7.168284	6.811426	6.704412	6.880578	7.243834	6.811426	6.5432	6.793513	6.723037	6.754936	6.724626	6.678227	6.439478	7.018289	6.547741	6.666644	6.870573	6.916284	6.902273	6.332932	6.97411	6.440681	6.837217	6.888881	6.706022	6.996153	6.9223	6.764996	6.767101	6.836282	7.032636
AGK	7.554947	7.790969	7.750872	7.615469	8.309473	7.795557	7.998718	8.168764	7.995372	7.816691	7.938	7.889432	7.663799	7.879809	7.949032	7.936293	8.296219	7.835524	7.691739	7.838206	7.679124	7.770197	7.655362	8.061334	7.998254	7.63227	7.614978	7.519176	7.59244	7.248305	7.711807	6.996218	7.349065	7.882823	7.968445	7.865578	7.647635	8.132502	8.214401	7.407289	8.378821	8.272156	8.054585	7.882331	8.405121	8.21261	8.041465	8.314727	8.150565
AGL	6.171341	6.404568	6.98054	6.273768	6.73605	7.378503	6.738857	6.445294	7.682797	6.478221	6.991547	7.139899	7.118906	6.676743	8.546252	6.967144	7.451374	8.210379	5.632998	5.761479	6.135988	7.694707	6.867429	6.761715	6.558579	7.505026	7.26966	6.865268	5.922671	6.360337	7.067224	7.746308	6.934134	6.14065	8.214444	6.65771	6.691686	6.233854	6.762072	6.759949	7.333608	7.680567	6.728261	7.194729	7.219783	6.511191	7.427922	6.655217	7.248536
AGMAT	5.93959	5.923094	5.606445	5.748912	5.539516	5.655967	5.716859	5.765861	5.676259	5.503214	5.738456	5.788508	5.860682	5.582353	5.858611	5.556241	5.535911	5.863748	5.73144	5.540953	5.712709	5.825032	5.416362	5.908039	6.078116	5.614685	5.817335	5.491777	5.750093	5.464536	5.870424	5.214439	5.714868	5.624174	5.881386	5.720239	5.644088	5.581027	5.453521	5.342967	6.029167	5.807201	6.050267	6.06807	5.776559	5.578883	5.891627	5.723396	5.513002
AGO1	8.005637	8.198038	8.146479	8.238765	8.326634	8.267869	8.277147	7.761754	8.085959	8.153181	8.337476	8.184597	8.231291	8.24387	8.085959	8.077613	8.070002	8.405953	7.711735	8.410851	8.088001	8.198631	8.039173	8.391375	8.581389	8.218382	8.348197	8.105452	8.227409	7.744957	8.080332	7.817081	8.030937	8.604677	8.314101	7.928682	7.833843	8.266755	8.009857	7.934243	8.535319	8.618962	8.275299	8.365158	8.631971	8.264406	8.568192	8.611861	8.466664
AGO3	7.130746	7.970971	7.154474	7.976809	7.843455	7.927875	7.756131	8.176728	7.507853	7.586281	7.927875	7.757098	7.585675	7.199708	7.0887	7.140667	7.624818	8.13041	7.08038	8.411951	7.429351	7.52547	8.055589	6.297285	7.104707	7.667584	6.94764	8.580285	6.889173	6.970478	7.62558	6.4298	7.02954	7.818079	8.590245	7.448064	7.128427	8.475094	8.183316	7.287919	8.106564	7.318208	6.905689	6.982804	8.052721	7.966649	8.125782	7.968313	8.321733
AGO4	6.941717	6.430534	6.460142	6.889822	6.29017	6.733405	6.897483	6.591362	6.454303	6.834315	6.202777	6.718356	5.965329	6.536355	6.88265	6.454303	6.490949	6.52407	6.68923	6.547734	6.444756	6.85398	6.302508	6.598978	7.029833	6.665869	7.136148	6.061911	6.230328	5.672642	6.267257	6.782556	6.513716	6.433491	6.968474	7.014957	7.164821	6.646022	6.400363	5.852464	6.04343	6.396573	6.303938	6.496691	6.44397	6.438929	6.720551	6.281339	6.396573
AGPAT1	8.921087	8.453861	8.169335	8.619143	8.888923	8.317986	9.054184	7.944228	8.641286	8.730464	8.625978	8.194122	8.789461	8.28152	8.181445	8.793701	8.536504	8.667751	9.994616	9.213788	8.60062	8.777696	8.601539	9.284488	10.016176	9.472518	9.36882	8.44198	9.096325	8.651506	8.404027	8.702745	8.386155	9.824449	9.445773	8.286818	8.045415	8.937887	8.99642	8.84257	8.899104	9.262378	8.971122	9.060202	8.196522	8.720206	8.350471	8.516777	9.706788
AGPAT2	7.638043	7.568345	7.54735	7.284786	7.41311	8.22644	7.488566	7.793685	7.239253	7.10791	7.210222	7.336408	7.598953	7.659492	7.103365	7.274773	7.197283	7.081937	7.678311	7.625273	7.263897	7.335717	7.31189	7.169628	7.794414	7.238951	7.45652	7.780786	7.294886	7.303749	7.67692	7.117704	7.319367	7.102491	7.274773	7.688343	7.476715	7.180428	8.165904	7.54822	8.427153	7.738105	7.755022	7.931085	7.726738	8.011547	7.798195	7.918957	7.726738
AGPAT3	8.28296	7.89898	7.711786	7.942078	7.757251	7.591795	7.598481	7.629505	7.720646	7.53111	7.968199	7.640503	7.645598	8.059018	7.674021	7.60849	7.678126	7.885968	9.669371	7.910025	7.766973	7.638093	7.308772	7.674706	8.083088	7.184649	7.486868	7.742765	7.576066	7.221984	7.040795	7.237078	7.593213	7.560999	7.513392	7.633236	7.649118	7.847619	7.598481	7.431324	7.884626	7.606046	7.760061	7.593213	8.122275	7.907469	7.550776	7.929828	7.908351
AGPAT4	7.325706	7.014021	7.694412	6.52982	7.188902	7.148028	7.082881	6.753863	7.675616	6.673698	7.106374	6.910738	7.469711	7.69856	6.681909	7.214277	7.796679	7.047749	7.20667	7.530211	8.629088	7.058664	7.884915	6.987617	7.693947	6.698566	7.223792	7.535882	6.789612	7.365524	7.988482	7.116061	6.379388	7.154458	7.191171	7.312592	6.946616	7.408139	6.837146	7.371898	7.076534	6.516431	6.68273	6.452882	6.829732	7.148391	7.013614	6.740898	7.17505
AGPAT5	6.980765	7.802008	7.587464	7.363954	7.7535	7.581734	7.096903	7.492682	7.733745	7.345789	6.714921	8.242468	7.70983	6.56402	7.541666	8.290961	8.397494	7.722842	8.297049	7.531646	7.719555	8.048589	7.317376	7.68847	9.151971	7.556695	7.097252	7.989987	7.499372	7.168655	8.537121	7.003484	7.35814	7.749042	7.024111	7.938482	7.111625	8.182988	6.619625	7.799407	7.652553	8.205124	9.184802	7.888227	9.07343	7.646974	8.467864	9.034611	8.071801
AGPS	6.29094	7.359095	7.5132	7.54244	7.147431	7.449833	6.907392	8.107248	8.495365	7.54602	7.538848	7.47071	7.452416	7.422578	7.079459	7.615542	7.931979	7.862122	6.925674	6.683998	7.202901	6.600769	7.085458	6.899329	7.058723	6.685691	6.818986	7.618467	6.94071	7.151674	7.381877	7.317758	7.326347	7.108258	7.887192	7.423701	7.809884	7.666512	7.229442	6.349616	6.315552	7.729135	7.235266	7.409949	7.184101	7.491061	7.403107	7.149188	7.519299
AGR2	4.533935	4.952606	4.72611	4.823939	4.761025	4.807317	4.825421	4.716355	4.875141	4.642493	4.747952	4.45505	4.659933	4.496767	4.613218	4.683094	4.622428	4.642493	4.874556	4.730595	4.638608	4.660482	4.465213	4.704979	4.638608	4.713199	4.7985	4.769028	4.613218	4.563237	4.70556	4.681246	4.089971	4.671028	4.635924	4.965782	4.748589	4.749876	4.619807	4.545957	4.621769	4.524206	4.417495	4.809145	4.880413	4.85464	4.578999	4.941095	4.58792
AGRP	7.386284	7.284102	7.485478	7.113693	7.317532	6.972246	7.488835	7.160824	7.701185	7.196464	7.342427	6.967839	7.479417	7.460342	7.273538	7.003824	7.060878	6.984139	7.821318	7.558769	7.08739	7.08739	6.985203	7.169839	7.4521	7.107356	7.337974	7.333692	7.098361	7.111113	7.297496	6.977789	6.574543	7.107989	7.364977	7.145547	6.86007	7.594268	7.459308	7.184155	7.272495	7.25391	7.637518	7.333069	7.799798	7.75996	7.401508	7.866282	7.389069
AGT	6.021773	5.848281	7.043067	5.745983	9.439653	6.97836	7.636947	7.869612	6.221313	5.893831	6.471888	6.131771	6.761543	5.887647	7.34698	6.017326	9.468441	6.094363	6.144965	6.072864	6.002397	7.554984	9.961017	6.001553	7.357143	7.148403	7.53018	7.802439	5.608524	7.486992	5.878678	7.241991	7.557739	7.465779	5.912112	9.462847	6.102645	9.478096	7.490629	8.062646	10.039062	9.545602	9.839433	9.551983	9.403807	9.801305	9.84986	9.197191	9.694257
AGTPBP1	6.031705	6.200672	6.172328	6.574543	6.438242	6.514258	7.14416	5.781608	6.38059	6.455208	6.078878	7.751572	5.957047	6.589817	6.75874	6.855099	6.388175	6.790536	5.992301	6.282796	6.544426	6.146553	6.312501	6.710645	6.930481	6.082847	6.826396	5.907177	11.407109	6.685123	6.290691	7.382537	6.629089	5.867996	6.030623	6.599796	6.792446	6.526896	6.34435	6.667019	6.71543	6.457473	5.995552	6.461533	6.873632	6.139284	6.643361	6.070291	6.21193
AGTR1	5.405534	4.919906	5.273635	5.781322	4.804367	6.314442	5.986578	6.190005	5.61424	6.667794	5.967391	6.240023	6.48702	6.085682	5.670854	5.688928	5.513839	4.931648	4.762665	4.876108	6.223617	6.52169	5.198003	6.736797	5.102935	6.673324	6.731324	7.251478	5.227228	5.163287	7.141168	6.122262	5.67954	5.547583	4.746442	5.304772	5.947171	4.944891	5.454462	6.941624	6.090086	5.494051	5.022705	6.669007	5.974256	6.327711	6.86475	6.034532	6.427594
AGTR2	4.725203	4.645877	4.625427	4.634076	4.588977	4.675187	4.580584	4.614177	4.598455	4.548426	4.571828	4.582844	4.631495	4.565435	4.570976	4.516745	4.583363	4.611519	4.630126	4.589404	4.595477	4.649032	4.581924	4.560169	4.571428	5.591843	4.599307	8.607062	4.627159	4.574037	5.514458	4.609001	4.624161	4.617355	4.572702	5.872347	4.604488	4.585977	4.615362	7.230551	4.67171	4.648248	5.023757	4.658929	4.621975	4.618626	4.607091	4.641418	4.611091
AGXT	6.119128	5.91327	6.015441	5.82718	5.961247	5.914903	5.833924	5.767805	5.908534	5.895618	5.694455	5.683051	5.920202	5.604299	5.725707	5.835619	5.654764	5.636907	7.668679	6.195141	5.811693	5.877538	5.734333	5.772096	5.70968	5.640291	5.748017	5.919081	5.746104	5.864537	5.728948	5.616746	5.666091	5.665502	5.997199	5.975454	5.772096	5.847579	5.863416	5.700205	5.993655	5.711601	5.728358	5.920824	5.817463	5.839323	6.011251	5.992466	5.882607
AHCTF1	5.951648	6.301483	6.108055	6.21804	6.171204	6.369295	6.094925	7.140767	5.91711	6.348704	6.441027	6.806466	6.223675	6.538694	6.598749	6.597364	6.289459	6.385056	6.408967	5.829352	6.405038	6.538	7.271841	6.192044	5.961287	5.780571	6.026906	6.760545	5.801023	6.183486	6.077334	6.519067	6.050911	5.888541	6.196325	6.38961	6.322507	5.884383	6.024671	6.351427	6.112548	6.327755	6.347088	6.082179	6.118419	5.979248	6.495685	6.265564	6.166736
AHCY	7.52954	9.239176	8.497995	8.210843	8.85067	8.627196	9.046348	9.512906	9.146773	8.83214	9.319067	8.651776	9.060023	8.502209	8.254282	9.549404	8.593365	8.482804	9.035083	8.502209	8.103854	8.439622	8.162363	9.229697	7.608366	8.688037	8.215	9.153498	9.170501	8.591125	8.656648	7.955833	8.786143	8.552275	8.901742	8.631683	8.914461	9.042917	9.288383	9.338518	9.178906	9.89923	9.68168	10.38582	9.992333	9.287644	9.418957	10.209307	10.430444
AHCYL1	8.297035	7.969264	8.181864	8.521309	8.310765	8.428645	8.548638	8.30927	8.455317	8.194443	8.207272	8.752633	7.91484	8.596931	8.099222	8.17701	8.275428	8.588745	8.239859	7.815812	8.388288	8.459414	8.676223	8.301266	8.428078	8.065763	8.272846	8.145882	7.986332	8.171592	8.179413	8.377993	8.268887	7.687012	8.550535	8.196051	7.796507	7.933024	8.378547	8.188988	8.08554	8.157397	8.007819	8.021852	8.147313	8.204712	7.825492	7.984656	8.416397
AHCYL2	7.409033	7.245631	7.3933	7.072455	8.890598	7.301164	7.784698	7.358637	7.539092	7.126786	7.200285	7.164271	7.308793	7.411196	7.2618	7.320025	7.80188	7.13527	8.332251	7.89615	7.312042	7.251691	7.118103	7.362023	7.770477	7.644416	7.206837	7.455651	7.203197	7.396179	7.158001	7.720282	7.077914	7.257223	7.272824	7.352423	7.127667	7.581131	7.520178	6.951566	7.525382	7.603205	6.990332	8.103186	7.429686	7.319612	7.350265	7.849417	7.551439
AHDC1	6.636919	6.965402	7.082446	7.043253	6.670188	6.789906	7.207321	7.235352	7.271364	7.247091	6.571673	6.56021	7.125419	6.517463	6.682386	6.986099	6.5231	6.757716	7.125712	8.995146	6.822908	7.431418	7.516538	7.939267	8.067494	7.986567	7.588567	7.130535	7.545198	7.809481	7.902654	7.321928	7.091341	7.739806	8.162046	6.339221	6.773721	7.5061	7.475531	8.65176	7.457222	7.673602	7.8537	7.706702	7.361415	7.258908	7.351839	6.933151	7.872223
AHI1	6.189428	6.607128	6.776313	6.433856	6.918297	6.488172	6.605831	6.735809	7.223672	6.499993	6.265407	7.262826	7.249785	7.27706	6.709636	6.95136	7.416283	6.508442	6.75263	7.868295	6.824119	6.69691	7.505842	6.895856	7.736177	7.477439	6.898265	6.765648	6.357102	8.874131	8.000017	7.053254	7.010639	6.810471	7.210122	6.467958	6.901615	7.095628	6.668678	7.329526	6.594938	6.17158	6.626036	6.35461	6.783494	6.119816	5.913109	6.070457	5.72035
AHNAK	8.007807	8.373781	8.453232	8.294269	8.355247	8.333332	8.459607	8.158387	8.541026	8.534427	8.518542	8.594836	8.253596	8.364543	8.495835	9.136085	8.284772	9.646621	8.474461	8.989062	7.877329	8.689582	8.082541	8.261229	9.65025	8.885863	9.026322	7.978347	8.965591	8.264766	9.123015	9.924303	8.791438	8.559036	8.292264	8.027537	9.462577	8.579648	8.91061	8.682465	8.439335	8.427627	8.147919	8.159668	8.287917	8.618028	8.343778	8.048408	8.086942
AHNAK2	7.159536	7.642381	9.513404	6.005886	5.408662	6.661981	8.696823	8.625922	9.726517	8.341218	6.704468	6.372458	8.864298	9.01535	7.451861	8.52573	7.291773	6.987147	6.450802	9.290148	5.770052	8.668095	7.530201	7.622641	8.493535	9.519543	8.973346	5.583689	8.818725	7.095757	7.673199	9.766902	7.683807	7.918189	5.898271	6.951388	9.204912	6.331643	7.299555	9.48095	5.456218	5.757307	6.360283	5.461133	5.640341	6.009862	5.475459	5.502151	5.611077
AHR	7.007763	7.887453	7.386364	7.552708	8.487716	7.926039	8.020238	7.306538	9.218359	7.235127	7.618249	7.635096	7.774013	10.241497	8.901574	7.987629	8.232349	7.493412	6.947043	9.286429	7.662269	7.779035	7.51797	7.253347	5.776811	7.484048	7.515503	6.48491	8.718807	6.971912	7.567624	8.273592	9.287447	6.93617	7.369989	7.543675	7.732291	8.198038	8.131409	6.34308	6.153411	6.614933	5.271743	5.500993	5.898637	6.64959	6.262166	6.120439	6.145172
AHSA1	9.175409	9.743617	9.045095	9.440003	9.402904	9.404547	9.251363	9.473369	9.011048	9.190502	9.315633	9.606884	9.676079	9.497681	8.860953	9.150667	8.981724	9.471529	9.534855	9.355529	9.502822	9.480618	9.601566	9.372792	8.889264	9.228129	9.18374	9.487472	9.106922	9.309746	9.151932	8.673725	9.524045	9.576941	9.671309	9.098406	9.358637	9.504918	9.078802	9.540582	9.192032	9.007677	9.597998	9.323266	9.394999	9.338396	9.461192	9.569106	9.061538
AHSG	5.73306	5.277386	5.350404	5.717552	5.385362	5.578429	5.773398	5.506597	5.483513	5.355891	5.585517	5.301368	5.59041	5.392754	5.433363	5.279126	5.159839	5.476102	5.333307	5.745748	5.374904	5.508106	5.472117	5.456586	5.482611	5.403561	5.454174	5.508899	5.533094	5.575146	5.419225	5.542894	5.374142	5.418331	5.449965	5.636667	5.29821	5.532261	5.481869	5.522794	5.424268	5.504255	5.681419	5.657289	5.594473	5.528315	5.405083	5.592836	5.790341
AHSP	5.813016	5.759645	5.708756	5.441556	5.616012	5.434122	5.300208	5.487444	5.663236	5.583987	5.381629	5.216927	5.565805	5.509241	5.266674	5.449978	5.53676	5.435727	5.416642	5.704965	5.441556	5.434122	5.503731	5.51823	5.380022	5.44539	5.40352	5.854978	5.274818	5.022849	5.104803	5.159072	4.973654	5.39062	5.698587	5.726583	5.645965	5.560715	5.61723	5.184866	5.440673	5.14774	5.381217	5.579901	5.605046	5.648487	5.873561	5.553271	5.63406
AICDA	4.929964	4.774072	4.753955	4.885763	4.774997	5.317093	4.857257	4.82348	5.16361	4.793974	4.71167	5.075274	5.011849	5.142966	4.682106	4.887974	4.710821	4.964171	4.676931	4.718558	4.774072	4.856491	4.72283	4.885763	4.791482	4.679453	5.029288	4.855667	4.992267	5.037308	4.803158	5.057572	4.787023	4.998245	4.751572	4.872688	4.850937	4.83131	5.086118	4.984072	4.897845	4.828703	4.82431	4.825137	4.724643	4.89254	4.804967	4.90523	4.654104
AIF1	8.983775	8.253588	8.100254	8.636815	6.812185	8.612832	8.435524	8.149803	7.799325	8.557119	7.900926	8.555436	8.36032	7.42848	8.687347	7.624824	7.750226	7.841477	6.409393	7.746608	8.367557	7.923942	7.27365	7.919325	6.542677	7.138241	8.398745	7.111577	8.227616	7.289262	6.639927	7.566297	8.638181	7.459389	7.121629	8.778183	8.488351	7.621054	7.316974	6.589928	7.564156	7.079228	6.822179	7.194984	7.436124	7.293352	7.007947	7.173058	6.9149
AIFM1	7.362014	7.616738	7.694333	7.67608	7.791856	7.618242	7.766433	7.616391	7.883371	7.658791	7.848469	7.637724	7.949685	7.610124	7.248528	7.199077	7.223076	7.501518	7.993124	7.395349	7.873065	7.289457	7.40039	7.353977	7.23016	7.017426	7.534501	7.643703	7.945206	7.052375	7.311433	7.213418	7.620885	8.225154	7.750496	7.803024	7.770729	8.101591	7.765492	7.084524	7.913855	8.181234	7.954755	7.846328	7.806808	7.899726	7.495681	8.268047	7.956615
AIM2	7.812514	6.940111	6.206562	6.87272	5.266793	5.521004	5.916419	5.387615	5.317315	5.648849	6.521269	5.548234	6.001285	5.499868	7.455197	6.673817	5.346855	7.587354	5.048557	5.842566	7.387605	5.6208	5.285719	5.355926	5.296152	5.161247	5.44656	5.31405	5.125791	5.105709	5.164438	5.126064	6.554304	6.195105	5.515967	6.185485	7.521947	5.474995	5.628278	5.194762	5.399625	5.085261	5.320254	5.092382	5.326898	5.383952	5.406405	5.405205	5.289288
AIMP1	7.278153	7.247827	7.529999	7.400229	7.74708	7.761301	7.487533	7.650262	8.064168	8.038917	7.912834	8.022896	7.679677	7.916152	7.79126	8.357933	7.757542	8.410435	8.407333	7.03501	8.382312	7.800631	7.823459	8.208802	7.704978	7.691317	7.327299	7.685017	8.499969	7.745782	7.662204	7.57962	7.862436	7.893241	8.289679	7.501161	8.255028	7.676514	7.568986	7.68011	8.333412	7.997129	8.180289	8.30397	8.045958	7.66553	8.189943	8.129997	7.789596
AIMP2	8.239458	7.879504	8.047345	7.910983	8.435149	7.982599	8.192655	7.807361	7.797962	7.926655	8.068667	8.298362	8.367339	8.199214	7.696989	7.967653	7.802444	8.132404	8.528186	8.652003	8.320346	7.86788	7.909846	8.452284	8.31076	7.503465	7.888972	8.317172	8.39336	7.820359	7.840307	7.478283	7.954364	8.616434	8.147191	8.059742	8.635168	8.061962	7.502533	7.198656	8.111972	8.112532	8.536879	8.118025	8.108506	8.193282	8.254691	8.355462	8.156312
AIP	8.723676	8.55538	8.349679	8.26658	8.471667	7.944559	8.434639	8.208935	9.07466	8.609454	8.09198	7.618262	7.980079	7.52528	8.278439	8.633162	7.766469	7.743185	8.019281	7.782734	7.863518	8.031738	7.93134	8.161808	8.31232	8.459437	8.007091	8.350534	7.938754	7.75062	7.854241	8.270817	8.196933	8.169844	7.95409	8.475478	8.308182	7.966806	8.710197	8.62523	7.895755	7.775342	8.063485	7.914307	8.178252	8.123118	8.367868	8.454969	7.992795
AIPL1	6.435419	5.797365	6.013516	6.008564	6.069105	5.857079	5.906176	5.705302	6.015191	5.620384	5.655539	5.593789	6.031898	5.838008	5.770543	5.673333	5.451002	5.823517	5.537775	5.80836	6.018716	5.757079	5.764699	6.002509	5.864664	6.138145	6.009095	5.831484	5.911567	5.996374	5.97377	5.999792	5.736665	5.912122	5.446572	5.725046	5.80773	5.875519	5.737877	5.92011	6.241812	6.114736	6.22318	5.84234	6.006855	6.055759	5.721472	6.088462	5.509485
AIRE	6.963994	7.201335	6.878071	7.066499	7.070325	6.807259	6.690271	6.159556	7.300668	6.562685	7.198764	6.84168	7.329358	7.593823	7.207796	7.173985	6.695126	6.508357	7.128106	7.474533	6.814298	6.780682	6.576555	7.014863	7.506162	6.366873	6.862506	6.709558	7.035299	6.613748	6.763895	6.64694	6.744087	7.250699	6.838542	7.270834	6.912406	7.196842	6.954442	6.906235	6.771427	6.781875	7.226866	6.745424	6.719322	7.296929	6.817491	7.270286	6.92664
AJAP1	5.821726	5.525703	5.532722	5.320549	5.61778	5.420072	5.578934	5.363009	6.225511	5.566386	5.305246	5.477489	5.521873	5.329629	5.174642	5.399832	5.412657	5.305246	5.565425	5.758388	5.362123	5.485528	5.290075	5.367134	5.689359	5.845126	5.451404	5.42594	5.51597	5.30945	5.253039	5.480671	5.154599	5.277424	5.508924	5.540316	5.507998	5.424781	5.881524	6.012437	5.527875	5.818968	5.48854	5.452439	5.339963	5.590801	5.378417	5.754505	5.228437
AK1	7.773084	8.217497	7.955767	8.323755	7.628046	8.033184	7.730825	8.49201	7.986867	8.590711	7.535503	8.382732	8.633256	9.408159	8.254714	7.554017	8.112182	7.419912	7.841479	7.822875	7.613237	8.064744	7.143723	8.918256	7.803651	7.975783	8.367423	8.501939	7.831604	7.846441	10.201222	7.475669	7.841017	8.812369	7.826486	7.5631	9.035933	8.181806	8.480814	8.32319	7.606571	7.874502	7.715076	7.436873	7.333103	7.597709	7.50115	7.796989	7.742099
AK2	6.767313	7.21698	6.84306	7.419175	7.170572	7.179689	6.939741	7.292842	7.583643	7.297103	7.390321	7.309947	7.233455	6.380042	6.991444	7.776832	7.050682	7.971466	7.791505	7.843526	7.287588	6.952225	6.821209	7.370964	7.458699	7.098179	7.034014	7.324562	8.0337	6.714489	7.295676	6.547542	7.070172	7.858154	7.027369	7.128223	7.343379	7.789883	7.158244	7.401706	7.453343	7.349094	7.662603	7.628109	7.549006	7.490093	7.412369	7.541965	7.53846
AK5	4.944089	5.381643	5.60121	5.298243	5.80879	5.340394	4.956692	4.763343	4.981221	4.936788	5.664178	4.716053	5.463116	6.587417	5.096004	6.779991	4.858668	5.310619	4.620513	4.936788	6.866199	5.127301	4.811071	5.871879	5.398296	5.055598	5.378292	5.06378	5.284409	5.146923	5.196302	5.015636	5.058375	5.354853	4.997215	4.945862	5.092512	5.421311	5.175825	4.937679	4.977463	5.53277	4.935085	5.520909	5.265771	5.077961	5.174193	5.0425	5.416155
AKAP1	7.150732	6.607885	6.723171	6.628744	7.566887	7.143227	7.106868	6.716903	6.528247	6.811981	6.765708	6.875229	6.847045	6.549581	6.675944	6.744607	6.984544	6.939828	7.66094	6.850835	6.806693	7.200174	7.102425	7.034102	6.76243	7.175718	6.892751	6.90626	6.904692	7.064526	6.668788	7.242747	6.582963	7.180824	7.701934	6.993576	6.891053	6.855799	7.641249	6.951483	9.550094	8.954385	9.245472	9.058503	9.409839	9.114294	8.866632	9.409839	9.092698
AKAP10	7.334975	7.658536	7.300573	7.36551	7.377402	7.139494	7.409674	7.286844	7.604362	7.228287	8.368526	7.086945	7.436215	7.169418	6.848122	7.344239	7.030144	6.642909	7.532162	7.671227	6.941918	7.146581	7.51949	6.678615	6.98062	6.860199	7.245712	6.994904	7.154391	7.085085	7.252558	7.868389	7.30239	7.425907	7.083268	7.376904	7.480021	8.046967	7.407842	7.148758	6.759858	7.097908	7.065931	7.489222	7.489222	7.321851	7.771078	6.98149	7.086945
AKAP11	7.158696	7.969499	7.686738	7.718692	8.524036	7.564628	7.976994	7.532997	7.690693	7.556154	7.23653	8.029045	7.675201	7.515923	7.771141	7.507108	7.586629	7.273097	8.807457	7.270171	7.77873	7.57248	7.180472	7.487258	7.875591	8.017802	7.424625	7.321742	7.023	7.509605	7.142979	7.998871	7.727762	7.066449	7.193406	7.78258	7.446811	7.586629	7.344825	7.899422	8.209363	8.593446	8.178774	7.885442	8.305541	7.846348	8.027906	7.974055	8.825319
AKAP12	7.352257	8.923999	8.448978	8.519062	9.927807	9.616775	8.63218	9.578474	8.939339	8.35529	7.330006	8.570436	9.136445	9.428739	9.153158	8.385126	10.475059	8.301059	5.890263	10.141938	6.771965	9.010697	8.737393	7.059697	10.295351	9.816348	8.945199	7.641591	9.889374	9.039273	8.966568	10.405469	8.815878	7.654618	8.697342	8.962873	8.738999	9.609507	8.183747	9.25209	6.85599	6.795557	7.406803	6.344445	6.317705	7.602161	7.551883	7.020597	7.262202
AKAP13	9.487836	8.434091	9.07755	8.608028	8.041815	8.442207	8.904606	8.105799	8.26514	7.784367	8.105799	8.262664	7.785026	8.642384	8.368481	8.664233	8.502454	8.377354	7.445841	8.726581	8.880559	8.833518	8.856983	7.895351	9.129407	8.531154	8.393704	8.278856	7.701718	8.417864	8.027742	8.73117	7.939738	8.87858	8.666805	8.93045	8.078024	8.118647	7.914039	8.296295	7.564639	7.536143	7.429118	7.509889	7.693286	7.812436	7.768639	7.465864	7.743058
AKAP3	5.661971	5.527344	5.45775	5.627375	5.619561	5.75928	6.115558	5.637042	5.660811	5.719169	5.51059	5.71718	5.709814	5.858095	5.910353	5.883809	5.742004	5.71718	5.798681	6.264768	5.502511	5.748373	5.70461	5.716363	5.494089	5.450665	5.986589	5.978511	5.642827	5.526552	5.416958	5.423779	5.381078	5.817749	5.815759	5.66117	5.67472	5.334439	5.61138	5.750334	5.759688	5.556637	5.819363	6.183779	5.807603	5.727557	5.723707	5.827518	5.707638
AKAP4	4.903024	4.876426	4.949525	5.136354	4.978723	4.946509	5.053724	5.0598	4.91498	4.94759	4.679119	4.653213	5.168509	4.847548	4.605438	4.532684	4.716593	4.755182	5.119075	5.172944	4.973577	4.898516	4.833065	4.677973	4.98737	4.876426	4.855153	5.021348	4.798248	4.991315	4.856084	4.886797	4.898516	4.879382	5.007326	4.889715	4.979973	4.935165	4.915974	4.912072	4.761644	4.759481	4.838721	4.621347	4.587782	4.776367	4.900287	5.078903	4.979973
AKAP5	5.458952	5.458952	5.264556	5.837865	5.127415	5.178869	5.192948	5.017087	5.559316	5.027974	5.208154	4.541078	5.006458	4.59947	5.105971	4.901294	4.730567	5.351409	5.286506	4.899946	4.945199	4.956255	4.924466	4.72251	4.795821	4.939197	4.960944	5.036649	4.829043	4.786085	4.700711	4.614505	4.797593	4.847624	5.780197	5.574753	5.385035	4.755857	5.344489	4.056507	5.121443	4.64576	4.343044	5.266087	5.006458	5.262962	5.269061	4.872426	4.867737
AKAP6	5.475236	4.94175	5.35203	4.780302	5.739192	5.036376	4.947497	4.675992	5.100262	4.899186	5.013027	5.200503	5.162163	5.58492	4.854766	4.996393	4.77882	5.232462	5.548373	5.563616	5.566176	5.255181	4.806398	5.015729	5.28101	4.960394	5.036376	5.860638	5.06206	4.617698	4.88754	4.967897	4.936249	5.015729	5.940551	5.3706	5.121385	5.05683	5.389713	4.999285	5.461869	4.835473	4.642869	5.404159	5.143141	5.328171	5.14606	5.794407	5.409074
AKAP7	6.749565	7.127526	6.797033	7.652768	7.021461	7.360096	6.929307	7.378007	6.175155	6.906238	6.525752	6.979566	6.328347	6.73497	8.485123	7.006785	7.392779	7.094274	6.108746	6.632187	6.332825	7.180934	6.310507	6.990989	6.341483	6.602647	7.104758	7.428101	7.078533	6.838372	8.253208	6.780578	6.956558	6.462867	6.534539	7.035542	7.434138	6.32393	6.13218	8.42278	7.494346	6.618165	6.9107	7.51826	7.070592	6.660605	7.338257	7.377199	6.46724
AKAP8	8.365569	8.339909	7.730384	7.819276	7.855328	7.81763	7.823163	8.336804	7.893121	8.052326	7.607677	7.99405	8.021374	7.897564	7.983202	8.048814	7.943306	7.480865	8.541792	8.643875	7.820546	7.746022	8.018422	8.046929	7.621876	8.186784	7.834837	8.675689	8.188205	8.073105	8.039401	8.299387	7.969193	8.401451	7.867355	7.924926	8.154467	8.238069	8.035606	8.438318	8.254216	8.441671	8.341926	8.093056	8.104387	8.3832	8.447171	8.163611	8.334673
AKAP8L	7.246632	7.793401	7.307204	7.543135	7.554529	7.404194	7.749657	7.806251	7.366245	7.648745	7.344897	7.411105	7.45214	7.42574	7.283308	7.071548	7.636891	7.237701	7.940388	7.989933	7.239292	7.06921	7.536086	7.345308	7.559567	8.00831	7.460971	8.186096	7.879132	8.267167	7.528286	8.290157	7.522823	7.625391	7.508097	7.3126	7.415757	7.857706	7.934084	8.542161	7.727584	8.347341	8.241538	7.814154	7.561104	7.93491	8.168354	7.716882	8.127971
AKAP9	6.768642	6.402545	6.648886	6.32877	6.919587	6.614213	5.528079	6.587844	6.703772	6.643661	6.657478	6.353103	6.184867	6.377536	6.362611	6.742207	8.065227	6.518146	6.370507	6.177709	6.391498	6.682675	7.243847	6.932642	7.643323	7.834119	6.518689	6.633289	6.199418	7.010369	7.930962	7.308302	6.66544	6.714387	5.8448	6.665992	6.458091	6.308884	7.213471	7.00913	6.741572	7.536762	6.86264	6.888213	6.841345	6.770378	6.664852	6.171064	6.969926
AKIP1	6.547708	6.592317	6.455297	6.875675	6.616208	6.384653	6.501473	6.393389	6.082531	6.670926	7.021097	6.531704	6.389185	6.090034	6.575444	6.940574	6.344637	6.844041	6.627727	6.787695	6.708363	6.40893	6.62795	7.383657	6.732366	6.142587	6.683091	6.974884	6.857962	6.758183	7.061086	6.343099	6.896933	6.959792	6.899087	6.757363	7.227754	6.290392	6.321514	6.508275	6.501473	6.419984	6.645992	6.19584	6.48295	6.649286	6.345354	6.396741	6.244593
AKIRIN1	8.637536	7.303203	8.09337	7.8064	7.672777	8.116935	8.135206	7.410223	7.619166	7.917636	8.358033	8.505702	8.24882	8.265516	8.426674	7.67102	7.801053	8.145557	7.991696	8.267618	8.449392	7.938651	8.393418	8.395105	8.021288	8.245337	7.90164	8.035451	8.544346	8.055916	8.155227	7.389169	8.241513	7.2047	8.169895	7.729804	7.549445	8.216699	7.301236	8.225949	7.797938	8.414221	8.371271	8.50477	7.986009	7.927512	7.905419	8.082521	8.071307
AKR1A1	9.147372	8.564058	8.406592	8.97008	8.358883	8.680461	8.604702	8.191669	8.376634	8.353854	8.373457	8.325891	8.506367	8.667123	8.68641	8.5546	8.357114	8.587021	7.544094	8.791079	8.511705	8.419782	8.438322	8.581134	7.959686	8.461702	8.618067	8.256102	7.751317	8.700871	8.63757	7.718547	9.430098	8.680461	8.151248	9.096107	8.791079	8.545516	8.612185	8.013781	8.08302	8.808419	8.782741	8.282781	7.932233	8.183007	7.968429	8.281349	8.186042
AKR1B1	9.746299	9.529496	9.510497	9.550003	8.925739	8.981739	8.612812	9.110315	8.662489	9.594666	9.200841	9.443016	9.163195	8.189976	9.380944	9.308835	8.977472	8.940919	8.032841	9.213271	8.704693	9.000577	9.61999	8.93887	8.216808	8.560902	9.510497	8.918203	9.284346	9.281475	8.190984	9.306229	9.40116	8.741095	8.280498	9.757477	9.481323	9.338718	8.570718	9.920734	8.898996	8.91999	8.570718	8.867393	8.884797	8.744238	8.548317	9.013057	9.023061
AKR1B10	3.843661	4.059477	4.23216	4.210328	4.230857	4.331464	4.52426	4.217475	4.492915	3.939977	4.140695	4.671436	5.145497	4.209292	4.619929	4.707878	4.295036	4.015536	4.682682	4.281989	4.428021	4.591918	4.027178	4.195044	4.562188	4.226524	4.615935	4.295758	3.75829	3.679075	3.962777	4.222199	4.089595	4.391278	3.644418	4.327554	4.483445	4.204166	4.311841	4.330631	4.349471	4.321472	4.507403	4.649035	4.398035	4.236758	4.476981	4.69528	4.625302
AKR1C1	6.226076	6.205746	7.43419	7.389965	6.55268	8.076059	6.457387	7.615043	7.82095	7.792083	6.060216	7.603997	8.443494	7.07716	7.324417	6.765475	6.698869	6.194909	6.052367	7.332207	6.185227	6.89693	8.2299	6.692429	6.479773	6.95693	7.647662	7.305578	6.235623	8.053023	7.242074	7.696217	8.162403	7.942458	6.080215	7.15456	8.290871	6.633143	7.952196	6.687221	7.903432	8.26547	6.16825	7.211368	8.083478	8.959229	8.009008	6.963812	8.013334
AKR1C3	4.615086	4.304529	7.860949	7.638314	6.026904	7.866384	5.771243	6.349982	8.283127	8.561838	4.247356	7.870456	8.63563	6.505554	7.507549	7.508697	6.88112	6.066073	4.109166	8.2341	4.981765	6.382646	8.085817	4.7577	5.067229	6.509784	7.815933	7.737148	6.057942	8.509146	7.836823	7.541159	8.622012	8.509146	5.657141	7.346896	8.197328	7.302778	8.348365	6.246875	7.454309	7.503253	6.025807	6.034812	8.002543	8.521527	7.301283	6.368532	7.706235
AKR1C4	3.72305	3.378585	3.672149	3.143877	3.130257	3.782733	3.568092	3.648684	3.772408	3.792831	3.51835	3.84273	3.887974	3.446242	3.702255	3.56199	3.60913	3.520034	3.701545	3.880182	3.815924	3.667956	3.821555	3.802342	3.742859	3.803705	3.694245	3.644754	3.837142	3.859676	3.538741	3.751451	3.860948	3.768523	3.598252	3.593803	3.765888	3.530654	3.814504	3.637502	4.005084	3.797707	3.751451	4.028453	3.667956	3.754189	3.740267	3.821555	3.741523
AKR1D1	4.040728	4.119685	3.951043	4.225279	3.934131	4.098153	4.194074	4.311007	4.249541	4.000368	4.140099	4.061588	3.87814	3.985719	3.937327	3.831775	3.805913	3.966473	4.072547	4.022391	4.075028	3.920354	3.790894	3.957872	3.889201	4.038682	3.947415	4.285317	4.10074	4.090778	4.140099	3.727005	4.031113	4.019487	3.849821	3.892814	3.943996	4.009063	4.184143	4.061588	3.980445	3.778983	3.742542	3.701794	3.963854	4.05121	3.980445	3.957872	4.075028
AKR7A2	7.283969	8.07414	7.959214	9.074559	8.267396	8.429469	8.019934	8.502071	8.852737	8.794699	8.202603	8.292394	8.739523	9.955502	8.268979	8.540905	8.062299	7.659237	8.490026	8.742436	7.975714	8.052602	8.086732	8.666491	7.928551	8.458295	8.595138	9.137257	8.760003	8.658767	8.978012	8.324127	8.373375	8.836477	8.57166	7.992622	8.533428	8.64024	8.817842	8.422502	8.256912	8.763546	8.790518	8.84153	9.026403	8.726964	8.510175	8.834185	8.859354
AKR7A3	7.697373	7.409879	7.451795	7.776705	7.478725	7.548161	7.31566	7.560694	7.797344	7.695331	7.45665	7.570417	7.741099	8.367603	7.481819	7.479841	7.260084	7.309588	7.802906	8.065066	7.406856	7.35012	7.537259	7.852469	7.423632	7.723733	7.421084	7.919464	7.858779	7.797344	8.002262	7.561048	7.529243	7.88639	7.945512	7.472302	7.499294	7.58807	7.668259	7.628066	7.875165	8.029038	7.981301	8.090863	8.011382	7.731107	7.649233	7.861369	8.020489
AKT1	9.453537	8.896982	8.681656	8.340032	8.410752	8.727431	8.987655	8.651754	8.52232	8.449722	9.010924	8.748114	8.711419	9.420612	8.314752	8.595338	8.968601	8.840373	9.641115	9.573165	8.346371	8.401677	9.023625	8.804952	9.224176	9.529471	8.63972	8.718505	8.73576	9.440427	8.83089	9.368795	8.599664	8.395689	9.466506	8.637069	9.024663	8.425898	8.7454	9.147431	9.044587	9.402345	9.085413	9.16667	8.721078	8.935715	8.926748	8.89511	9.848817
AKT2	6.832499	6.634062	6.742429	6.887929	6.85565	6.781428	6.665765	6.963547	7.611642	7.183379	6.712529	6.763108	6.758974	7.067627	6.567165	6.61099	6.791412	6.745446	8.160222	7.70968	6.72277	6.554099	6.607712	7.09295	7.426846	7.474625	6.914375	7.518771	7.157778	7.038997	7.250631	6.94497	7.084231	6.741009	7.420501	6.699172	6.717385	7.042609	7.089679	7.533249	6.930172	7.432664	7.338308	7.392069	6.827966	7.074599	6.682875	7.20866	8.384191
AKT3	5.886396	5.967542	7.139517	5.591109	7.484396	5.684377	5.938684	5.445851	5.315922	6.460577	7.003129	5.706315	5.585932	7.145373	6.173597	7.367947	6.673094	6.760897	7.647195	5.219404	6.979422	7.402899	5.797723	7.190433	8.642414	5.976657	6.670036	6.030268	5.075382	5.165391	5.216912	5.673036	5.731181	6.651364	8.448301	5.928161	6.686808	5.432756	5.334149	4.773578	5.307405	5.305098	4.930487	5.481064	5.710967	5.702027	6.24523	5.405485	5.07084
AKTIP	6.612583	7.311701	7.099671	6.860538	7.46057	7.124741	6.641699	6.931227	7.035823	7.532475	7.10695	7.178304	7.277151	6.98518	7.493252	7.381328	6.893382	6.828801	5.94191	6.667146	6.730775	8.018077	7.104705	6.433705	7.44592	7.08774	7.026796	6.910998	6.643511	5.834631	8.363326	7.537989	6.88279	6.826746	7.668062	6.87796	6.986829	6.289084	7.097862	6.1961	7.367157	7.569615	6.572074	7.203887	6.535009	7.257995	7.521045	7.062388	7.147096
ALAD	6.890746	7.275976	6.850023	7.00235	6.750019	6.891678	6.819792	7.011252	7.159497	6.721919	6.829137	6.723425	6.910923	6.799522	6.782362	6.811732	7.487436	6.807351	6.887437	7.083942	6.743041	7.033046	6.767619	6.827613	7.106203	7.057475	6.877262	7.09837	6.700834	7.012703	6.775939	7.014558	6.713178	6.801143	7.037438	6.773179	6.924845	6.756803	6.972165	7.049178	6.742098	6.956438	6.795155	6.833656	6.843286	6.718949	6.722814	6.885655	6.81736
ALAS1	6.20853	7.582152	6.856797	7.401629	7.772988	7.726206	7.34608	7.529448	7.300843	7.638979	7.718523	7.539313	7.623504	6.857636	7.370723	7.209004	8.119384	7.949686	8.626642	6.858423	7.78149	7.065865	7.682505	7.697601	6.768742	7.63663	7.663877	7.666542	7.447262	7.206393	6.844795	7.403256	7.383284	7.307331	7.56942	7.169154	7.977159	7.142223	8.129339	7.078743	8.015646	7.831509	7.509773	7.846786	7.455894	7.56875	7.332055	7.596667	7.67741
ALAS2	6.790076	6.316534	6.611683	6.401959	6.545783	6.463193	6.773849	6.758257	6.716038	6.364163	6.257593	6.287942	6.551484	6.507024	6.295167	6.246171	6.261945	6.268449	6.641575	6.483831	6.396106	6.456004	6.271031	6.308603	6.343201	6.285221	6.264049	6.28007	6.178487	5.840919	6.136509	6.001462	6.013465	6.426854	6.405793	6.464772	6.221351	6.354781	6.414879	6.218314	6.337582	6.264049	6.34365	6.451697	6.264049	6.470704	6.536909	6.546161	6.501186
ALB	4.835223	4.561039	4.662372	4.448232	4.474588	4.683327	4.741743	4.581825	4.761779	4.487165	4.600698	4.611223	4.592809	5.964716	4.448232	4.636223	5.193826	4.58994	4.944764	4.869473	4.817746	4.751654	4.789554	4.685976	4.651683	4.550261	4.39172	4.611223	4.481739	4.734053	5.18245	4.861398	4.352346	4.636223	4.662372	4.624266	4.856791	4.587131	4.487165	4.690796	5.052907	4.581825	4.820574	4.830061	4.587131	4.792096	4.473166	5.092951	4.823065
ALCAM	8.058321	8.145996	9.471602	7.912416	8.414124	9.66577	9.566679	7.165446	6.506429	7.657395	9.402985	7.651402	8.732905	8.686733	8.056209	9.425003	7.485714	10.654397	7.282983	6.604071	10.78	10.844337	6.991392	8.106742	7.687121	6.84599	8.187106	9.09928	6.867929	8.141238	8.583053	9.237113	7.864361	8.05341	9.337509	7.694556	8.225686	9.110657	8.422403	8.325489	6.277333	7.14644	6.415359	6.285777	6.427487	7.007814	6.307662	6.238711	6.900655
ALDH18A1	8.673896	8.517269	9.693102	8.970827	8.983241	8.714307	8.914132	8.924316	9.953186	8.974805	9.73778	9.101676	9.569859	9.797958	7.958931	8.625676	8.959561	8.897899	8.498817	8.527845	9.360008	8.665552	8.923576	9.358751	8.867259	8.638521	8.34104	9.940386	8.712108	9.339161	9.306855	7.889428	8.706051	8.497746	8.20339	9.175957	8.298955	8.621899	8.80729	8.654308	8.382747	8.475332	8.900891	8.948463	8.725106	8.841416	8.331004	9.137131	8.854027
ALDH1A1	6.367295	7.295042	7.840762	7.630631	8.024917	7.010874	4.897542	5.650712	5.97409	7.492544	8.891615	7.902789	5.745037	8.663103	7.860084	4.806684	7.698889	5.435693	4.113623	6.281751	4.730692	9.12065	4.52739	5.802337	4.52739	7.47233	8.246666	6.070872	5.70119	5.051158	8.564849	7.440931	8.583584	5.182656	4.772397	7.737855	7.337394	5.428765	5.059766	7.187069	5.456505	4.788751	6.913137	6.151297	5.657495	8.694571	7.695241	5.280889	7.532122
ALDH1A2	6.113642	5.339562	6.210692	5.934124	5.879198	5.244509	5.458721	5.753201	5.791109	5.302847	5.315541	5.351374	5.402841	5.889709	5.356814	5.150225	5.046901	5.259965	5.865018	6.12781	5.932655	6.015018	5.533229	5.34742	5.34032	5.374596	5.279448	5.957311	5.697853	5.671246	5.188771	5.432868	5.137163	5.686859	5.557041	5.62769	6.014292	5.819823	5.812565	5.650531	6.400572	5.279003	5.78171	6.597869	6.306176	6.209238	5.802744	7.577432	5.787526
ALDH1A3	7.833783	7.107272	7.408935	9.532751	10.117629	6.433208	10.28926	9.180561	8.487878	8.575147	6.643319	10.450024	9.136531	6.55314	8.011264	6.934595	8.945927	6.448971	9.98049	10.543943	6.940709	7.773109	9.165168	10.156563	8.841862	6.946709	8.296428	8.910808	10.270144	10.350415	5.965607	10.042188	7.624563	6.578649	6.441125	8.346642	8.195665	8.722361	7.178823	9.484517	6.383582	6.070561	6.329547	6.15601	6.195467	6.267991	5.709997	5.803652	6.163833
ALDH1B1	5.667871	5.60824	6.318221	5.924019	5.684123	6.01896	5.725888	5.90473	5.701693	5.614443	7.235195	5.687358	5.835775	5.815935	5.601366	6.117606	5.991583	7.207981	6.114885	5.531931	6.702037	6.31643	5.502636	6.262404	5.642763	5.564874	5.93058	5.875962	6.002181	5.78139	5.709313	5.553676	5.451977	6.631539	9.309539	5.903378	5.932469	5.617097	6.168434	5.7296	5.716872	6.098105	6.211239	6.19108	5.970402	6.063148	5.997063	6.378906	6.135877
ALDH1L1	6.459425	6.57859	6.830092	6.472525	6.625023	7.247643	6.619944	6.638123	6.762122	6.55698	6.40821	6.501362	6.781638	6.548442	6.441498	6.525436	6.309397	6.448237	6.691611	6.640575	6.569857	6.437919	6.328269	6.587556	6.670793	6.518364	6.563736	6.843306	6.661019	6.348111	6.171534	6.247863	6.188568	6.043349	6.996711	6.640575	6.804867	6.438325	7.394308	6.359822	7.427496	7.706334	6.901994	7.27754	7.541047	7.490768	7.014376	7.797557	7.968251
ALDH2	8.818633	8.07221	8.025201	8.048662	9.00277	8.826305	8.085597	8.013964	8.482264	8.211287	8.49041	8.836455	7.946743	7.066629	8.588296	7.607345	9.100308	8.615611	6.331217	9.072314	8.110515	9.115182	8.161038	8.928741	8.185012	9.768268	8.960015	8.61907	8.451658	9.055341	8.861569	8.540173	9.067719	8.576383	8.926555	8.715199	8.559436	8.554463	9.270015	8.00913	9.012497	9.052546	8.916216	8.934147	8.936754	9.038251	8.651162	8.922709	8.700994
ALDH3A1	6.185895	5.919536	6.033895	6.086164	5.788054	6.144258	5.757901	5.995152	6.079297	5.786505	5.864721	5.921881	6.27947	5.686806	5.954647	5.856641	5.491725	5.684724	6.204815	6.1828	5.926774	5.882388	5.997895	5.737128	5.819039	6.084301	5.8769	6.163384	6.348145	6.095123	6.112419	6.171189	5.905354	5.924883	5.96378	6.221271	6.111891	6.08662	5.975436	5.811436	6.188634	5.98894	6.216661	5.821554	6.050351	6.287932	5.87478	6.268616	6.210903
ALDH3A2	7.272812	8.027697	7.658322	7.872501	7.803203	8.182964	8.459357	8.265173	8.875859	8.067564	8.548698	7.793435	7.622734	7.812326	7.947283	7.491383	7.526505	7.478191	7.808526	8.555656	7.488081	7.956298	8.132472	7.810543	8.209244	8.367732	8.181898	8.258751	7.916116	8.714265	7.690822	8.346379	7.752057	8.181381	8.486184	7.791723	7.97599	8.340969	8.607735	8.001194	8.402024	8.752663	8.493707	9.150963	9.434489	8.635878	8.640787	9.526743	8.980811
ALDH3B1	7.655438	7.516452	7.514528	7.197161	7.349877	7.529136	7.078504	6.933769	7.185016	7.232309	7.329219	7.146205	7.399034	6.992949	7.256145	7.047626	6.64935	7.11172	7.402129	6.995825	7.36807	7.058244	6.907179	7.705881	7.026839	6.687875	7.769599	6.649784	7.703389	7.129323	6.764454	7.16994	7.387504	7.356498	7.326158	7.47572	7.215447	7.026423	6.986255	6.827789	7.043119	6.988285	6.587293	7.104787	6.955387	7.114311	7.048071	7.222515	6.869771
ALDH3B2	4.766424	5.09323	4.772728	4.926674	4.733068	4.809739	5.353391	4.853655	4.849758	4.677503	4.719902	4.708331	5.048204	4.659329	4.724281	4.748603	4.789587	4.500833	4.911073	4.937559	4.899959	4.830993	4.740386	4.721334	4.55047	4.80129	4.940209	4.98889	4.970668	4.990226	4.92411	4.756779	4.952741	4.717061	5.033401	4.756779	4.649744	5.077328	4.845634	5.064195	4.874304	4.731749	4.941485	4.992816	4.6181	5.16243	4.635615	4.886203	4.891786
ALDH5A1	6.191498	6.093485	5.980897	5.742821	6.220588	5.750956	5.792183	6.134902	5.641205	5.8123	6.24474	5.920556	5.869073	5.717761	6.529892	5.736628	6.45108	6.023106	6.148885	5.721692	5.673697	6.011547	6.210375	5.798633	6.253583	6.127197	5.817063	5.909696	6.00885	5.644957	6.323419	6.44065	6.159259	5.697968	5.777265	5.778334	5.881861	5.527589	6.106501	5.947138	7.900405	7.416951	7.604085	7.595989	7.716063	6.816296	7.356671	7.122338	7.935251
ALDH6A1	6.32203	6.291381	6.457895	6.664163	6.681989	7.292659	6.903468	6.252611	6.971903	6.620864	6.431346	6.661307	6.509012	6.201544	6.523721	5.902468	6.326593	6.828034	6.980543	6.104681	6.636933	6.636933	6.723674	6.957009	6.385144	6.672596	6.766378	6.00179	6.606177	6.857277	6.392578	6.698226	6.604524	6.571059	6.377528	6.481102	6.033631	7.10718	7.587103	6.394554	7.718267	7.514219	7.18889	7.555563	7.577579	7.04231	6.970736	7.437728	7.333199
ALDH7A1	5.479591	7.129778	6.93339	7.554872	8.036144	7.719322	7.307297	8.085252	8.917625	7.566047	7.909903	7.161088	7.346425	8.911557	6.412343	7.68276	7.031885	7.980149	7.715075	7.314845	6.609072	7.315597	7.817316	7.805552	6.821637	7.76125	7.160318	9.259221	8.954241	7.360694	8.080349	7.475818	7.657692	7.935041	7.330247	7.190941	7.200829	6.65743	8.308078	7.639614	8.143937	8.54105	8.60056	8.740606	8.797045	8.404609	8.241378	8.067451	8.643088
ALDH8A1	5.069265	5.064963	4.869305	5.250278	5.14815	5.138648	5.025664	5.821589	5.046413	5.05826	4.930325	4.918925	5.079393	4.808932	5.160811	5.339673	5.224116	5.055079	5.122512	5.214209	5.022067	5.25451	5.724272	4.918575	5.055709	4.958153	5.087656	5.079393	5.035436	8.119821	5.117876	5.350285	5.046413	4.921937	5.023924	4.977529	5.069944	5.536513	5.029952	6.061756	5.113218	4.939	5.170511	5.009554	4.935909	4.97134	5.089624	5.122512	4.898828
ALDH9A1	9.299426	8.776139	8.667536	9.25503	9.230993	9.2777	10.300883	8.925076	8.694759	9.362667	8.532022	9.463512	9.615889	8.331993	9.731328	9.020397	8.964838	8.780919	9.48245	9.499071	8.734331	9.002743	8.544542	9.47894	8.483706	9.743122	10.012231	8.930841	9.860636	9.986404	9.346419	10.746207	9.885815	9.485853	8.758096	9.034799	9.688203	9.989885	9.415773	9.118958	10.043829	9.968328	9.826697	10.261527	9.840216	9.996101	9.895328	9.28873	9.94554
ALDOA	10.031907	11.08155	10.284976	10.575493	10.67465	10.455693	9.979308	11.06161	10.827319	10.575493	11.331069	10.341023	11.141097	10.3517	11.171928	11.161738	11.218907	11.928489	11.19497	10.526981	10.544467	10.52065	9.446379	11.06161	10.62794	9.987175	10.11774	10.570019	11.19497	10.428925	10.894801	10.057307	10.313287	11.243533	10.861554	10.412489	11.131576	11.000976	10.964444	10.869283	9.839493	11.161738	10.484048	10.072961	10.324224	10.74177	10.039498	10.52065	10.478391
ALDOB	5.326009	5.195444	5.052272	5.225447	5.246501	5.113129	5.383742	5.290076	5.016667	4.959882	4.961113	5.192604	5.192604	5.178559	4.946598	4.965005	4.916737	4.971641	5.553569	5.302763	5.030873	5.079944	5.045834	5.155063	5.319777	5.136904	5.170913	5.227988	5.221181	5.019239	5.33738	5.149794	4.841043	5.051	5.177399	5.444374	4.919229	5.404253	5.09779	5.105533	5.247854	5.26788	5.204622	5.104253	5.173494	5.374747	5.177399	5.123997	5.239564
ALDOC	7.511637	6.868927	6.819441	6.969752	6.931114	6.829919	6.742255	7.3093	6.973213	6.747366	6.64753	6.489348	6.731154	6.664586	6.737379	7.728083	7.049956	7.403753	6.886127	6.865305	7.103617	7.58189	6.422772	8.080693	6.652483	7.045314	6.85269	7.065516	7.340126	6.626697	6.40425	6.547231	6.689503	6.73935	6.874699	7.17952	6.89458	7.272569	7.436405	7.114238	6.882877	6.86597	6.701416	7.242198	7.094499	7.35749	7.042439	7.029903	6.98048
ALG12	7.453355	7.014394	7.117481	7.071803	6.72588	6.818836	7.090832	7.217364	6.827843	6.685076	7.162914	7.344897	7.224366	7.317112	7.234362	7.382098	6.766088	6.911198	7.351509	7.170342	7.135486	7.210916	7.859444	7.358966	6.961654	7.372004	7.730985	6.423774	7.290435	7.516741	7.069773	7.455447	7.618646	6.938022	7.449677	7.005937	7.046155	7.168284	7.304375	7.393741	7.726847	7.364778	7.178198	6.962054	6.870763	6.958911	6.704286	6.842507	6.961654
ALG13	6.031451	6.519395	6.108315	6.752717	6.593562	6.692369	6.791615	6.434743	7.185161	6.513859	6.738293	6.690527	6.471833	7.224307	6.972651	6.776592	7.460916	6.932709	6.851405	6.63059	7.046256	6.568327	7.153479	6.689197	6.957095	6.305327	6.455757	6.498658	8.79723	6.436421	6.741511	6.280493	6.927281	6.581554	6.92687	6.869252	6.973566	6.18731	6.537018	6.751799	6.279962	6.848848	6.699089	6.496456	6.773463	6.975324	6.725274	6.367869	6.374571
ALG3	8.687697	8.284731	8.500544	8.586118	8.145854	8.305005	8.963054	8.686327	8.481021	8.047205	8.432289	8.117399	8.603794	8.42029	7.859824	8.325188	7.957414	7.814049	8.362954	8.305005	8.524434	8.164806	8.011386	8.693037	8.211776	8.021767	8.599093	8.983342	8.517284	7.948409	7.915707	7.622367	8.072742	8.567554	7.84595	9.062133	8.669654	8.583681	8.18813	8.20403	8.292925	7.979367	8.170578	8.270436	8.087496	8.387057	7.501917	8.691738	8.316751
ALG5	9.587236	8.562976	8.546744	9.071895	8.442631	8.718588	8.282296	8.722254	8.757242	8.579993	8.556293	8.976564	8.920536	8.756072	8.763249	9.322253	8.539125	8.4722	8.184709	8.505746	8.778643	8.746484	7.875861	8.83029	8.04548	8.405671	8.668476	8.696662	9.027984	8.598378	8.392754	8.256598	8.854401	8.959614	7.957219	9.259774	8.609687	8.763249	8.72936	8.955741	9.008623	8.734108	8.523035	8.599362	8.913946	8.680259	8.475628	8.645175	8.699755
ALG6	6.620451	7.537175	7.84457	7.272896	6.404529	7.225744	9.637132	7.267235	7.575766	7.282942	7.121313	6.775544	6.908642	7.313009	7.240147	7.144778	7.239666	7.885493	6.694662	5.87753	6.967732	6.636415	6.936914	7.244552	7.550148	7.560689	7.576915	7.528412	8.382995	8.787721	6.994294	6.655436	7.187533	8.556522	6.559054	7.854196	6.81746	7.903008	7.483706	7.880325	7.589352	7.872414	7.799545	7.77354	7.719778	7.560967	7.383039	7.80088	7.434034
ALG8	8.230587	7.830351	7.497007	7.976358	7.965806	7.70373	8.248041	7.299601	8.208031	8.077656	8.284446	8.019712	7.781299	8.790917	7.675203	7.892192	7.790551	8.213187	8.028564	7.765886	7.878013	7.799912	7.400567	8.555174	8.000784	8.202195	8.270186	8.127649	8.66843	7.09885	7.897766	8.142386	8.164714	8.561532	7.541377	8.374001	8.203291	8.303084	7.817346	7.261111	8.710329	8.558442	9.21878	8.640575	8.396455	8.022349	7.733763	8.515821	8.068276
ALG9	6.899074	7.075822	6.852444	6.729647	6.754115	6.67993	6.776082	7.535388	7.281182	6.989153	7.301618	7.039453	6.812903	7.023479	7.0514	7.151867	7.115383	7.141003	6.943868	6.328493	6.808187	6.68253	8.985729	6.960357	6.916599	6.86239	7.235557	7.032934	7.507742	6.826106	6.85411	7.179884	6.562848	7.054305	7.244532	7.266086	6.930745	7.08077	7.421363	6.59302	7.207246	7.355764	7.791085	7.142188	7.117418	7.205262	7.036016	6.935819	7.399733
ALK	6.566613	6.449495	6.499277	6.112201	6.708016	6.347496	6.276452	6.535153	6.563507	6.612301	6.500769	5.987062	6.237628	6.583426	6.558181	7.032656	6.412198	6.272648	6.406703	6.283926	6.237628	6.376066	6.505314	6.305243	6.69416	6.267291	6.376066	6.600215	6.390344	6.065847	6.301457	6.600215	5.896845	6.492269	6.18979	6.348312	6.777536	6.676825	6.672444	6.598858	7.801746	7.724102	7.038788	6.842611	7.123952	7.040159	6.934329	7.007	6.900193
ALKBH1	7.393508	7.847711	7.360145	7.672541	7.127388	7.724199	7.196263	7.26095	7.254565	7.77096	7.591638	7.496966	7.622699	8.008628	7.769557	7.351001	7.354601	7.977158	8.273563	7.836833	7.551661	7.434068	7.388082	7.655338	7.478651	7.675422	7.375411	7.440869	7.370771	7.293174	7.168889	7.483623	7.645426	7.979497	7.374845	7.872912	7.498272	8.145324	7.706	7.189564	7.999762	7.770215	7.30039	7.715562	7.954706	7.714194	7.298807	8.240085	7.861568
ALKBH4	7.007724	6.380671	6.174259	6.429471	6.271431	5.948732	6.362783	6.43086	6.378927	6.585006	6.387521	6.47615	6.509468	6.329722	6.271818	6.364603	6.253482	6.2044	6.99874	6.669569	6.34571	6.26816	6.676186	6.442774	6.468944	6.860004	6.647251	6.860004	6.769107	6.677909	6.437196	6.974891	6.447352	6.476837	6.579932	6.037195	6.487454	6.595562	6.628044	6.497017	6.712384	6.723895	6.69108	6.68646	6.472537	6.36131	6.271061	6.860754	6.675426
ALLC	6.232602	5.177939	5.14012	5.142714	7.068176	5.279873	5.036117	5.170471	5.130738	5.207321	5.140414	5.040747	5.313437	5.18783	5.166862	5.243804	5.366603	5.088561	5.668581	5.528687	5.36456	5.326215	5.445877	5.305145	5.255623	5.317397	5.189773	5.173875	5.114812	4.976959	5.080136	5.09457	5.03821	5.350125	5.309237	5.382523	5.180655	5.037844	5.413422	5.328524	5.934582	5.25242	5.409265	5.495289	5.623763	5.156434	5.098944	5.440241	5.662278
ALMS1	7.346738	7.680699	7.266305	7.189966	7.720324	7.276896	7.601863	7.756194	7.30095	7.562246	7.766222	7.442783	7.008985	7.493935	7.432863	7.404737	7.459842	7.475926	7.589874	6.865288	7.46266	7.671347	8.037591	7.33946	8.113565	8.061914	7.547851	8.068417	7.456712	7.452274	8.011422	7.403077	7.393702	8.045175	7.420883	6.625223	7.424199	7.341095	7.423652	8.240773	7.694064	7.919257	7.506879	7.61047	8.123021	7.556807	7.853297	7.449084	7.782518
ALOX12	6.905939	5.880246	6.310745	6.195511	6.174711	6.255891	6.485637	5.995978	6.058591	6.307729	6.178517	6.556936	6.250039	6.48836	6.279387	6.15951	6.037173	6.164255	5.691978	6.309688	6.142435	6.367563	5.794215	6.490257	6.312746	6.392205	6.469874	5.990385	6.1897	5.884158	6.144413	6.260585	6.329347	6.268222	5.786288	6.423718	5.91372	6.253949	6.495515	6.331516	6.941287	6.445313	6.273979	6.58016	6.327486	6.312746	6.243315	7.525455	6.070767
ALOX12B	5.798036	5.07922	5.103778	5.251803	5.138141	5.108688	4.856964	5.254817	5.334025	5.268828	5.50073	5.185933	5.269572	5.474329	5.388434	5.19282	5.153177	5.121596	5.408845	5.594326	5.249576	5.344203	5.42412	5.286815	5.189923	5.136591	5.138141	5.103052	5.125752	5.129687	5.289102	5.213156	5.180972	5.56228	5.42557	5.196586	5.350739	5.108688	5.233452	5.3871	5.132792	5.046216	5.203416	5.022287	5.138141	5.100601	5.07137	5.361836	5.314994
ALOX15	5.618416	5.185515	5.219407	4.940357	5.178597	5.054948	5.053692	5.226164	5.206875	5.254386	5.167165	5.017809	5.233775	5.200523	5.20802	4.987231	5.036743	5.426651	5.440823	5.155682	5.127851	5.509908	5.236042	5.183189	5.443354	5.402471	5.339657	5.153417	5.190073	5.380492	5.466339	5.285719	5.206875	5.168342	5.219407	5.043768	5.463043	5.459835	5.150097	5.32532	5.515034	5.397018	5.340637	5.175104	5.231568	5.027978	4.963655	5.175104	5.165187
ALOX15B	8.440386	6.134647	6.587415	6.337787	6.377557	6.601309	6.089761	6.309163	6.288217	6.168904	6.347539	6.329829	6.421297	6.260383	6.254463	6.485485	6.238077	6.178023	6.340621	7.238875	6.336808	6.608808	6.50565	6.223312	6.32873	6.315318	5.999142	6.368495	6.239792	6.188096	5.780334	6.061341	6.147588	6.610143	6.379407	7.094939	6.352403	6.210338	6.225245	6.177491	6.679592	6.081179	6.276451	6.436717	6.471596	6.476495	6.0973	6.309163	6.385132
ALOX5	6.771195	6.625104	6.341928	6.728433	5.788231	6.798463	6.847828	6.405422	6.349836	6.094596	6.468711	6.564089	6.161582	5.773156	6.803326	6.259257	6.683369	6.346393	5.542802	6.033286	7.299797	6.172387	5.876586	6.568971	5.762445	5.631693	6.854002	5.476078	6.577727	5.507772	5.471588	5.796903	6.843329	5.837924	5.872708	7.313978	7.076047	5.799695	5.713163	5.685056	5.690154	5.557665	5.520619	5.647406	5.629928	5.557274	5.709126	5.913037	5.45392
ALOX5AP	8.70151	8.823096	8.093473	9.037	6.987269	7.619337	8.459792	7.88581	8.147005	7.140212	8.084947	7.949405	7.797196	7.436175	8.5926	7.905551	7.889392	7.812501	6.67531	7.512837	9.79684	8.229504	7.214941	8.486996	6.343138	6.374023	7.787893	6.668701	8.30324	7.630434	6.488813	7.482834	7.868663	6.79385	7.364489	8.286729	8.233496	7.115612	6.98566	6.146833	6.481666	6.550953	6.527544	6.840689	6.873508	6.604825	6.514399	6.974866	6.533588
ALOXE3	5.96843	5.462793	5.665806	5.409252	5.697817	5.567217	6.053163	5.551655	5.732288	5.616396	5.422666	5.375407	5.494267	5.938688	5.507661	5.521702	5.533794	5.531409	5.473568	5.474785	5.691399	5.53633	5.581666	5.606177	5.962972	5.569669	5.743156	5.55998	5.688595	5.462151	5.362823	5.424492	5.384303	5.358587	5.712537	5.608746	5.38757	5.543408	5.460317	5.329045	5.941432	5.726365	5.465184	5.6903	5.707781	5.750702	5.732288	5.577283	5.754806
ALPI	6.347485	5.292072	5.562883	5.40286	5.452717	5.697211	5.435517	5.165883	5.437575	5.47495	5.572408	5.263698	5.449966	5.583574	5.611986	5.40381	5.083295	5.315488	5.64712	5.777574	5.596559	5.698902	5.592968	5.617207	5.473933	5.424332	5.359494	5.510281	5.813882	6.047129	5.624848	5.53359	5.429808	5.43162	5.698902	5.594822	5.61887	5.375632	5.608503	5.726795	5.711235	5.727543	5.711235	5.486902	5.264734	5.341108	5.499244	5.546007	5.551627
ALPK1	8.250566	7.285002	7.481232	7.058049	7.601441	7.394403	7.0839	7.330786	7.287278	6.741882	7.238983	7.247778	7.255905	7.472891	7.094671	6.881627	7.198656	7.297159	7.183286	6.88424	7.557853	7.230937	7.548754	7.210138	7.409128	8.900401	7.660242	7.043089	8.14075	8.362158	8.281189	7.63739	7.987632	7.143518	7.359894	7.123428	7.038581	7.44459	6.902228	8.584043	7.329466	8.162432	7.825106	7.062677	7.69227	7.335827	7.165856	7.239408	7.325311
ALPK3	6.875136	6.300265	6.564419	6.379056	6.444856	6.657467	6.457701	6.651162	6.588428	6.439235	6.830585	6.63968	6.752	6.749051	7.129003	7.320807	6.598367	7.127373	6.487452	7.244482	6.811279	7.205395	6.831499	6.546083	7.111301	6.995662	6.566559	7.054692	6.662573	7.063885	6.827388	6.65624	6.381563	7.165148	6.788046	6.23979	6.441341	6.693146	7.024106	8.007925	6.918033	7.445131	7.256719	6.68425	7.108715	6.963082	6.5875	6.867635	7.560187
ALPL	6.187895	5.478886	5.516323	8.908183	9.573644	6.138602	7.735169	6.025588	5.60986	7.572173	5.907138	9.138928	8.077371	5.577115	6.78516	5.881792	6.512783	7.259683	9.778906	7.313684	6.00133	5.483876	6.349593	6.155383	5.487056	5.328592	8.804951	5.467878	9.21686	5.922405	5.69884	5.715388	6.03908	5.56122	6.603793	6.945058	7.394664	9.558031	5.85477	5.327941	5.931243	6.207889	5.90207	6.153908	5.598112	5.971599	5.656535	5.777966	6.934031
ALPP	7.411326	5.816552	6.100004	5.754099	5.816022	5.982383	5.935387	5.481136	6.039627	5.853517	5.970694	5.877438	6.037197	5.786643	5.876538	5.774213	5.718673	5.67622	5.56285	6.719145	6.146887	6.347058	5.844553	5.869396	5.881897	5.859473	6.067285	5.729269	6.131578	6.044351	5.711702	5.769254	5.698277	6.134298	6.572234	6.166743	5.93144	6.004898	6.163831	5.674944	5.928195	5.577875	5.697866	6.197779	5.971174	5.868594	5.957568	6.389769	6.080326
ALS2CL	8.282843	7.2737	7.598658	7.683201	7.443925	7.697538	7.623824	7.47185	7.628678	7.175342	7.316581	7.179428	7.583526	7.691777	7.480578	7.157808	7.187599	7.384587	7.59253	8.009435	7.402426	7.741094	7.427745	7.318239	7.367228	7.203552	7.325474	7.351317	7.414399	6.870586	6.946718	6.877628	7.06457	7.288267	7.583934	7.948242	7.523022	7.421541	7.368847	7.165484	7.656058	7.135788	7.134022	7.780871	7.627402	7.817388	7.47386	7.846304	7.695557
ALX1	6.108504	5.175276	5.234461	5.621524	9.838271	5.473741	8.886612	5.306403	5.262598	9.674617	5.317545	5.507575	5.559822	5.797667	8.205432	5.238426	5.972106	5.185618	6.460165	5.349908	5.350309	5.460319	9.428843	5.219642	5.299717	5.322545	6.004347	8.52966	5.230068	5.108823	6.015805	5.18451	5.440519	5.320412	5.251572	5.705637	5.194361	5.201836	6.336388	6.74995	5.60446	5.293344	5.079626	5.299717	5.40139	5.445175	5.361628	5.494981	5.388077
ALX3	6.515007	6.187845	6.552698	6.518539	6.58483	6.31147	6.233166	6.233656	6.472991	6.526261	6.463109	6.390142	6.686226	6.689968	6.317829	6.425192	6.255273	6.324549	6.59807	6.605904	6.441286	6.386918	6.506479	6.392493	6.292874	6.44175	6.203742	6.68959	6.832413	6.746062	6.633016	6.548518	6.319733	6.850461	6.434187	6.563585	6.391585	6.653648	6.515511	6.532217	6.76297	6.310534	7.092436	6.823547	6.846707	6.568204	6.709921	7.348476	7.026692
ALX4	7.698496	6.40478	6.703741	6.575035	6.271487	6.270896	6.295609	6.226554	6.725637	6.262338	6.259871	5.937975	6.758417	6.457045	6.055963	6.440206	6.033748	5.932726	6.835014	7.16079	6.372872	6.425152	6.478081	6.206496	6.195003	6.171887	6.186653	6.452995	6.252373	6.407748	6.039161	6.072634	6.021388	6.347372	6.87981	6.692092	6.414276	6.37486	6.442463	6.66624	6.78113	6.298253	6.454705	6.262879	6.331358	6.567175	6.173842	6.346809	6.613859
AMBN	5.860988	4.487485	4.704783	4.844558	4.541677	4.664332	4.284637	4.57945	4.878499	4.685841	4.7499	4.81561	4.706636	4.649106	4.887559	4.63343	4.555333	4.718452	4.865753	5.668122	5.117179	5.383313	4.929187	4.711537	4.643222	4.78108	4.475281	4.823249	4.997274	4.424619	4.69415	4.702942	4.588953	5.218281	5.162718	4.772912	4.539704	4.535586	4.799942	4.581539	5.120027	4.63086	4.503699	4.819341	4.619492	4.547782	4.289252	5.018191	5.029161
AMBP	5.881454	5.655602	6.163783	6.008662	6.053692	6.101828	5.852984	6.040847	5.743616	5.751785	6.014671	5.858048	5.764506	6.312319	5.691715	5.632859	5.697602	5.621267	5.782686	6.251921	5.700833	5.653609	5.918827	6.196411	6.246449	5.705045	5.71451	6.045725	5.843884	6.008662	6.545377	6.061094	5.702985	5.748854	5.52217	5.710338	5.78068	5.774652	5.89141	6.001619	5.986299	5.995613	6.219514	5.790591	5.897695	5.95369	5.719896	6.055507	5.78068
AMBRA1	6.921034	7.085728	6.968707	7.420225	6.948365	7.072477	7.213033	6.840919	6.788442	7.024206	7.025833	7.006182	6.967026	6.841868	6.965398	6.985319	6.928967	6.879505	6.933182	6.808205	6.87093	6.807205	6.911214	7.075587	7.053735	6.935533	7.174707	6.822408	6.999287	7.439145	7.0138	7.064701	7.225656	6.646157	6.872292	6.909219	7.084425	6.894466	7.225047	7.185554	7.268178	7.270552	7.558715	7.305502	7.246051	7.246051	7.54729	7.253136	7.284578
AMD1	7.31961	6.989127	7.657535	7.715689	7.030914	8.21408	6.800585	7.67552	6.915809	7.538222	7.660071	8.730073	7.386343	7.705349	7.912968	8.241287	7.797999	8.357781	6.664083	7.699194	7.796444	7.510126	7.075955	8.3431	6.738132	7.176855	7.323313	7.334838	8.143353	8.936114	8.941685	7.797999	8.168139	7.633642	8.524141	7.932282	8.199434	7.801694	7.335207	7.08669	7.399589	7.678348	8.546632	7.994796	7.681196	7.517022	7.58956	7.427865	7.056488
AMELX	4.226538	3.864292	3.903272	4.231613	4.414935	4.313548	4.079542	4.005965	3.954007	4.15815	3.882477	4.066897	4.026289	3.97996	4.085497	4.361554	3.692316	3.917959	4.289416	4.532733	3.967074	3.961915	3.724636	4.096576	4.021197	3.961915	4.079542	4.124129	4.168003	4.204142	4.160984	4.018467	3.941003	3.969821	4.089083	4.118982	4.165789	4.224419	4.143322	3.993023	3.95653	4.376816	3.987495	4.018467	3.914176	4.427949	4.040899	4.422088	4.10924
AMELY	4.998225	4.684404	4.700744	5.033723	4.656067	5.148552	4.876482	4.581133	4.712347	4.643767	5.004211	4.908806	4.816615	4.793638	4.749093	4.773979	4.64245	4.798372	4.833247	4.961031	4.944934	5.022045	4.569077	4.785873	4.84073	5.135186	4.518215	4.725163	4.936621	5.008175	4.792306	4.872505	4.862423	4.881079	4.85836	4.986945	4.966967	4.809127	4.864416	4.914905	5.10021	4.785873	4.944296	4.965835	4.971095	4.931121	4.854263	4.871886	4.928369
AMFR	7.401869	7.105956	7.189423	7.286883	7.10467	7.41026	7.39085	8.2099	7.399068	7.516135	8.08722	8.133717	7.934588	8.282392	8.040536	7.695816	8.341743	8.130378	6.91569	7.83596	7.061797	7.851298	7.375666	8.200133	7.949824	7.715851	8.440203	7.853066	7.990315	7.729326	7.933023	8.166616	7.752553	7.979145	8.17638	6.920497	8.063278	7.959409	7.002507	7.928417	7.84223	7.79611	8.146763	7.809264	8.106002	7.761136	7.507793	7.773472	7.416848
AMHR2	6.969132	6.261021	6.377942	6.255424	6.368841	6.232647	6.532466	6.332235	6.408194	6.357854	6.295729	6.277275	6.592543	6.593431	6.350503	6.365224	6.167352	6.394477	6.426979	7.146739	6.380721	6.44423	6.165818	6.339715	9.906556	6.020148	6.380721	6.401208	6.198604	6.215955	6.243391	6.231068	6.12313	6.375551	6.632439	6.516876	6.482653	6.302117	6.296043	6.263802	6.500281	6.500788	6.197069	6.71604	6.20042	6.300491	6.80979	6.76154	6.381668
AMIGO2	5.988399	6.082746	5.740993	5.94437	5.333458	6.284755	5.311149	6.144815	6.898727	6.147067	7.76834	6.642578	5.750768	5.920122	6.307653	6.957281	6.29492	7.262787	4.976359	6.435187	5.960789	7.470945	6.932222	9.921273	6.854517	7.154931	5.361377	4.86895	5.270391	6.693096	4.589387	6.501422	6.819345	5.697661	7.739729	8.202442	5.661678	5.864695	6.307653	4.993839	5.142484	4.744776	4.505088	5.516844	5.022002	5.311149	5.790864	5.141482	4.995148
AMMECR1	6.475478	6.950034	6.942414	7.012825	6.349712	6.560573	6.680656	5.940293	7.58361	6.952899	7.634113	7.002548	6.995464	7.046534	6.71405	7.344294	7.247736	7.948716	6.121236	8.290794	7.06353	6.72863	5.850039	7.272413	6.700706	7.099482	6.926821	6.490239	7.138224	6.910103	7.076582	7.884456	6.928225	7.818317	6.514585	6.573956	7.647305	7.737114	6.241189	7.030667	6.178938	6.456169	6.631726	6.467483	6.362772	6.162274	6.652549	5.839825	6.449507
AMN	7.917773	6.652672	6.942402	6.876054	7.241509	6.872626	6.899288	6.727109	6.647254	6.932062	6.925536	6.97288	6.835268	6.943824	6.963463	6.884636	6.553753	6.637242	7.105087	7.022073	6.84005	6.881791	7.038929	6.780826	6.988456	6.795613	6.648751	6.835268	7.197149	7.091801	7.105577	7.066954	6.841048	6.949673	7.041866	7.003217	7.003723	7.050776	7.129285	7.009936	7.342593	7.094266	7.383533	7.247112	6.953626	6.978414	6.754051	7.553589	7.056304
AMOT	5.584706	5.650596	6.019745	5.484675	6.000002	5.805818	6.331936	5.439806	6.005064	5.272594	5.436222	5.30805	6.031572	6.224069	5.408406	5.607457	5.71807	5.594726	5.81441	6.044069	5.143601	6.096741	5.176626	5.81005	6.005064	5.912037	5.28811	5.778751	5.849756	5.709995	5.606013	5.507713	5.450094	5.818884	5.699008	5.494439	5.261607	5.480699	6.385301	5.755338	5.491486	5.298236	4.938492	5.770544	5.651552	5.783348	5.953576	5.849756	4.896472
AMOTL2	6.777097	8.252573	7.781314	7.794301	8.946188	8.46696	7.278318	7.243141	7.034329	7.367697	9.067559	7.194475	7.283838	9.466238	8.161389	7.688071	7.792454	8.899985	9.016636	8.400395	7.913235	7.559956	7.326245	8.318006	6.699887	7.523077	7.715767	6.321311	8.319375	6.926715	8.398277	9.443311	8.227581	7.079835	7.236466	7.548098	7.3906	7.261226	7.27	6.755186	7.277944	7.654942	7.670995	7.727449	7.702472	8.120481	8.204187	7.397908	8.050347
AMPD1	6.647827	5.186552	4.996496	5.234906	5.044849	4.76328	5.304593	4.646731	4.771451	4.888357	4.66087	4.632551	4.974999	4.891356	9.248187	4.830955	4.594096	5.755064	4.802152	4.927095	4.885371	4.732945	4.526417	4.89016	4.974999	4.707168	4.85165	4.945038	4.576837	4.790946	4.484564	4.416723	4.43346	5.147591	4.907163	5.933112	4.885937	4.818621	4.904266	4.506276	4.954754	5.213928	4.571441	4.836298	5.012086	5.095488	5.107788	5.159198	4.623616
AMPD2	8.679358	8.399701	8.517991	8.320528	8.200762	7.911802	8.34424	8.84419	8.623374	8.222509	8.346951	8.142326	8.23467	8.416745	8.12313	8.436428	8.297879	8.383842	7.879673	7.234443	9.059691	8.346373	8.603359	8.629484	8.835972	9.589871	8.455567	8.676002	7.841926	7.965046	9.231043	7.933487	8.462927	7.664912	7.912578	8.527351	8.16734	8.272666	8.858029	9.693426	7.962392	8.439879	8.075665	7.808916	7.792497	7.918751	7.890946	8.00313	7.459749
AMPD3	8.436214	8.02915	7.55922	8.081203	7.143057	7.662029	7.370411	6.94401	6.627737	7.185691	7.800762	7.419492	7.31529	6.805769	8.615575	7.326763	7.390305	8.339329	6.419146	6.880269	9.225879	7.72283	7.302099	7.087763	7.360434	6.769097	7.669764	6.893358	7.497309	7.094852	6.67054	6.825955	7.874094	6.901054	6.864616	7.718155	8.375994	7.191595	6.433092	6.568672	7.395219	7.14122	6.572474	7.293989	7.112673	7.094528	7.394793	7.464445	7.071032
AMPH	6.024649	6.297113	7.288583	6.059332	6.523532	5.815821	6.929445	6.255167	5.787218	6.44171	7.058577	6.0095	6.64861	7.837619	6.3558	6.943282	6.318201	6.503653	5.675155	5.726796	6.044017	6.246186	6.994219	6.599103	6.565052	5.996936	7.258837	7.375516	7.365673	7.537726	6.896855	5.604644	5.895215	6.277654	7.593579	5.965722	6.869828	5.622405	6.600299	7.123337	6.130506	5.796595	6.007117	5.694422	5.485628	5.755795	5.442251	5.746337	5.253598
AMZ2	8.345658	8.435408	7.910386	8.102662	8.436011	8.314826	8.685978	8.446719	8.634318	8.401945	8.488877	8.261066	8.369398	8.531559	8.437762	8.278683	8.432971	8.895147	9.109205	7.518459	7.79245	8.096199	9.337377	8.856774	7.998071	8.715356	8.548047	8.028176	9.262948	8.438944	8.119433	8.613996	8.301963	8.923896	8.344516	8.43417	8.60118	7.954471	8.735885	8.263727	8.7783	8.686606	8.532916	8.999282	8.530942	8.211727	8.550074	8.980191	8.416766
ANAPC10	4.613952	5.266291	5.547505	7.03722	6.501273	6.102979	5.480005	5.644313	7.21706	7.079488	6.486432	5.899608	5.87936	5.858508	6.266586	7.262492	7.272793	6.614088	6.641439	5.453554	6.173223	6.228155	6.889926	5.838972	5.826184	6.094511	5.568682	5.927457	6.73534	7.299529	6.289402	6.242137	7.096622	6.832899	6.557941	6.041204	6.255123	5.805992	6.881094	6.508803	6.835789	6.240947	6.408132	6.880819	6.946383	5.763009	6.209591	5.744556	6.715829
ANAPC13	6.578353	7.171789	6.827165	7.425579	6.724946	7.785842	7.807699	7.889962	7.769242	7.395424	7.018186	7.656895	7.829477	7.672772	7.705638	7.148953	7.125239	7.011929	6.87841	7.223821	7.492467	7.436197	7.594099	7.528442	7.293162	7.915465	8.037777	7.006915	8.095182	7.434665	7.466228	7.52183	7.611733	7.660324	7.028494	7.517497	7.013227	7.154922	7.628607	7.743064	8.001503	7.81284	7.518181	8.190025	7.923815	7.236545	7.492467	7.484619	7.595568
ANAPC15	8.066704	7.680446	8.030778	7.632677	7.72327	7.534332	7.766961	7.510745	7.726103	7.820958	8.167127	7.580471	7.868999	7.694815	8.100488	8.822872	7.513798	8.088014	7.671197	7.952147	7.898194	8.031759	7.359758	8.075442	7.322499	7.255795	7.829436	7.380617	8.063033	7.164581	7.58499	7.482353	7.47157	7.691848	7.647608	7.952147	8.573603	7.542552	7.633112	7.242797	7.936233	7.663438	7.992405	8.01995	7.949226	8.045032	8.156441	8.186794	8.215005
ANAPC2	8.082122	7.822476	7.701367	7.459265	7.492268	7.692847	8.23696	7.886099	7.244512	7.813926	7.407359	7.211218	7.536701	7.556923	7.249618	7.695635	7.396679	7.26466	8.270639	8.814869	7.05803	7.103931	7.688019	7.81131	8.36334	8.653916	8.102568	7.630609	8.09967	8.446419	8.13128	8.013762	7.599879	7.641334	7.999636	7.557816	7.557352	8.518185	7.776614	9.057855	7.975235	8.554657	8.248156	7.981695	7.486183	8.116576	8.305666	7.641828	8.490275
ANAPC5	9.49999	9.112664	9.278082	9.164691	9.675541	8.724824	9.654914	9.30868	9.492696	9.405935	9.129296	9.103061	9.21208	9.427425	8.942189	8.978093	9.505734	9.098114	9.303314	9.904898	9.094908	9.018379	9.400987	9.869024	9.474605	10.062312	9.117543	8.830503	9.078758	10.239847	9.714929	9.609019	8.840193	8.744302	8.987625	9.168985	9.248539	9.306932	9.258563	10.047366	9.672925	9.85487	9.821823	9.579538	9.723561	9.757448	9.609019	9.758894	9.719124
ANGEL1	9.121196	7.886142	7.936819	7.469403	7.869666	7.547305	8.216519	7.281544	8.260432	7.69367	7.932364	8.022163	7.82335	8.121202	7.544607	7.891706	8.02609	7.670576	7.861711	8.848865	8.107406	7.76543	7.917129	7.995133	7.917834	8.08751	7.928047	7.166815	7.708278	7.635217	7.951198	7.719373	7.377883	7.394548	7.75365	7.964331	8.01183	8.26744	8.102378	8.12188	8.077115	8.338998	8.021503	8.049056	8.621557	8.367205	8.033505	8.300043	8.297735
ANGEL2	6.170807	7.241049	6.981428	6.904315	7.623065	7.069424	7.03832	6.874839	6.482033	7.048409	6.862793	7.290099	6.849791	7.132162	7.221347	7.314167	7.369154	6.870639	7.701278	6.467827	7.088255	6.927951	6.654017	7.110491	7.229869	6.581681	7.21817	7.015186	6.726475	6.8375	7.63924	6.997434	6.84931	6.766714	6.69345	6.842218	7.102092	6.234813	6.672132	7.205614	7.228057	7.147947	7.344712	7.269991	7.359462	7.385637	7.428151	7.25867	6.928831
ANGPT1	5.461169	5.539487	6.514214	5.542809	6.996819	6.39643	5.401859	5.763936	7.696478	5.796656	6.547424	5.781753	5.914888	6.63818	5.400481	6.102294	6.27942	5.478318	5.370052	5.346149	5.225426	6.809646	5.45844	5.742196	5.893574	5.76074	5.82212	5.752296	5.227954	5.557233	6.1858	5.280662	5.877341	5.225426	6.298087	6.402842	5.556957	5.288042	6.487666	5.342708	7.336528	7.576266	8.682888	8.362907	9.029358	8.382102	8.642647	8.13001	8.555531
ANGPT2	5.716249	6.913051	6.021891	6.640924	9.21657	5.987875	5.559087	7.346055	7.98119	8.187363	6.104065	5.591048	5.891614	5.256289	5.780271	6.076734	7.928612	5.756762	11.027188	6.252127	5.967671	7.730525	6.316099	7.129029	7.033866	7.814127	5.360818	6.039319	6.424423	6.207209	7.846775	7.339357	6.848998	6.744652	5.82487	6.543493	5.960767	8.049791	6.924413	6.205476	6.496086	7.270654	7.343076	5.751514	5.837469	6.669038	6.316099	6.153931	6.341135
ANGPT4	7.437175	6.391626	6.452763	6.202471	6.394379	6.035826	6.696377	6.4144	6.594002	6.076066	6.25764	6.088628	6.097627	6.613633	6.142894	6.204183	6.180678	6.064185	6.121527	6.536391	6.238252	5.995256	6.083704	6.077165	6.377598	5.939624	6.27168	6.246398	5.979745	6.016234	5.959583	5.772775	5.752069	6.293132	6.419415	6.557514	6.085736	6.529752	6.329969	6.130488	6.307916	5.934291	5.94399	6.036285	6.316658	6.538961	6.570147	6.083209	6.355995
ANGPTL2	7.170405	8.677435	8.00935	9.064447	6.660863	8.136657	9.101045	8.637129	9.532126	8.635328	6.933623	8.162725	8.137319	8.917584	7.579048	8.986011	8.089072	7.010491	5.77064	9.311966	8.376771	8.734888	9.877092	8.730847	10.842268	8.033742	8.384189	7.858806	8.87294	10.114433	9.222583	8.753691	8.127406	10.208849	8.736671	7.755	9.018856	9.342662	8.759577	7.341661	7.489301	7.883173	7.589766	7.753527	7.435481	8.462836	8.142471	7.604134	7.6303
ANGPTL3	3.796445	3.707982	3.767593	3.585364	3.69344	3.582331	3.635582	3.611076	3.686158	3.574284	3.827819	3.618823	3.720205	3.554629	3.725935	3.600412	3.599094	3.590084	3.873693	3.724423	3.754974	3.66351	3.6559	3.609536	3.751976	3.621783	3.666609	3.657369	3.777704	3.6559	3.962735	3.812086	3.620344	3.632704	3.845318	3.617209	3.624894	3.660506	3.762072	3.690447	3.620344	3.759454	3.62345	3.711088	3.70221	3.894427	3.690447	3.812086	3.799093
ANGPTL4	6.903749	9.10729	7.837744	6.69247	6.20971	8.360241	6.782304	9.778397	7.058472	7.200179	6.750826	6.848529	7.594385	6.596418	7.105889	9.036706	8.072312	6.625054	6.821844	7.729001	6.87139	6.969632	8.024874	6.94988	6.870478	7.700604	6.829951	9.007901	7.595986	9.033767	8.631792	6.366552	7.998822	7.07348	6.585092	8.876863	7.624938	8.611076	7.985703	8.440762	8.642449	7.509206	8.346899	7.950618	8.102826	8.947583	8.163825	7.587921	7.694914
ANGPTL7	5.206142	5.326089	5.492424	5.562383	5.20723	5.213388	5.305624	5.264046	5.150584	5.86469	5.27915	5.718388	5.477283	5.170982	6.166703	5.090524	4.981048	5.093569	5.443345	5.397888	5.216007	5.154209	5.73195	5.122955	5.289211	5.074095	5.276659	5.280169	5.255396	5.539502	5.104893	5.780285	4.968754	5.204261	5.196281	5.301845	5.282635	5.612004	5.329549	5.176135	5.323642	5.286503	5.084395	5.199655	5.153853	5.378467	5.177661	5.335745	5.255761
ANK1	5.892133	5.887401	5.795193	5.736992	5.695963	5.741946	6.117836	5.843084	6.408538	5.782891	5.700929	5.682095	6.578024	5.575767	6.777543	6.118985	5.568858	6.070673	5.888477	5.985323	5.850908	5.797601	5.995503	5.647014	6.319295	5.751839	5.654081	6.158589	6.069004	5.801306	5.729587	7.037908	5.564895	6.083089	5.919819	5.996742	6.10492	6.25805	5.89031	6.996163	5.865319	5.827183	5.712408	5.774474	5.683967	5.627842	5.784772	5.920938	5.76941
ANK2	5.634474	5.878608	6.266656	5.305713	6.469638	7.546744	6.272173	6.32967	7.795313	6.390712	5.363452	7.893124	6.841454	6.723321	6.981721	5.509985	6.664754	5.46739	5.27052	5.336757	5.341618	6.246177	6.232728	5.415851	5.47844	6.865117	6.318423	6.216882	5.689635	6.652722	6.887338	6.649658	6.605249	5.668567	6.112861	6.734862	6.697914	6.49976	7.742265	7.141594	5.544832	5.484495	5.844398	5.909894	5.688879	6.6895	6.328035	5.517861	5.64985
ANK3	6.259227	6.20596	6.422536	5.602903	6.81657	5.844393	5.839389	5.312296	5.393912	6.358821	5.558275	7.075531	6.065729	6.269124	7.399617	5.359945	5.787515	6.612753	5.430619	6.569006	5.758446	5.716737	7.819516	5.845463	6.934716	6.42457	6.151683	5.962121	6.005615	6.484447	5.492297	8.973008	5.905037	5.767049	6.645237	6.016847	5.389167	5.992608	7.584982	6.826386	5.661395	5.71008	5.170695	5.688873	5.470502	5.44762	5.473205	5.605769	5.401301
ANKEF1	4.391569	4.056367	4.215395	4.129042	4.013174	4.397398	3.810316	4.210397	4.572105	3.984299	3.985755	4.038287	4.282182	4.232909	4.189871	4.091812	4.17679	3.955245	4.491505	5.048189	4.286967	4.195103	4.237741	4.12283	3.827339	4.032496	4.114664	3.949304	4.315009	4.664442	3.941503	4.126608	4.22431	4.26509	4.363366	4.063275	3.961161	3.913436	4.335925	4.045073	4.923205	4.294947	4.215395	4.586315	4.220485	4.143554	4.171403	4.409108	4.455848
ANKFY1	7.586866	8.003665	7.672617	7.772107	7.928545	7.992184	7.945254	7.652775	8.147289	7.945617	7.760034	7.851088	8.205584	8.258673	7.622142	7.640623	8.209539	7.932733	7.887656	8.310211	7.745908	7.669372	7.871988	7.637399	8.124717	7.587207	7.338045	8.057154	7.614369	7.906035	8.018376	8.108805	7.572254	7.904536	7.892152	7.934542	7.51505	8.165211	7.622867	7.953797	7.722034	7.597545	7.639927	7.483001	7.750186	7.704736	7.515712	7.653161	7.934925
ANKH	5.851734	6.095486	6.103244	5.694961	9.126053	6.010817	6.550124	5.750737	6.10801	5.451256	7.075071	6.36492	5.929391	6.03088	5.937366	7.178396	7.244421	6.270893	6.882247	5.816939	6.349151	6.515091	6.363925	5.956998	9.431967	6.178991	5.685545	6.363304	5.906163	5.998379	5.972468	7.825651	5.667057	6.19705	6.057589	5.964733	5.96421	6.484553	5.827816	6.056509	5.968335	5.763665	5.658098	5.812006	6.120245	5.93986	5.907272	5.819461	5.704805
ANKMY1	5.838759	6.304207	5.802305	6.047395	6.020393	5.956156	6.068851	6.137539	5.903137	5.859399	5.798775	6.169004	5.837816	5.915419	5.779025	5.940614	5.76158	5.651584	6.129674	5.304634	6.022823	5.596436	5.861202	5.867241	5.804252	6.01188	6.083824	5.988505	6.185803	6.101422	6.551501	6.191479	6.003178	5.816291	5.726828	5.826876	5.805343	5.730385	5.726828	6.377183	5.793111	6.174896	6.51801	6.00064	6.072284	6.119632	6.236961	6.122765	6.313161
ANKMY2	6.719345	8.124682	7.970478	8.686756	8.552988	7.741703	8.760091	8.835665	9.147695	7.910203	7.485406	7.301366	8.059904	7.820157	7.863817	7.351495	7.976892	9.316701	8.198573	8.180678	7.33263	7.867983	7.563153	8.615793	8.432247	8.948546	7.920062	9.159808	8.283944	8.57836	8.969208	8.473472	8.273463	8.007915	7.515684	7.3621	8.038399	8.192308	8.401795	7.584413	7.9847	8.191368	7.650457	7.897144	7.924728	7.838646	8.156751	8.300018	7.856966
ANKRA2	6.537263	7.414569	7.488156	7.333933	8.002425	7.31958	6.944055	7.399084	7.68292	7.138919	6.879736	7.253284	7.63541	7.466544	7.423882	7.496003	7.061174	7.450092	6.993285	6.815404	6.583796	7.085744	7.443691	7.230591	7.349241	8.089753	7.119327	7.848631	7.346421	7.152277	7.434442	7.24447	7.166028	6.829515	7.049494	7.207189	6.813159	6.327088	8.224144	7.978553	8.042465	7.545866	7.542851	7.876791	8.622827	7.712577	7.485396	7.731565	7.718543
ANKRD1	5.276205	5.45538	4.836255	4.951247	4.251279	5.214156	4.645459	5.189045	4.725446	4.882959	5.657473	4.813932	4.843125	4.892454	6.046547	4.948958	5.151638	7.288706	4.861933	5.742063	4.971439	5.495943	5.135657	4.882959	5.229243	5.543674	5.088462	4.887852	5.061419	4.68327	4.557198	4.964174	4.521363	5.45729	4.715437	4.624449	5.030191	4.690571	4.636527	4.703008	5.370342	5.629664	4.513749	4.592278	4.906442	4.441499	4.833627	4.97412	4.636527
ANKRD10	9.01768	9.013586	8.809747	8.904446	9.393217	8.827517	8.896636	9.330141	8.843585	8.606005	8.879109	8.926973	9.057628	11.124026	9.054257	8.695805	10.018065	10.194645	8.78898	8.782911	8.626309	8.897351	8.628115	9.01768	8.30699	9.279983	8.357961	9.085932	7.941645	8.261884	8.474424	8.688665	8.974234	9.319166	10.494649	8.603758	8.607122	9.073613	8.956853	9.15877	8.417146	8.652034	7.988353	8.075543	8.344382	8.721379	8.959952	8.307406	8.737671
ANKRD11	8.246073	8.116298	8.207142	7.6641	7.981754	7.981754	7.173125	7.871133	7.961223	7.898551	7.382801	7.621305	7.392666	8.132794	7.477121	7.734566	8.243796	8.45094	7.845135	8.472179	7.890862	7.813615	7.850032	7.66734	8.895353	9.166528	7.843214	7.960401	8.190522	9.499168	9.220763	9.152053	8.033789	8.111988	8.017209	7.677261	7.212648	7.778087	7.372545	9.279539	8.603936	8.574329	8.637083	7.90006	8.847486	8.070685	8.197555	7.243663	8.264268
ANKRD12	7.326365	7.417432	6.879576	7.110574	6.530925	7.3384	7.274487	6.870222	6.460824	6.775599	6.791871	7.234979	6.909607	6.744024	7.702842	7.028256	6.83663	7.031791	6.105507	7.578984	6.496186	6.752212	6.411962	6.093684	6.661957	6.856433	6.393257	6.270104	5.758781	6.295518	5.681472	7.108263	6.447621	6.604762	6.121694	6.976988	7.150966	6.919727	7.008091	6.302545	7.096541	6.165313	5.713696	6.349132	7.09845	6.362097	7.426429	6.605224	6.730948
ANKRD17	7.794023	8.265291	8.440951	7.998249	8.475233	8.714458	8.634022	7.901356	8.689353	8.43237	8.417993	8.553689	8.716036	8.474792	8.215567	8.343039	8.748291	8.534391	8.728351	8.090014	8.017285	8.056491	8.520821	8.436889	8.387632	8.520821	8.022427	8.626299	8.235307	8.749811	8.523203	8.571272	8.39549	7.978068	9.168146	8.298578	8.15463	8.546746	8.612389	9.124516	8.632195	9.076759	9.160646	9.169393	8.842803	8.823896	8.583095	8.641325	8.604778
ANKRD2	7.367803	6.511449	6.470101	6.501996	6.232868	6.307163	6.456615	6.415711	6.599313	6.638129	6.430915	6.353525	6.984299	6.440558	8.016863	6.293991	6.311323	6.262103	6.498872	6.722684	6.549455	6.762964	6.412215	7.395919	6.498135	6.480408	6.29084	6.463899	6.594941	6.683409	6.541798	6.240127	6.376389	7.758011	6.417581	6.661216	6.239005	6.715969	6.424591	6.382209	6.646548	6.49277	6.577941	6.443244	6.261728	6.480408	6.27952	6.487129	6.402059
ANKRD26	5.50804	5.84925	6.082857	6.17624	6.952807	6.096771	6.363179	5.807644	6.213153	6.080295	6.460456	6.246903	6.296512	5.951798	6.06309	5.913601	5.951006	6.647676	6.224102	5.790207	5.951006	5.997896	5.901586	6.381053	6.044714	6.222464	6.05889	5.956418	6.282572	6.146889	7.065956	6.489781	6.316851	8.164326	5.764954	6.170092	5.923024	5.790207	6.352502	5.910895	6.455556	6.667984	7.143247	7.117852	6.917964	6.791051	6.500194	6.334987	6.552212
ANKRD27	6.58555	7.797267	7.571184	7.469823	6.811324	7.362122	7.858682	8.200781	7.390971	7.548663	7.564815	7.462816	7.689431	8.288245	7.415992	7.961927	7.705541	7.942316	9.410483	7.066595	7.602114	7.305861	7.268374	7.496323	7.031866	7.288242	7.514797	6.929659	7.380301	7.216377	7.699671	8.557213	7.625349	7.392119	6.895547	6.991016	7.621595	7.596694	7.752059	7.994447	7.677093	7.798883	7.78853	7.458191	7.331235	7.290612	7.704683	7.461755	7.354675
ANKRD28	9.216409	6.89006	8.296939	7.481431	7.957624	7.454248	8.261041	7.47959	7.566507	6.880472	7.898177	7.343281	8.582433	8.43538	7.889959	9.200729	7.661178	8.47664	8.291804	7.370075	9.036499	8.086507	7.8172	8.036852	7.393243	7.348001	7.357322	7.940383	6.878574	8.745981	8.242001	8.693925	7.252561	7.754246	7.451195	7.325038	7.413187	7.554994	6.773258	8.233161	7.995074	7.843643	7.524652	8.623023	7.849959	7.97206	8.529422	8.465844	7.779599
ANKRD36	8.983492	7.575035	7.025061	6.485762	6.424943	6.711992	6.872828	6.960439	7.364698	7.661471	6.750487	6.661968	6.658046	6.767584	7.23125	7.450829	7.055555	7.140375	7.050196	6.858438	6.51942	7.059391	8.5055	6.833445	8.010954	9.1898	6.515789	6.826214	6.665161	6.874686	8.749666	6.493254	6.827543	6.63923	7.486476	7.146332	6.946986	6.742797	7.299351	8.783155	6.897479	6.942331	6.602078	6.64883	8.108304	6.91862	8.105177	6.631782	7.520743
ANKRD36B	7.963681	7.993781	7.644162	6.442812	6.360082	6.82553	6.560572	7.749516	7.051504	7.034871	4.330224	4.951378	4.203285	7.369858	6.561141	6.79167	7.4081	6.852869	8.851879	8.227427	5.165947	6.380438	9.119858	5.465049	6.053206	7.528335	4.80733	6.946622	5.813781	6.150094	8.401607	5.723863	5.164447	5.479275	6.612485	6.491491	5.603666	6.321675	6.640201	8.443522	6.648602	5.693408	5.786638	5.758264	7.876857	6.993149	7.499961	7.005235	8.038577
ANKRD40	7.366528	8.031821	7.693744	7.677851	7.773322	7.77425	7.893125	7.837931	7.691164	7.727401	7.781657	7.845966	7.793724	8.432443	7.740956	7.745813	7.824585	7.888128	7.965602	7.606183	7.739199	7.761124	7.405657	7.827796	8.349864	7.655652	7.739625	7.780322	7.92434	7.787922	7.378012	7.686077	7.726963	7.84873	8.046614	7.804863	7.791799	7.791799	7.787922	7.843246	7.706448	7.875428	7.878241	7.782987	7.821832	7.768391	7.510197	7.735025	7.633942
ANKRD46	5.734439	6.513402	7.023092	6.884389	7.093317	7.582126	7.635154	6.792295	8.106041	6.876262	6.549572	7.004617	6.940116	7.741201	7.0829	7.458201	6.586591	6.813998	6.627089	5.944369	6.265344	7.104785	6.648657	7.341379	7.410595	7.950096	6.990074	8.260775	7.832274	6.97855	8.192523	7.814016	7.391088	6.675068	6.800565	6.620775	6.122361	6.808467	7.883821	7.716429	7.765724	7.455473	8.448574	8.257183	8.559929	7.682758	7.848564	8.808734	7.668704
ANKRD49	8.591689	8.440063	7.930492	7.841221	7.936549	7.507515	8.231361	8.048058	7.446747	8.178347	7.567754	8.172748	7.64887	7.618681	8.657283	8.379644	7.400124	8.365461	8.123906	7.664741	8.098937	8.287802	7.955767	7.990231	7.553088	7.878799	8.119655	7.037311	8.18854	7.050393	7.363099	8.255348	7.959807	8.20239	8.317564	8.167274	7.953092	8.206209	8.141534	6.393781	8.603396	7.627085	8.122701	8.40767	8.048596	7.665756	8.198073	8.232018	8.119655
ANKRD53	6.085493	5.504073	5.376182	5.486773	5.585117	5.807143	5.384755	5.341979	5.307378	5.321353	5.352265	5.484856	5.491132	5.367088	5.533978	5.389257	5.045971	5.256326	5.368809	5.517961	5.524866	5.772907	5.445971	5.385521	5.599498	5.742411	5.314103	5.380322	5.845948	5.737366	5.707959	5.673563	5.686206	5.421341	5.691325	5.349124	5.509564	5.37462	5.34508	5.749871	5.578112	5.65169	5.813864	5.393617	5.410969	5.487455	5.575916	5.493317	5.58726
ANKRD55	4.767312	5.055332	4.955176	4.994952	4.975828	4.866349	4.842489	4.903331	4.928733	4.763195	4.751747	4.748247	4.771947	4.670069	5.395223	4.571854	4.65014	4.738147	4.861517	4.907593	4.736636	4.745445	4.769841	4.769841	4.75284	4.715434	4.861517	5.042245	5.4871	4.810065	4.673833	4.810526	4.790296	4.799189	4.701326	5.10289	4.951081	4.807264	4.734201	4.533012	4.802769	4.689489	4.850297	4.905197	4.855456	4.817934	4.861517	4.981138	4.839518
ANKRD6	5.595475	5.852835	6.396212	5.484805	6.41418	5.958598	6.018735	5.710673	5.59238	6.046736	5.613664	5.656514	5.369015	5.615847	5.723444	5.488795	6.343526	6.007423	5.702084	5.153321	5.3514	6.529587	6.131303	5.596407	7.146272	6.398456	5.987673	6.24339	6.109741	5.936053	6.346143	6.082759	5.944345	5.225208	6.023937	5.627139	6.024667	6.188905	6.464651	5.931106	6.42797	6.105168	6.698845	6.373985	6.601561	6.459147	7.028725	6.130603	6.070685
ANKRD7	4.981086	4.181189	4.254227	4.1854	4.957602	4.119497	4.189356	4.053287	4.351095	3.997132	4.095893	4.233187	4.522054	4.397433	4.428078	3.79736	4.435106	4.319693	4.169086	4.512838	4.165248	4.566199	4.316366	4.301989	4.366625	3.908965	4.169086	4.857938	3.93395	4.254227	4.042141	3.992874	3.921066	4.033704	4.378631	4.17282	4.397433	4.532535	4.250882	4.042141	4.465649	4.493005	4.146367	4.499548	4.603569	4.535961	4.095893	4.767906	4.720878
ANKS1A	6.934932	7.589729	7.558831	8.195546	7.572214	8.331882	7.986686	7.207763	7.62467	8.080177	7.667197	8.116142	7.585846	8.177803	7.48938	7.428196	8.060169	7.336041	7.061592	7.656277	7.198273	7.642789	7.617978	7.229526	7.654934	8.105702	7.763336	7.00626	7.475489	7.289508	7.727509	8.590328	7.664755	7.354145	7.507491	8.361121	7.186162	7.551138	7.602944	7.60817	7.50679	7.479103	7.557536	7.419467	7.58871	7.561144	7.964252	7.890788	7.832463
ANKS1B	4.899544	4.842491	5.154248	4.820543	5.025479	5.04955	5.1852	4.938406	4.938406	4.817464	4.925409	4.86628	4.923494	4.738854	4.967589	5.568724	4.528491	4.577699	4.764026	4.991804	4.808895	4.744395	4.525782	4.85627	4.868624	4.38008	4.973879	5.023494	5.392738	5.189328	5.549198	5.208097	4.324841	4.588554	4.649646	5.035384	5.087054	5.13461	4.975631	5.533428	4.697851	4.932891	5.083235	5.053446	4.854392	4.794147	5.111098	5.142652	4.931656
ANKZF1	8.230574	8.260269	7.613328	7.525717	7.632917	7.074175	7.7446	7.978028	7.610361	7.452538	7.271106	7.070165	7.52655	7.131589	7.274347	7.39398	7.359616	7.042576	8.230574	7.660879	7.298822	7.279799	7.444768	7.326375	7.606828	7.546904	7.469618	7.262295	7.471724	7.634371	8.168718	7.667967	7.129154	6.792535	6.967537	7.505309	7.164772	7.070558	7.417856	8.084713	7.494744	7.640789	7.29186	7.63066	7.57078	7.80129	7.867795	7.933442	7.659685
ANO1	5.22953	5.181788	6.040685	5.186562	5.266141	5.394506	5.331327	5.228713	5.22953	5.405291	5.545948	5.073572	5.299173	5.012921	5.071885	6.387212	5.890865	5.290566	5.543064	5.222079	5.385097	6.796685	5.377363	5.250974	10.132537	5.451401	5.065859	5.010507	5.000922	5.023318	5.407578	5.176203	5.308976	5.244925	6.555338	5.208324	5.0994	5.241619	5.136987	4.889411	5.081653	5.144954	5.208324	5.184558	5.177114	5.639466	5.537957	5.006823	5.30482
ANO10	8.122215	7.312818	7.762314	8.061414	7.662856	7.764804	7.594737	7.129283	7.069397	7.312195	8.195468	7.580901	7.56302	7.867559	7.109246	7.237179	7.4423	7.526027	7.466722	7.886202	8.299791	8.351259	7.364372	8.310953	6.567459	6.697765	7.864521	7.366283	7.273814	7.072873	7.005246	7.259487	7.146206	7.934582	7.703755	7.73491	8.13028	7.268971	7.580576	7.113868	7.749921	7.493594	7.187719	7.727065	7.21332	7.269596	6.983826	7.420518	7.593508
ANO2	5.857763	5.332874	5.293501	5.431449	5.455011	5.348719	6.05127	5.329265	5.321863	5.883172	5.375147	6.800012	5.336243	5.878217	5.321274	5.387901	5.35263	5.250472	5.916794	5.360043	5.462302	5.398857	5.461771	5.487459	5.409516	5.552981	5.380662	5.345861	5.191128	5.622363	5.767934	5.518302	5.358349	5.587783	5.407213	5.264571	5.27815	5.447808	5.136168	5.560683	5.855794	5.643641	5.442844	5.408335	5.283469	5.641549	5.208946	5.337759	5.165854
ANO3	4.188886	4.545229	4.351084	4.31484	4.461555	4.483842	4.655106	4.571604	4.411821	4.38724	4.337442	4.405206	4.327024	4.292816	4.352826	4.299464	4.304831	4.25131	4.341825	4.327024	4.381844	4.441795	4.340863	4.433776	4.484703	4.678491	4.546074	4.356367	4.424854	4.401934	4.071643	4.386351	4.302386	4.473867	4.052146	4.333801	4.306636	4.397652	4.126735	4.330554	4.24751	4.290124	4.101248	4.332135	4.511037	4.717716	4.477156	4.336556	4.354606
ANP32A	6.945209	7.470302	6.860817	7.793906	7.674587	7.47358	7.209393	7.89486	7.615852	7.840221	7.830821	7.45948	7.160816	6.970871	7.530543	7.286726	7.784651	7.72671	7.369458	7.15727	7.425456	7.488036	7.697986	7.407414	7.907008	7.675433	7.223216	8.148748	7.495647	7.631544	7.656645	7.183779	7.666117	7.809125	7.529008	7.721857	7.524806	7.491988	7.855571	7.544675	8.273541	8.13299	8.375027	8.315607	8.713426	8.278978	8.441894	8.468768	8.50972
ANP32A-IT1	5.417808	5.284631	5.176536	5.347714	5.222756	5.285989	5.200377	5.386644	5.365309	5.176536	5.561365	5.280888	5.253699	5.123595	5.043981	5.306165	5.551203	5.561365	5.145009	5.357208	5.26686	5.161316	5.252521	5.504735	5.804289	5.568645	5.442691	5.172544	5.614904	5.875925	5.240819	5.373815	5.426578	5.18801	5.277086	5.378682	5.119076	5.264429	5.152372	5.630051	5.346545	6.189235	6.348929	5.330629	6.067632	5.279553	5.381029	5.261871	5.779257
ANP32B	9.717792	9.995457	8.746827	9.092252	9.079702	8.970372	9.290589	9.403235	9.847606	8.667497	9.5992	9.285608	9.437369	8.373365	9.847606	8.996186	9.115784	11.002487	9.817438	9.978425	9.518993	9.343758	9.725076	9.25133	9.725076	9.554232	9.403235	9.387987	9.78041	9.703885	9.327402	9.165627	9.175837	10.152938	9.25133	8.636552	9.488404	10.050096	9.25645	9.725076	9.78041	9.366237	9.731718	9.560969	9.854995	9.420424	10.182533	9.731718	9.431117
ANP32C	5.749699	3.24563	4.207868	3.774296	4.374102	4.650456	4.319194	3.801107	4.383672	3.672745	4.483193	4.277453	4.27125	4.4801	4.583225	4.768069	4.305597	4.38948	3.745559	4.444119	4.350743	4.815553	4.470962	4.546556	4.607624	4.203271	4.748927	4.529066	4.983166	5.113805	4.916624	5.073542	4.820764	5.116629	4.346423	4.272691	4.451725	4.506133	4.473891	5.469936	5.130704	5.2201	5.079229	5.546771	4.374102	4.56134	3.745559	4.669284	4.466563
ANP32D	4.339823	4.028936	3.816026	4.188698	3.926506	3.784836	4.467653	3.976655	4.174083	3.877509	3.706996	3.873067	4.166884	3.804723	3.807066	3.823134	3.503773	3.78692	4.249858	4.383192	3.936061	3.955331	3.77816	3.771553	3.780354	3.780354	3.945147	3.804723	3.63632	3.576135	3.213573	3.604161	3.890146	4.1778	4.694102	4.370159	4.099426	3.56843	3.949337	3.54614	3.864435	3.711496	3.154157	3.42367	3.738694	3.875309	4.244281	3.838298	4.343483
ANP32E	7.314147	7.100919	8.159232	6.939361	6.954153	7.231005	7.417437	6.988639	6.94081	7.450791	8.344858	7.564162	7.026969	6.80557	7.892566	7.39386	7.861004	9.729558	7.442338	6.220807	7.453979	7.496636	6.854042	7.528737	7.671079	7.368957	6.963067	7.118599	7.473996	7.192276	7.622486	6.688108	7.702371	8.530108	7.870515	7.339049	7.517414	7.885232	7.442696	7.716547	7.117305	7.217817	7.231005	7.312464	6.961945	6.513111	7.143316	6.627966	7.182617
ANPEP	6.444172	6.136952	6.403982	7.373026	6.301448	6.204674	8.41062	6.656579	5.556528	7.071836	6.954749	6.75308	6.305108	5.87925	6.451456	7.635147	5.972843	5.841877	5.449235	7.580705	7.866044	6.227305	5.739436	6.633014	5.573377	6.554816	7.495738	5.305999	7.352624	7.270897	6.974224	8.485412	6.674819	6.21238	5.515618	6.355523	8.50559	6.131997	5.677208	6.514441	5.335341	5.375574	5.656685	5.42276	5.306519	5.403799	5.366683	5.497554	5.50877
ANTXR1	6.940299	7.057046	7.457163	7.125278	7.416586	6.856602	6.689748	7.067175	7.694117	6.965943	8.421554	7.112404	7.019481	8.936259	6.518927	7.261116	7.402104	6.983319	7.873934	7.263077	7.649569	7.450758	8.061416	7.362492	7.608752	6.931488	7.0109	8.210659	7.863069	6.862766	9.22659	7.029275	7.187486	7.274021	7.018541	7.112806	6.712393	6.926822	7.077752	7.267984	6.816228	8.135352	7.192427	6.727132	7.016669	6.977996	6.678241	6.82903	7.272303
ANXA1	8.539546	10.362133	10.546967	10.672211	10.627787	10.769296	10.52393	9.894019	10.596479	10.233933	9.660288	10.787844	10.73254	10.77815	10.376008	10.636574	9.678058	11.079254	9.394223	10.858621	9.809645	10.627787	9.643608	10.298178	10.880202	10.006619	10.196028	9.660288	10.715128	10.858621	10.180125	11.406127	10.653631	10.546967	9.920106	10.131016	10.899346	10.848056	10.228685	9.225369	7.00577	7.265237	7.585258	7.29076	7.177786	9.60991	8.438086	6.652973	7.254838
ANXA10	4.54973	4.566543	4.587256	4.431676	4.654326	4.503008	4.459676	4.519086	4.767669	4.495106	4.675396	4.638729	4.659002	4.978858	4.641301	4.642785	4.600563	4.805243	4.830876	4.629334	4.626203	4.696461	4.584051	4.691433	4.768538	4.576286	4.672056	4.585123	4.818543	4.642785	4.724605	4.748336	4.678934	4.826833	4.691433	4.433245	4.719637	4.59536	4.68449	4.652356	5.11811	4.902913	4.85481	4.763007	4.650785	4.429882	4.419667	4.673981	4.565407
ANXA11	8.786717	9.002421	9.425786	8.835388	8.735179	8.971658	9.184772	8.301636	8.614301	8.960213	8.619947	9.085233	9.317951	8.757413	8.808871	8.493498	8.367142	8.532871	9.115503	9.087114	8.881823	9.093026	8.967185	8.663807	8.320524	8.367786	9.251408	8.341783	9.117451	8.952955	9.224381	9.093026	9.00955	8.522808	8.228091	8.665263	9.078196	8.53694	8.75424	8.127379	7.843686	7.121414	8.002052	7.592189	8.239701	8.552436	8.535627	8.209079	8.08258
ANXA13	5.55884	5.088311	5.241993	5.00406	5.026824	5.046062	4.98309	4.980521	5.168961	4.973484	5.162099	5.059319	5.101572	5.264149	5.085996	5.207952	5.094375	5.067527	5.365404	5.08872	5.213916	5.358919	5.370134	5.055863	5.087202	5.192236	5.120607	5.2434	5.118825	4.980698	5.197088	5.077329	5.057824	5.32437	5.202311	5.224547	4.980698	4.889691	5.124973	5.156394	5.315737	5.19185	5.024517	4.974692	5.161385	5.059677	5.017227	5.094375	5.111309
ANXA2	10.744461	11.457894	11.393256	11.225765	10.890908	11.393256	10.311045	10.915045	11.264652	11.225765	11.910999	10.804246	11.264652	11.709406	10.609086	11.766865	11.28972	12.10317	10.107435	11.333709	11.204352	11.162898	10.764782	11.28972	10.783417	10.439432	10.86761	10.783417	10.934446	10.721489	10.665949	11.333709	10.997104	11.910999	9.529112	11.077161	12.24643	11.019557	10.849076	9.825701	10.093325	10.249122	10.311045	10.028848	9.736799	10.997104	10.573049	9.74676	10.067476
ANXA2P1	6.28632	6.197864	6.116437	6.078635	5.892558	5.867678	5.705948	5.661473	6.120715	5.926223	6.362084	5.988889	5.983887	6.131181	5.786279	7.094519	5.894524	6.674188	5.676567	6.063053	6.292097	6.019001	6.000151	6.373499	5.816898	5.821083	5.857088	5.532314	6.266895	5.742463	5.859149	5.879522	5.973766	6.271652	5.662759	6.003174	6.463705	5.818526	5.774275	5.827328	5.815219	5.636964	5.748245	5.670353	5.505462	6.002415	5.894524	5.753496	5.95518
ANXA2P2	9.488032	10.082106	9.982978	10.043722	9.788827	10.041398	9.043239	9.55045	10.127444	9.968555	10.917886	9.458555	10.027189	10.50797	9.299767	11.034665	9.923308	10.942535	8.898245	10.246022	9.914446	10.037067	9.431529	10.171197	9.61083	8.984172	9.581174	9.358601	9.815741	9.204381	9.309854	9.451183	9.671301	10.729021	8.114956	9.85683	10.67187	9.555356	9.696234	8.546065	8.816204	8.690441	8.696209	8.792361	8.5435	10.163198	9.468074	8.132624	8.722528
ANXA2P3	6.569128	6.159827	6.329531	6.401466	6.514891	6.627356	5.85939	6.173767	6.421005	6.558975	6.623149	6.598047	6.297452	6.830238	6.483217	7.204108	6.499751	6.994465	6.249208	6.631197	6.731314	6.683786	6.581095	6.558082	6.546645	6.28554	6.457356	5.833244	6.494553	6.335876	6.456087	6.622316	6.537108	7.187116	6.386991	6.168777	6.783958	6.141463	6.122421	6.455689	6.640592	6.293295	6.319511	6.053879	6.324064	6.124126	6.066394	6.295781	6.230536
ANXA3	3.953632	4.158191	4.214629	4.062936	4.229926	4.232038	4.609166	4.273123	4.053386	5.849672	5.682383	4.370703	4.728352	4.005454	4.134891	4.155826	4.202898	7.511088	3.942028	4.199978	4.170332	4.295	4.115491	4.034306	6.251786	4.324487	4.550571	4.19542	5.475091	4.10417	4.138512	7.338456	4.135546	3.846524	3.996836	4.054608	4.131319	4.198869	4.161767	4.158191	4.575956	4.081297	4.325021	4.053386	4.388889	4.560572	4.469466	4.570276	4.342956
ANXA4	7.680941	8.647383	9.224667	9.510442	9.037733	8.814619	9.091658	8.460393	9.376777	10.066601	8.200928	9.599247	9.425575	8.767556	9.220039	8.833287	8.698774	8.590284	8.703102	8.714512	8.783081	8.739694	7.947954	8.491954	8.024688	8.444163	9.035366	8.395154	9.050774	9.232009	8.418385	9.442594	8.793427	9.283418	8.387989	8.85281	9.421759	8.209505	8.950855	7.806194	7.040763	7.541814	6.820703	7.825349	7.432544	8.153016	7.986522	7.917488	7.4394
ANXA5	10.078325	10.400108	11.066253	10.365488	10.684898	11.111514	11.034493	10.369102	10.577978	10.955968	10.804017	10.942778	11.370306	11.869232	10.372797	10.902247	11.411283	11.391336	10.822446	10.596924	10.605881	10.846146	11.370306	10.511101	11.391336	10.736175	10.47705	10.725926	10.563536	11.300397	10.809995	11.420148	10.725926	11.161665	11.187284	10.70986	11.735457	10.871571	11.050172	11.449465	9.591779	9.907961	10.117274	9.615588	9.887595	11.059105	10.164425	9.490513	10.047081
ANXA6	10.251724	10.698292	9.738319	10.071902	10.546923	9.666637	10.546923	10.091132	10.843641	10.385391	9.991257	9.542021	9.503007	10.592093	9.896016	9.347378	9.917901	10.312932	11.236873	9.470584	9.788141	10.29981	10.303067	10.312932	10.431281	10.391772	10.661673	10.896873	9.597689	10.558898	10.849416	10.096249	10.336085	9.553929	10.806074	10.096249	9.80526	9.191814	10.071902	10.756795	10.657411	10.933799	11.034281	10.810636	10.666447	11.014045	10.395014	10.459402	11.219717
ANXA7	7.808583	8.478668	9.115992	9.08842	9.309174	8.828314	9.186421	8.067409	9.024673	9.261632	9.006794	9.347536	9.008171	9.028902	9.396722	8.817614	8.865155	8.574996	8.391261	8.684403	8.546181	8.914621	8.252242	8.538479	8.380557	8.204586	9.08842	8.406039	8.461669	8.892531	8.83855	8.824843	8.895136	9.392479	7.911895	8.728052	8.946226	8.428632	8.744879	7.57997	8.019262	7.444573	7.818812	8.226163	8.288156	8.264842	8.28656	8.192205	8.094461
ANXA9	6.071517	5.592602	5.591801	5.721048	5.742075	5.750316	5.712588	5.501764	5.783941	5.603827	5.620342	5.782671	5.747432	5.98405	5.648251	5.602503	5.637034	5.726809	5.565064	5.717458	5.793093	5.984748	5.678869	5.801445	6.056602	5.671069	5.71813	5.642346	5.713959	5.658227	5.832394	5.71671	5.528839	5.9045	5.561972	5.929943	5.644833	5.718905	5.646101	5.753878	6.013749	5.691843	5.779608	5.845496	5.838308	6.074515	5.698212	5.782671	5.561319
AOAH	7.990957	8.171492	7.748627	8.422711	5.362275	7.823249	7.125762	6.872608	6.738829	7.372746	7.274715	8.223932	7.540653	6.135642	8.358462	6.844378	7.289254	6.585089	5.960322	6.584606	6.862606	6.5295	6.420572	6.659124	5.733307	5.816471	7.810444	5.859637	7.551822	6.437614	5.797699	6.708818	9.178183	5.756927	6.384789	7.950914	8.28025	6.617356	6.126909	5.990196	6.240144	6.256994	6.179952	6.12185	6.256994	5.959511	6.618906	6.251874	5.460557
AOC1	6.128258	5.817857	5.50273	5.777761	5.595143	5.54985	5.720957	5.437859	5.394555	5.564482	5.576041	5.582526	5.441795	5.415416	5.411419	5.450027	5.546024	5.431964	5.506584	5.926305	5.760696	5.553735	5.409827	5.452538	5.346357	5.404142	5.396887	5.421136	5.669514	5.539845	5.515236	5.242682	5.541464	5.530769	5.571901	5.691758	5.785727	5.514087	5.386833	5.495006	5.242682	5.401791	5.585811	5.357675	5.22582	5.529246	5.3845	5.344787	5.578876
AOC2	5.817004	5.571598	5.675063	5.638229	5.852016	6.361378	5.85968	5.74148	5.637322	5.687684	5.744434	5.838344	5.835388	5.836877	5.660762	5.583112	5.747452	5.808725	5.626527	5.663883	5.772052	5.636314	5.760126	5.84516	6.103294	5.896008	5.681694	5.717932	5.809612	5.717027	5.716039	5.79592	5.589873	5.661058	5.887561	5.752014	5.544434	5.723509	5.778961	6.096214	6.133426	6.143666	5.879104	5.874753	5.853636	6.016935	5.726331	5.78859	5.713185
AOC3	6.729567	4.943214	6.789954	6.270161	5.891988	9.075227	5.807249	7.548625	6.014232	6.088244	6.965216	6.678267	6.764451	5.327915	6.856177	7.529741	7.465417	5.894193	4.820138	6.320895	6.234399	8.473453	6.771611	6.340997	5.251206	7.410691	6.781968	5.023735	5.413849	6.766908	6.954445	6.282677	7.096128	6.08069	9.533805	7.429322	6.723583	5.732691	9.209123	6.177864	8.833067	8.139926	6.942197	8.309835	8.632268	8.716714	7.797954	7.714392	7.792874
AOX1	6.224989	5.661723	6.120557	7.491757	5.45621	7.440592	6.580728	6.725429	7.977039	6.959088	5.360954	8.05414	7.37874	7.062481	7.307299	6.104288	6.594906	6.606913	5.964767	8.699984	6.12119	6.669828	6.052143	6.191762	5.724633	6.113218	8.226936	5.636325	7.038147	6.56189	6.06345	9.240814	6.953244	6.658058	5.609549	7.880935	6.525957	6.762852	6.228386	5.667531	5.790955	5.724901	5.857845	6.300849	5.98591	5.842245	6.037179	6.278311	5.737236
AP1AR	5.189562	5.428824	5.332056	5.475669	5.098567	5.711224	5.446861	5.379978	5.196786	5.436829	5.560292	6.001642	5.433906	5.115515	5.446861	6.02406	5.787979	6.186211	5.461355	5.06913	5.433102	5.151324	5.396046	5.515066	5.412294	5.61323	4.57041	4.913418	5.709578	5.573278	5.05002	5.770848	5.614928	5.005281	6.054001	5.352529	5.652591	5.787979	5.992412	5.353558	5.855263	5.906891	6.30917	6.383335	6.610425	5.601408	5.964714	5.627201	6.05823
AP1B1	8.29341	8.112508	8.01287	8.278831	7.80932	8.450372	8.309023	7.831736	7.686934	7.862098	7.628404	8.390957	7.919224	7.762041	8.064246	7.724332	7.732509	7.655683	7.375546	7.778699	8.24729	7.751358	7.57691	7.993909	7.63898	7.798862	8.943058	7.61531	7.816792	7.996474	7.832211	8.493395	8.288815	7.439643	7.705175	8.335899	8.597553	8.16139	7.449935	8.053709	7.798401	8.004811	7.650131	7.662129	7.692742	7.836046	7.621526	7.395202	7.710995
AP1G1	7.914782	8.245317	7.904425	8.405205	8.091538	8.598537	8.258237	8.145334	7.998546	8.765872	8.104693	8.075128	8.019149	9.121584	7.872529	7.507025	8.562935	8.475377	6.800044	8.103469	7.987122	7.781865	7.497095	7.929546	7.856577	8.078925	8.111124	8.391485	8.283303	7.53004	8.68786	7.916018	8.210922	8.318825	7.528568	8.322601	7.991889	8.000316	8.169813	7.542337	7.955426	7.88519	7.519002	8.177932	8.126105	8.153289	7.75672	7.886431	7.952257
AP1G2	7.271516	7.782152	6.440831	6.892571	6.255103	7.096239	6.961618	6.706636	6.648258	6.985648	6.646181	6.655925	6.504434	6.523978	6.983092	6.576209	6.622259	7.074256	5.879206	6.482085	6.483742	6.460524	6.403057	6.582686	6.210713	8.435924	6.756414	6.92118	6.211755	6.3698	7.016093	6.519894	7.288996	6.706142	6.533928	7.057273	6.943203	6.336963	7.679842	8.719357	6.875047	6.71367	6.369232	6.577768	6.634759	6.368118	6.510439	6.500429	6.703102
AP1M2	7.46129	6.009878	6.240856	6.609729	6.10213	6.121885	6.505598	5.764178	6.45484	5.764178	6.216496	6.06231	6.496152	6.269633	5.74602	5.545389	5.744059	7.735279	6.691938	7.141766	5.99475	6.25291	5.748022	6.339161	6.273471	5.940751	6.359381	6.126812	6.139316	5.78909	5.31817	5.627775	5.589909	5.941765	6.509556	7.144587	6.209737	6.147295	6.25096	5.655707	6.590831	5.782385	5.818579	6.5382	6.471591	6.743213	5.74985	6.758994	6.151774
AP1S1	7.00259	7.138364	7.634038	7.104767	7.149885	7.087069	7.001076	7.27417	7.551216	7.640569	7.36468	7.448148	7.300876	7.377791	7.065371	7.333938	7.336733	7.169072	7.205455	7.02502	7.496859	7.042208	7.150667	8.001285	7.677537	7.37662	7.419774	7.49926	7.919507	7.443289	7.385379	7.421407	7.470822	8.03075	7.151019	7.047647	7.223084	7.89609	7.258958	7.40938	7.366999	7.817796	7.817398	7.61999	7.625361	7.633578	7.447731	8.098505	7.619597
AP1S2	7.534488	7.550344	7.711026	8.290126	6.785279	7.913602	7.374083	7.802692	7.255558	7.690893	7.712218	7.805049	7.246064	7.211727	7.604373	7.639819	7.411839	7.515668	9.626033	7.350177	7.686419	7.273844	7.256271	7.201329	7.998596	6.745365	7.547839	6.766963	7.305927	6.948585	6.753919	7.198699	8.063633	7.984986	8.030071	8.332657	8.069292	7.1379	6.911756	6.120981	7.775704	7.43346	7.228789	8.200954	8.661633	7.629874	7.878783	8.59435	7.69929
AP2A2	8.704616	9.260841	9.160969	9.611592	8.473634	9.303598	9.358202	9.047618	8.548824	8.808315	8.441228	9.565788	9.129126	8.386859	8.909697	8.140196	8.208126	8.008364	9.242196	9.010897	8.797977	8.452683	8.286916	8.795509	8.845395	8.472963	9.630701	8.426207	8.685656	9.020963	8.721799	9.130079	9.046747	7.971824	8.675855	9.443878	9.652508	9.063741	8.240489	8.596176	8.795509	8.582809	9.251728	8.399349	8.685656	8.840032	8.489636	8.575898	8.550609
AP2B1	8.671416	8.888224	8.758164	8.903254	8.297816	8.654839	8.853906	8.792294	9.073885	9.320831	8.972583	8.836628	9.025815	8.580132	8.702194	8.681766	9.397249	9.8109	9.67651	8.495686	9.100818	8.783185	8.675737	9.476453	9.409821	8.554825	8.951501	8.71187	8.93582	9.416552	9.329619	9.107418	9.165661	8.9046	8.865018	8.888224	9.434903	8.62437	9.162704	7.705929	8.580757	9.115179	8.833511	8.927919	8.66891	8.944982	8.635362	8.736042	9.032959
AP2M1	9.547879	9.921876	9.936997	10.235674	9.73036	9.865713	9.432697	9.929641	9.870841	10.197331	10.515567	10.024304	10.416312	10.024304	9.685857	10.06478	10.243601	10.083323	10.243601	10.045901	10.231145	9.975868	9.797551	10.67374	10.014399	10.124132	10.278375	10.406884	10.008517	9.957644	9.879403	10.558791	10.162804	10.770426	9.560446	9.919987	10.542652	10.083323	10.051848	9.972748	9.620784	10.074979	10.151265	9.863872	9.626722	10.206433	9.572279	9.638765	9.933129
AP2S1	9.430966	9.144913	9.364305	9.387489	8.932545	9.561862	9.138957	9.664753	9.263058	9.638788	9.506912	9.569899	10.007422	9.121574	9.530727	9.474328	9.47651	9.799073	8.72341	9.685661	9.831358	9.401024	8.61224	9.51225	9.21989	9.194207	9.831358	9.364305	9.859695	9.19137	9.667113	9.532696	9.990009	9.768353	9.353811	9.404292	10.072472	9.456338	9.31083	9.995742	8.978367	9.436266	9.036728	9.049345	8.916581	9.474328	9.11688	8.923813	9.319038
AP3B1	6.96868	7.322513	7.342362	7.528573	6.96086	7.079987	6.697627	7.24264	7.439173	7.479271	7.115275	7.204894	7.18854	7.710156	7.019754	7.574611	7.309677	7.253227	6.847562	7.105576	7.45867	6.958822	7.623177	7.690402	7.128834	6.863463	7.118985	8.248156	7.259745	7.884438	7.25541	7.325929	7.136688	6.828154	6.990638	7.252263	7.486484	6.392392	7.321209	6.880505	6.236705	7.014715	6.76315	7.169516	6.943049	6.82885	6.551659	6.32094	6.989939
AP3B2	5.849793	5.300817	5.461994	5.474032	5.57502	5.404828	5.097905	5.536534	5.30235	5.769087	5.47245	6.468035	5.541203	5.353455	5.456576	5.228369	5.105188	5.169196	5.630734	5.490101	5.225718	5.573357	5.449706	5.404828	5.400968	6.130422	5.862976	5.684845	5.450537	5.556868	5.396059	5.408843	5.648695	5.34838	5.438273	5.291515	5.140455	5.37532	5.415444	5.805699	5.44232	5.361401	5.376154	5.159164	5.254859	5.163395	5.047517	5.621246	5.432349
AP3D1	8.91844	8.447404	8.791666	8.472079	8.164492	8.264896	7.893726	8.795299	8.777901	8.273625	8.416871	8.216447	8.419776	8.179021	8.133132	8.129531	8.619728	7.900622	11.527559	9.271724	8.766223	8.275024	8.448874	8.698875	8.93393	8.447404	8.461808	8.869992	8.353251	8.491316	8.685831	8.795885	8.419275	7.553926	8.748814	8.228463	8.364452	8.853614	8.030861	9.535291	8.386037	8.731889	8.780343	8.266744	8.643795	8.654416	8.441372	8.575935	8.714728
AP3M2	7.606688	8.564814	7.686249	7.694612	8.805807	7.628169	8.733137	8.936688	8.00511	7.980822	7.260729	8.233871	8.167897	7.42624	7.978417	8.464044	8.496158	7.978995	7.901901	8.022756	7.913012	8.23593	8.120521	7.974639	8.661979	8.207541	8.243574	7.900782	7.943715	7.797079	8.71488	7.943715	8.322493	8.305703	6.880608	7.492887	7.654278	8.042308	8.118704	8.424855	8.025057	8.150976	8.064298	7.990563	8.17924	7.925066	7.738414	8.974903	7.354129
AP3S1	9.102723	9.438655	9.481272	9.60967	9.006633	9.262571	9.815734	9.894888	10.044496	9.904584	8.992264	9.625617	9.84982	9.589238	9.469145	9.88417	9.055459	10.372375	8.654587	8.620618	9.686621	9.931876	9.774807	9.223998	9.05054	9.278007	9.400308	10.455632	8.919468	9.726612	9.649198	9.280964	9.338784	9.455508	9.138535	9.335548	10.583152	8.867396	10.079595	10.168777	8.775916	8.800529	8.495296	8.609883	8.754263	8.906272	9.286409	8.681001	8.392832
AP4E1	4.888533	5.299753	5.424241	5.144247	5.127387	5.005377	5.075631	5.484362	5.367293	4.907048	5.199948	5.318047	5.189899	5.309191	5.182693	5.279633	5.380971	5.620658	5.330035	5.284246	5.284246	5.189899	5.241204	5.512847	5.686543	5.341048	5.185364	5.25463	5.503248	5.420109	5.367293	5.103953	5.185364	5.187474	4.562262	5.185364	5.26625	5.103953	5.118045	5.089099	5.450961	5.250268	5.000391	5.531585	5.343559	5.120346	5.284246	5.202202	5.234261
AP4M1	6.521084	6.729933	6.47101	7.01092	7.54705	6.492617	6.909135	6.9563	7.076079	7.08634	6.52674	6.51402	7.002119	6.738255	6.345323	7.06249	6.704754	6.218534	7.569565	6.593868	6.787348	6.803662	6.930749	7.025874	6.794679	6.545399	6.87687	7.439098	6.79726	6.867004	6.838228	7.203542	6.413498	6.948545	6.618487	6.745511	6.95183	7.069074	7.051378	6.651266	6.729562	7.19521	6.71072	6.921524	7.148925	7.180336	7.030014	7.545148	7.346985
AP4S1	5.273435	5.547102	5.597245	5.566646	5.299541	5.829081	5.823209	5.248413	5.965136	5.890569	5.648211	6.202441	5.716033	5.428108	5.767975	5.372518	5.600574	5.706595	5.399539	5.398683	5.533786	5.824923	5.489454	5.611889	5.381299	5.707309	5.816669	5.307119	6.534404	5.570269	5.553436	5.479798	5.845099	5.73546	5.665153	5.540097	5.734602	5.954507	6.136165	5.657332	5.490415	5.52934	5.633826	5.656344	5.512082	5.28573	5.46802	5.398683	5.578388
AP5M1	6.297391	7.300818	7.525578	7.198732	6.891109	7.533107	7.741291	5.687701	7.243394	7.225917	7.426243	7.533107	7.508279	6.983688	7.914943	7.894181	9.464025	8.112766	6.404158	7.331894	6.959353	7.503118	6.467392	7.050718	5.969675	7.687421	7.637639	6.523094	7.462554	6.719504	6.745577	6.855061	7.741291	7.259629	7.586178	7.455162	7.602473	8.238947	7.075319	6.685151	7.871093	7.295111	7.196651	8.063147	7.38514	7.340091	7.72683	7.3418	7.12885
AP5S1	6.783239	6.469416	6.85809	7.160417	7.00591	6.587696	6.699529	7.880343	7.750669	6.493652	6.730059	6.88543	7.294951	6.827774	6.91674	6.881365	6.748838	6.724699	6.692739	7.293896	6.750125	6.649391	7.013958	6.700981	6.194554	7.186925	7.317351	6.928716	7.517306	7.057943	7.080443	6.636904	6.690056	6.894104	6.533554	6.695227	7.235955	6.687061	6.992377	7.034079	6.792133	6.991921	6.818882	6.647131	6.904635	6.922826	7.082702	6.873056	6.707977
APAF1	5.949983	6.610844	6.286532	6.82822	6.470344	6.57931	6.775807	6.719632	7.062742	6.786351	6.619334	6.503126	6.485547	7.093742	6.199629	6.238893	6.960329	6.621769	6.058242	6.918608	6.441127	6.051063	6.469674	6.892306	6.507175	6.639572	6.608394	7.012247	6.425575	7.026605	6.755309	6.861507	6.388477	6.453865	6.139838	6.608394	6.504526	6.887875	6.7055	6.811049	6.259571	6.333575	6.158011	6.418548	6.523307	6.544479	6.5567	5.993171	6.265646
APBA1	6.862476	6.391165	6.196723	6.671444	6.411527	6.27351	6.841706	6.328789	6.223623	6.197778	6.190565	6.345422	6.46082	6.480207	6.285697	6.082229	6.38636	6.320727	6.546983	6.828679	6.258055	6.392623	6.369798	6.34658	6.245834	6.160339	6.297629	6.710635	6.460624	6.37843	6.364004	6.258453	6.135152	6.774433	6.433097	6.377666	6.385939	6.431492	6.347262	6.304554	6.746196	6.490875	6.37843	6.624331	6.350252	6.556235	6.163226	6.425092	6.44402
APBA2	7.602565	6.824688	7.143178	6.022403	7.845109	6.140381	6.330077	6.762305	6.196326	6.371128	6.454433	5.927988	6.482839	6.213134	6.511841	6.781549	6.333454	6.058434	7.979767	6.514883	6.241874	6.401743	5.871704	6.201069	7.197015	6.48727	6.204266	6.237106	6.090032	5.976607	6.823857	7.599746	6.287985	6.120451	6.227834	6.201069	6.399573	6.256888	6.521043	6.418832	7.241961	6.777035	7.400492	7.187751	7.142285	6.842722	7.885569	7.668784	7.294515
APBA3	6.872591	7.091157	6.981741	7.010204	6.980915	6.640746	6.993849	7.59712	6.844463	7.012721	6.526627	6.519939	6.898813	6.674121	6.678496	6.832848	6.510549	6.469398	8.152928	7.173569	6.987068	6.413223	7.274774	7.152953	7.200232	7.382581	7.329041	6.763814	7.453219	7.42811	7.167803	7.769052	6.978348	6.470683	7.289785	6.270158	6.911659	7.438263	6.962804	7.748016	6.614921	7.034057	7.056396	6.812378	6.497433	6.815961	6.643323	6.636854	6.816767
APBB1	7.401784	7.009306	6.892124	7.005995	7.561683	6.65856	6.897419	7.008275	6.641304	7.172362	6.880831	6.954021	7.158839	6.84819	7.059853	7.017853	6.914805	6.809228	7.769307	7.428938	7.118399	7.605753	7.547562	7.509864	7.469532	6.65013	7.432252	7.201792	7.724389	7.73447	6.950107	7.418981	6.998832	7.183099	7.851564	6.578587	7.256931	7.060972	7.467918	7.152287	7.291487	7.528116	7.604124	7.262845	6.933966	6.745387	6.764188	7.292005	6.962645
APBB1IP	6.034776	5.522461	5.149155	5.599597	5.119689	5.276728	5.572178	5.307245	5.283723	5.631322	5.098775	5.679441	5.458583	4.901914	5.3873	5.256682	5.197398	5.150083	5.389769	6.579207	5.581217	5.51897	5.403063	5.277177	5.060296	4.925092	5.988708	5.201657	5.568629	5.429158	4.955709	6.199963	5.960821	7.592689	5.53161	5.671202	5.828053	5.637689	5.49994	4.816509	5.377794	4.888651	4.90823	5.211971	5.122036	5.278976	5.15881	5.116949	5.404397
APBB2	6.960581	7.221385	7.593565	7.007333	7.298305	7.502146	7.745656	6.944625	7.709825	7.538713	7.225338	7.220981	7.308265	8.309681	7.064687	7.830574	7.602974	8.132416	6.911701	7.339934	6.970302	7.26981	7.323295	7.591197	7.108216	7.712664	7.309709	7.409891	7.134311	7.639971	8.090136	7.67619	7.577933	7.191433	7.586222	6.911701	7.051011	7.570098	7.806148	7.174487	8.004099	8.49791	8.043992	8.423439	8.430652	8.178207	8.331204	8.754461	8.499422
APC	5.674399	6.215701	6.832092	6.230958	6.453668	6.399984	6.31772	6.169945	6.159546	6.300672	5.984399	6.447689	6.072271	6.249802	6.136712	6.553564	6.161215	6.375413	6.144889	5.822369	6.115597	6.23471	7.060107	6.132837	6.164383	6.519604	6.253507	7.530514	5.89517	6.943479	6.399133	7.003434	6.469001	5.953295	6.45221	5.757979	6.410165	5.619974	6.230958	6.491252	6.025277	6.609807	6.158729	5.928537	6.269438	5.981817	6.208077	5.830712	6.150777
APC2	6.332418	6.241499	6.238384	6.233551	5.94718	6.377509	6.326057	6.408018	6.389654	6.019606	5.97262	6.225274	6.425206	6.075815	5.935921	6.065399	5.613028	5.696639	6.287415	6.229812	5.913397	5.926547	5.90754	5.748428	5.85395	5.800917	6.070094	6.386577	6.381274	6.141715	6.186248	5.89488	6.185398	6.077472	5.963087	6.37277	6.210942	6.267472	6.093504	6.258375	6.183073	5.905211	5.880026	5.950483	5.962366	6.066907	6.291172	6.319045	6.034951
APCS	4.895408	5.190593	5.138905	4.877965	5.087008	5.094813	5.284235	5.106278	5.101832	5.22583	4.906361	5.118741	5.333517	4.999023	5.118741	5.027445	4.76527	4.918953	5.622984	5.176779	5.055552	4.944441	5.010524	5.025741	5.320288	5.16388	4.931122	5.324529	5.139572	5.151748	4.867679	5.3276	4.85472	5.201314	5.074456	5.085551	5.186112	5.383282	5.238966	5.136889	5.002067	5.260806	4.931122	5.450702	5.42153	5.247803	5.73206	5.437029	5.33632
APEH	8.305773	7.742777	7.679908	7.843437	7.416551	7.834115	7.483579	7.902115	7.663035	7.571226	8.312307	7.522387	7.836137	7.535367	7.716717	7.60716	7.71537	8.142604	7.785306	8.013474	7.516357	7.756816	7.649045	7.406566	7.541173	8.015256	7.756049	8.191738	7.367339	7.518944	7.185112	7.882735	8.187475	7.514935	7.916009	8.27783	8.09486	7.451621	7.47353	7.641026	8.041562	8.43434	8.440796	8.324321	7.703787	8.097581	8.245318	7.932907	8.259886
APEX1	9.710717	9.438865	9.510117	9.226974	10.066844	9.539971	9.474374	9.370393	8.93234	9.354056	10.266226	9.638333	9.437459	9.440473	9.303953	9.719288	9.8959	9.784351	9.545923	9.450691	9.597751	9.532163	9.94489	9.696725	8.477628	9.314607	9.320817	9.460095	9.802717	9.093784	9.27998	9.868936	9.659678	9.746774	9.532163	9.600976	9.639966	9.940715	9.829459	9.57292	10.79778	10.852209	10.581841	10.846498	11.010759	10.631852	10.520514	10.996339	10.996339
APEX2	7.757132	8.004919	7.5775	7.801277	7.325508	7.440313	7.852523	8.01234	7.383654	7.801277	7.830577	7.713537	7.896166	7.504451	7.307311	7.76592	7.449305	7.795414	7.881779	7.995863	7.967783	7.707798	7.509185	7.920377	7.741531	7.441687	7.960816	7.632687	7.905843	7.782781	7.761648	7.437381	7.358395	8.100512	7.681357	7.744874	7.806412	8.176785	7.506558	7.175712	7.686973	7.088624	7.185935	7.504875	7.543065	7.96673	7.521994	7.65169	7.777485
APH1A	9.07705	8.784718	10.412365	8.803666	8.616529	8.712209	9.282847	8.763355	8.533871	9.204944	9.080376	9.202517	8.756479	8.854361	8.641237	8.874881	8.810485	9.14809	9.269061	8.38334	8.766349	8.614275	8.69351	9.02989	9.069038	9.102946	9.490547	8.641237	9.763769	8.970658	9.110121	9.173313	9.150507	8.5119	8.318572	8.849806	8.982713	9.67812	9.372422	9.250509	8.927225	9.51031	9.444472	9.461349	9.082469	9.02989	9.051552	9.305322	9.127599
APH1B	6.90818	6.822699	7.106963	7.016862	6.801798	7.123909	5.814608	6.899313	7.602236	6.597776	6.686684	7.071297	7.028208	8.130305	6.954992	6.976795	7.01284	6.692842	6.774291	7.007353	6.900865	6.801304	6.621396	6.597776	6.570139	6.564453	7.25315	7.566994	6.953397	6.026033	6.272831	6.722066	6.642521	7.189354	6.843627	7.490089	7.4214	5.999689	6.567593	5.742169	6.402086	6.414794	6.186223	6.530021	6.364952	6.270913	5.656157	6.363249	6.626172
API5	7.457276	7.626837	7.374383	7.708599	7.281728	7.247788	7.292703	6.892317	6.775462	7.409699	7.89223	7.815347	7.417329	7.030412	7.3734	7.863357	7.599062	7.726461	7.910041	7.301717	7.819607	7.449055	7.33886	7.493768	7.439215	6.942654	7.458283	7.127645	7.875569	6.95762	7.205305	7.226695	7.846233	7.207069	7.763612	7.644698	8.187653	7.450006	7.414316	7.060702	7.810454	8.04731	8.119009	8.994895	7.872969	7.592786	7.31776	8.692296	8.592603
APIP	6.956205	7.708579	7.925621	8.641657	7.564326	8.36016	7.708579	7.107428	6.834498	8.198773	8.198773	7.810244	7.347424	7.852975	7.94941	7.836911	7.250222	7.660544	7.137452	6.758743	8.293557	7.681893	7.226214	7.869441	7.375595	6.820735	7.429381	6.589479	7.295079	6.776025	7.064212	7.076916	8.060735	7.473523	7.986098	8.204618	8.175542	6.901907	7.911333	6.190477	8.571671	8.539124	7.88405	8.859584	8.694411	8.027504	8.357347	8.219986	8.215593
APLNR	8.8233	6.599743	6.783174	7.568609	6.956323	6.892738	6.73537	6.796935	6.321831	7.722537	7.51262	6.565924	7.198272	7.432201	7.185303	9.200285	7.020913	7.320095	6.240028	7.723115	8.252632	7.560976	8.071831	6.799392	6.343968	7.143572	7.142396	6.519268	6.623349	6.677212	7.230104	6.611749	7.535723	7.429733	7.384079	7.075873	7.442652	6.60209	6.783875	6.321495	7.959003	7.558766	7.838156	8.114627	7.792094	8.862205	9.260099	7.697159	8.082496
APLP1	6.881347	7.135913	7.747348	6.769921	7.699585	6.885207	6.533206	8.171575	8.328901	7.555839	7.869676	7.058914	6.994005	7.794173	6.851477	7.624962	6.914933	7.081383	7.367088	8.145893	7.013621	7.39128	7.239879	7.946963	8.581804	8.883081	7.234684	8.897842	6.862495	7.647082	6.824223	6.450734	7.076921	7.227128	8.254002	7.141272	7.016809	7.935425	7.102889	8.853703	7.934321	7.01045	7.007386	7.349056	7.085704	6.911673	6.46997	7.343906	6.920589
APLP2	8.869042	9.409739	9.45905	9.986729	9.604185	10.032777	9.113332	9.8009	9.292421	10.15926	9.51159	9.77685	9.692249	8.678284	9.365132	9.124371	9.4955	8.80385	9.880453	9.46504	9.390336	9.184137	9.651056	9.377158	10.132135	9.356795	10.079278	9.528478	9.508282	9.062957	8.692526	9.98029	9.225937	9.77963	9.732302	9.97561	10.167878	9.76766	8.89108	8.942408	8.322113	9.080348	8.571678	8.451178	8.657233	9.214204	8.539652	8.472415	8.584903
APMAP	9.349065	9.11265	8.993468	9.558047	10.085246	9.87292	9.548907	10.203305	9.226367	8.913168	9.096205	9.250053	8.928926	7.671842	8.955206	8.420885	9.317442	9.335715	10.286465	9.785725	9.093282	8.893555	9.426652	9.454124	9.198904	9.227888	9.378342	8.821378	9.756625	9.672394	9.319144	8.986986	9.124842	9.388058	8.955206	9.591823	9.330201	9.613167	9.179544	9.759613	9.269949	9.627937	8.854053	9.63747	9.241402	9.205326	8.920175	9.337404	9.200491
APOA1	6.729853	6.295775	6.406451	6.414454	6.408512	6.427839	6.616187	6.551669	6.30504	6.597715	6.2187	6.574381	6.368166	6.192698	6.251848	6.325758	6.128745	6.098579	6.491232	6.653821	6.153627	6.342817	6.276298	6.351269	6.291143	6.300896	6.451717	6.477564	6.499461	6.201548	6.386135	6.415277	6.063839	6.395256	6.509886	6.878421	6.447469	6.324501	6.683808	6.331217	6.448779	6.362741	6.432884	6.863418	6.650134	6.877653	6.774612	6.918521	6.60669
APOA2	5.06502	5.17828	5.088924	5.08966	5.044189	5.05985	5.167021	4.994961	5.133745	5.063107	5.040485	5.041808	5.156896	5.041098	5.042433	5.042433	4.993093	4.988587	5.099455	5.149606	5.029516	4.965277	4.994424	5.06817	5.015676	5.019406	5.1156	5.078774	5.09542	5.056029	5.090351	5.235695	5.018773	5.047574	5.057364	5.147253	5.100126	5.080937	5.016839	5.079555	4.979898	5.053395	4.941373	4.948346	5.016263	4.969445	5.107011	5.001382	4.976662
APOA4	6.932417	6.056925	6.198088	6.277421	6.179736	6.410464	6.147732	5.988662	6.119254	6.300364	6.221816	6.10522	6.252717	6.039486	6.112309	6.093767	5.976527	5.867878	6.408531	6.404881	6.435579	6.340008	6.219526	6.096376	6.212046	6.231898	6.174427	6.008027	6.466994	6.398453	6.786248	6.45004	6.281784	6.073711	6.090396	6.06977	6.402581	5.863128	6.340209	6.398927	6.251018	6.340408	6.426847	6.487771	6.06305	6.204841	6.222264	6.409532	6.29846
APOB	5.237408	5.052922	5.020616	4.957393	4.891402	5.210808	5.108351	4.985479	5.076707	4.830308	4.933064	4.837963	4.955262	4.954901	4.937694	4.894166	4.795484	4.811862	4.905262	4.99593	4.784524	4.988123	4.704167	4.961086	4.893787	4.937694	5.103654	4.953798	4.894166	4.913632	4.79955	4.790279	4.853839	4.881208	4.908956	5.131099	5.002428	4.855833	4.920538	4.855457	4.960011	4.645437	4.850858	5.132871	4.968059	5.003815	5.153914	5.038977	4.85819
APOBEC1	5.152486	4.78146	4.966466	4.66794	4.689472	4.744275	4.617333	4.653435	4.794031	4.724006	4.638763	4.716659	4.914323	4.886959	4.745583	4.918698	4.624302	4.631054	4.998485	4.893299	4.888644	4.892739	4.573853	5.1124	4.772401	4.740528	4.886959	5.041031	4.757845	4.739836	4.655363	4.477684	4.691411	4.792116	4.869506	5.24041	4.751345	4.899825	4.679004	4.906735	5.005954	4.798675	4.854767	4.907416	4.858358	5.007666	4.79339	5.013628	4.909716
APOBEC2	7.396635	6.148333	6.494337	6.152478	6.204437	6.047387	6.224048	5.826608	6.572467	6.273325	6.378818	6.136297	6.371383	6.203232	8.381326	6.024435	5.997385	7.240173	6.513403	6.659028	6.705041	6.55568	6.176865	6.112449	6.210784	5.839336	6.046619	6.337383	6.388092	6.141314	6.127378	6.174376	5.764581	7.459908	6.970846	6.362096	6.272421	5.836773	6.433157	5.858264	6.780171	6.502187	6.276229	6.414274	6.381136	6.144105	5.853532	6.801005	6.113663
APOBEC3C	8.23454	8.245384	6.981976	7.017666	7.31513	6.882974	7.158807	7.349275	7.033604	6.559267	6.561297	7.167371	7.165867	6.276788	7.353525	6.211002	6.176926	6.806798	6.01085	6.957947	7.442738	6.96008	7.562054	6.567389	6.335492	6.65972	8.013831	6.893968	6.594456	7.077023	6.188292	7.316704	8.104307	6.401606	6.897532	6.882421	7.257622	6.712982	6.284617	7.732105	6.675451	6.794094	6.78727	6.568445	6.124045	6.937617	6.207433	6.294072	7.237601
APOBEC3F	5.92777	5.824257	6.120965	5.943316	5.68112	5.993435	6.042919	5.840063	5.475479	5.906643	5.582419	5.668503	5.942448	5.731005	6.389879	6.001113	5.699677	5.850167	5.814537	5.617459	5.528733	5.728317	5.744358	5.59288	5.686604	5.638825	5.129803	5.423148	6.274085	6.248904	6.414816	6.850254	6.577248	5.147642	5.877573	6.219554	6.274803	5.560923	5.870422	5.899745	5.844306	5.977211	5.868851	6.401329	5.505212	5.440397	6.631633	6.049397	5.707379
APOBEC3G	7.80041	8.152368	6.81099	7.569591	7.318869	7.150528	7.148726	6.791615	6.810671	7.048832	6.860746	6.717326	6.935236	6.768756	7.765335	7.133651	6.780343	7.82351	6.721116	6.753508	6.824122	7.149772	6.846579	6.602705	6.385454	6.557797	6.702206	7.157937	6.543668	6.44227	6.181011	6.109648	7.583927	6.7741	6.828694	7.651006	7.287345	6.565475	6.694601	6.841284	7.126617	6.115893	6.824421	6.701906	6.889549	6.81201	6.713257	6.944872	6.60026
APOBR	6.266474	5.871484	5.844894	5.368142	5.64201	5.620076	5.745777	5.384206	5.403909	5.383443	5.714309	5.4137	5.123382	5.769376	5.496586	5.40844	5.002793	5.297107	5.187794	5.403909	6.10791	5.431794	5.469866	5.513229	5.076766	5.36303	5.595508	5.755567	5.556536	5.436126	5.57936	5.455978	6.675713	5.317266	5.383443	5.694511	5.97689	5.023135	5.582654	5.382618	5.309158	5.369575	5.586519	5.215448	5.399306	5.432457	5.396349	5.663943	5.5117
APOC1	9.066848	7.320878	8.306378	7.974503	6.455109	8.518612	6.48603	7.22828	7.365161	7.394614	8.154516	7.527161	6.73036	6.405162	7.901511	6.342165	6.871068	7.314803	6.290609	6.487923	7.208068	7.178818	6.222477	6.766753	6.483364	6.781087	7.406206	6.510165	8.287313	6.525194	6.1161	6.892931	8.145618	7.131863	6.525194	7.994318	7.48184	8.180276	7.779947	6.610893	7.290669	7.006528	7.830941	7.563811	7.62026	6.874492	6.599004	7.532334	7.263036
APOC3	5.90771	5.211063	5.137552	5.101075	4.874509	4.961521	5.084133	5.08523	5.089644	5.149389	4.875771	4.965404	5.013815	4.714746	5.041867	5.093467	4.737483	4.781081	5.407468	5.62037	5.311743	5.217903	5.132749	4.93648	4.499047	4.500796	5.035548	5.296809	5.138887	4.658788	4.694455	4.480068	4.769267	4.932551	5.747243	5.249959	5.190865	4.651226	4.976582	4.858685	5.109081	4.647599	4.878414	4.705893	4.786772	4.98957	5.141755	5.162668	5.369075
APOD	7.569888	7.364826	7.569284	8.342796	12.37738	9.270241	8.677781	7.394806	8.70754	8.1275	7.006742	7.940241	8.122465	9.438104	10.404921	7.393988	12.142514	7.085783	7.383426	7.127618	7.692817	8.86474	8.763881	6.775822	10.271905	12.031082	10.507963	8.302858	5.759381	8.286448	8.808377	9.105505	8.552838	7.201116	7.678229	9.200263	10.823199	9.13241	8.570433	11.892664	7.832171	7.921082	7.444517	7.873429	6.881386	7.275258	8.874837	7.71689	7.128903
APOE	10.216306	10.094782	9.879648	10.544841	6.970026	10.908013	8.180083	9.886757	9.525427	9.708542	9.552134	9.713812	8.823775	6.56978	9.691635	7.495588	8.429848	8.501662	6.728661	7.339726	8.02427	8.33108	7.235931	8.746239	6.185896	8.735331	9.801571	7.168369	9.871376	8.560641	6.558304	8.790628	9.740988	8.379824	7.387896	10.495846	9.29241	10.867386	11.259915	8.301918	8.948603	8.801157	9.134707	9.304618	8.73601	9.178574	8.463775	9.255712	9.158192
APOF	4.233745	4.264039	4.345763	4.449813	4.456874	4.1885	4.265819	4.416972	4.21736	4.176595	4.280521	4.276639	4.147724	4.236497	4.255469	4.179595	4.096038	4.216223	4.320263	4.269721	4.210271	4.114999	4.275771	4.190501	4.17232	4.255469	4.248885	4.291667	4.293531	4.237412	4.280521	4.214268	4.292649	4.186569	4.219289	4.223045	4.334066	4.297016	4.208447	4.314797	4.176595	4.267953	4.322993	4.187061	4.213398	4.228528	4.259083	4.221148	4.293531
APOH	5.039107	4.868047	4.885065	4.973818	4.987918	4.956925	5.083886	5.020405	4.848385	4.913711	4.883125	5.041148	4.89613	5.122373	4.951586	4.930945	4.802146	4.954975	5.065462	5.299633	5.050996	5.000501	4.895287	4.992533	4.97262	4.851559	4.91902	4.964053	4.621155	4.809274	4.650494	4.590136	4.64522	4.631466	5.05291	5.344506	4.898102	4.886176	4.885815	4.70323	5.209065	4.942001	4.904853	5.03591	4.990661	5.026393	5.121813	5.132632	5.168671
APOL1	7.933951	8.848732	7.568703	8.706925	7.403729	7.607318	8.517303	7.668178	8.339053	7.647221	7.430539	8.325805	8.159354	7.463355	7.96435	7.367696	7.96435	8.364888	6.430982	8.090563	7.18103	8.102653	7.143074	7.730632	6.282953	7.523257	8.401371	7.166991	7.445881	7.52447	6.204801	7.52003	8.766141	8.023434	7.199049	7.930476	8.318526	8.302663	7.450172	6.417222	6.686114	6.041722	6.6461	6.331971	6.536052	7.277261	7.15917	6.433643	6.74319
APOL2	8.327903	7.782534	7.314739	7.473009	7.411354	7.490011	7.55458	7.737266	7.118989	6.917508	7.196036	7.439125	7.625276	7.1519	7.376628	7.162542	7.128038	7.323249	7.216864	7.12539	7.216477	7.389694	7.25617	7.322439	6.806143	7.222484	7.692072	7.139324	7.319604	7.535653	7.121254	7.057913	8.150477	7.130364	7.113214	7.409236	7.805107	7.640502	7.18208	7.185983	7.52367	7.204815	7.335152	7.221284	7.348804	7.457157	7.03576	7.500726	7.262036
APOL3	7.703591	8.036719	6.849938	7.670381	6.665745	7.434023	7.69644	7.148563	7.184458	7.051202	6.634753	7.544299	7.533377	6.348848	7.585655	7.24704	6.554924	7.034634	6.094294	7.607283	6.641174	7.54381	6.98944	6.405008	6.185067	7.165643	8.225637	6.270271	7.146687	7.054495	6.236792	7.504685	8.691223	7.154232	6.439247	7.324375	8.152436	7.4467	6.527483	6.396325	7.01828	6.522247	6.4238	6.519964	6.760116	6.691331	6.747664	6.676437	6.671933
APOL5	7.069626	6.504654	6.447969	6.192304	6.173747	6.33213	6.214081	5.966468	6.268454	6.167324	6.313291	6.142706	6.531935	6.495075	6.209524	5.970624	5.991823	6.01371	6.41296	6.546685	6.429606	6.257544	5.910075	6.330742	6.540653	6.015079	6.052579	6.409442	6.32103	6.051721	6.111025	6.052579	5.888814	6.505102	6.363261	6.539284	6.301264	6.460673	6.159493	6.211789	6.339094	6.487254	6.499098	6.443227	6.294187	6.247435	6.087235	6.556388	6.226572
APOL6	8.147907	8.07431	7.513824	7.717104	7.47006	7.507491	7.627522	7.25545	7.151898	7.2223	7.171523	7.103674	7.436334	7.097302	7.255857	6.844158	6.930642	7.554928	6.897151	8.174178	7.056255	7.164967	6.567865	7.099058	7.035892	6.746192	7.311354	7.505512	6.538261	6.456252	6.208721	6.680084	7.910162	6.961307	7.310852	7.680591	8.180712	7.443893	7.738046	6.279814	8.189835	7.778475	7.580157	7.824581	7.824581	7.945638	7.205296	7.870662	8.205479
APOLD1	8.359759	7.248079	8.984139	8.90508	7.229547	9.800823	9.058133	7.116386	7.848745	9.698255	7.959304	8.55242	8.856902	8.411954	9.336335	9.289692	9.004347	7.882408	6.68478	9.41302	8.188735	9.610962	9.488115	7.73244	7.676107	8.686207	8.328629	6.672022	7.18488	8.47904	9.887324	9.120819	8.876054	8.302628	8.380722	9.757192	7.476143	8.600828	8.712536	8.303224	6.586445	7.905852	7.083689	7.524665	7.715063	7.775722	7.388919	6.256627	7.58792
APOM	6.552069	6.095551	6.089993	6.032201	6.181841	6.064836	6.205648	6.084578	6.199599	6.154422	6.187317	5.974906	6.275955	6.278274	6.069094	5.887859	5.999362	6.014211	6.392576	6.683421	6.171594	6.375999	6.045439	6.18861	6.373465	6.17355	6.177135	6.116564	6.369816	5.892608	5.930303	5.791326	6.100432	6.437308	6.178887	6.355762	6.07267	6.02206	6.287258	6.159304	6.583952	6.340397	6.692461	6.654844	6.52286	6.444082	6.653833	6.617222	6.777751
APOO	7.214919	7.275486	6.834081	6.636887	7.01072	6.944022	6.974215	7.15367	7.309455	7.108108	7.283861	7.092929	7.174497	7.182154	6.647574	7.432538	7.03462	7.545089	8.601929	7.15312	7.505631	6.648592	7.224988	7.037001	6.443193	6.269922	6.497014	7.535976	7.326627	7.550496	6.503797	6.674149	6.784535	8.547721	7.661948	7.220344	6.784097	7.633384	7.125277	6.525501	7.661948	7.026749	6.926437	7.923942	7.610902	7.127042	6.932437	7.944726	7.342836
APOOL	5.898988	6.546958	6.4496	6.479439	6.846853	6.843327	6.593612	6.707898	6.95148	6.540753	7.3362	6.823707	6.752423	6.960722	6.613099	6.768182	6.175927	5.780641	6.779297	6.809003	7.437191	6.951974	7.02935	6.651874	6.658864	6.485274	6.411466	6.380097	6.693102	6.321839	6.522894	6.45377	6.548371	7.727591	7.203696	6.495849	6.628124	6.900065	6.971643	6.38624	7.312117	6.713825	6.751979	7.295373	7.084062	6.625223	6.802363	7.027902	6.83002
APP	10.110842	8.824862	9.870809	9.601302	10.014756	9.43495	10.424885	10.146959	10.136249	9.866698	10.086719	10.014756	10.001719	11.006122	9.618585	9.61356	10.39524	10.145231	9.680188	9.672404	10.288904	9.903108	11.019025	10.241572	10.958935	11.790234	10.039449	9.644181	10.014756	9.963015	10.266972	10.259317	10.629074	10.469058	10.204904	9.811401	9.674923	10.009889	10.214311	11.288021	9.342822	10.38063	10.810129	9.422089	9.689582	10.210854	9.245825	9.091976	9.323842
APPBP2	6.720456	6.732962	7.145031	7.375618	7.454982	7.343831	7.421053	7.328506	7.3903	8.07082	7.142976	7.97152	7.431055	7.830655	7.414817	6.953585	7.528897	7.633274	7.286236	6.809465	7.013541	7.291743	8.111448	7.91192	7.12931	8.15886	7.586937	7.080273	8.323776	7.977977	8.185357	7.938659	7.443633	6.935629	7.313884	6.722828	6.768085	6.768984	7.899405	8.028215	7.667005	7.627269	7.912975	7.869301	7.703753	7.351526	7.655077	7.32219	7.730588
APPL1	5.943359	6.648109	6.866689	7.109189	7.422163	7.513741	7.046032	7.697129	7.00525	7.383811	7.364132	8.251886	6.914474	6.910241	7.238875	7.145762	7.521692	7.696383	6.804883	7.411233	7.208444	7.427649	7.693182	7.600398	7.173465	7.074487	7.444351	7.222729	7.482169	7.081873	6.818775	7.411233	7.734316	6.803797	7.008734	7.344224	7.211585	6.422051	7.59969	7.963912	6.870951	6.837993	7.081453	7.33339	7.194278	6.775321	6.791749	6.786959	6.490891
APPL2	7.503066	7.641228	7.827518	7.580525	7.018375	7.202089	7.35477	7.065695	7.036867	8.320349	7.146024	7.803588	7.484978	8.984577	7.729197	7.38018	7.780376	6.74279	6.917026	8.074067	7.563873	6.815018	7.728271	7.44057	7.225528	7.082742	7.548036	6.453151	7.302541	7.495197	6.865929	8.36765	7.729501	7.420483	7.381939	7.88065	7.221983	7.040067	7.161751	6.994138	7.088251	7.562629	7.049881	6.986348	7.141153	6.897973	7.318963	6.517954	7.353954
APRT	8.445993	8.625345	8.211915	8.317815	8.30069	8.252124	7.98148	7.886968	8.78432	8.667841	8.054058	8.556546	8.445993	8.120221	8.503586	8.636852	8.242299	8.114792	7.985571	7.977605	8.072138	7.997022	7.915402	9.107365	7.474162	7.759141	8.815835	7.847725	8.827819	9.009483	8.390907	7.87795	8.54287	8.151779	7.956751	8.505581	8.279779	7.651986	7.926975	7.854496	8.85066	9.065745	9.443729	9.216547	9.0489	9.129515	8.473567	9.21977	9.5171
APTX	6.925739	7.429741	6.961481	7.631368	7.844802	7.695365	7.961749	7.26235	7.187033	7.577275	7.563952	7.355689	7.919459	7.299293	7.541236	7.683964	7.37077	7.760032	9.270662	7.386929	7.455277	7.366019	7.668749	8.220953	7.322092	7.467832	7.9941	7.373324	8.08282	7.565309	7.588167	7.919827	7.536343	7.385776	7.297131	7.402922	7.422349	7.518775	7.726474	8.038694	7.613329	7.504558	7.926785	8.198713	8.297465	7.730124	7.907508	7.712175	7.590455
AQP1	9.179282	8.732193	8.980854	7.951611	7.305695	8.423675	8.557612	7.699159	6.70634	9.059172	8.181557	8.03466	8.10359	7.981205	8.271371	10.54485	7.645147	8.362667	6.740791	8.647016	8.345338	8.778051	8.991705	7.432032	9.94444	9.322775	8.535268	7.647948	6.602781	7.402847	7.992657	8.802325	9.176645	8.669115	7.830945	9.04521	8.789542	7.675167	7.118375	6.438851	8.393496	8.258925	7.856403	9.046301	8.507244	9.664755	10.082065	8.289653	9.148859
AQP2	8.054797	7.035155	7.365402	7.379575	7.485999	7.338115	7.008614	7.056806	7.383789	7.366568	7.289854	7.07036	7.230144	7.571437	6.867725	7.263368	7.002975	7.423733	7.732246	7.756426	7.135133	7.226961	7.011514	7.390221	7.317785	6.99888	7.025519	7.269725	7.162949	7.002975	7.163497	6.864549	6.93431	7.397164	7.27354	7.516337	6.902019	7.432882	7.181576	7.079957	7.40259	7.08364	7.173448	7.549137	7.503114	7.739762	6.72321	7.555188	7.023384
AQP3	7.427062	7.031773	6.407111	7.039639	6.237697	6.362898	7.470618	7.059229	6.928801	6.806692	6.367731	6.251734	6.213384	6.147822	7.059229	6.31651	6.264192	6.416037	6.125078	7.217451	6.923894	6.420458	6.238023	6.599395	6.183013	6.04915	6.636766	6.304649	7.209988	6.910244	5.783958	7.484954	6.33561	6.315717	6.51831	7.231449	6.50608	7.224194	7.638894	5.964432	6.530046	6.256123	6.14396	6.416776	6.564952	6.791703	6.222685	6.585924	6.221866
AQP4	4.374888	4.380452	4.407514	4.126565	4.24423	4.407514	4.312598	4.175174	4.420318	4.133246	4.194858	4.33089	4.198621	4.520876	4.252811	4.122806	4.207938	4.198621	4.315748	4.302884	4.302884	4.49419	4.146062	4.259172	4.261911	4.264937	4.24423	4.651955	4.0835	4.198621	4.250267	4.270518	4.049656	4.27729	4.185517	4.391804	4.388718	4.264937	4.162881	4.049656	4.315748	4.355637	4.327767	4.431482	4.169142	4.308976	4.423215	4.255914	4.21742
AQP5	7.107408	6.237472	6.005477	6.608174	6.353619	6.048651	6.445514	6.432881	6.328701	6.237014	5.97497	6.329563	6.234665	6.127985	5.968782	6.02039	5.866827	5.696827	6.19228	6.462286	6.073896	6.134877	6.137673	6.201137	6.065556	5.976425	6.136256	6.338701	5.901222	6.061451	6.127985	6.041073	5.927469	5.996434	6.333757	6.623094	6.377598	6.291669	6.506873	6.110884	5.865313	5.895599	6.168678	6.248687	5.999806	6.540962	6.354115	6.428285	6.275558
AQP6	7.547957	6.556465	6.756244	6.70967	6.778585	6.76897	6.450594	6.663779	6.592859	6.62433	6.466441	6.561054	6.835316	6.725734	6.547841	6.443282	6.337166	6.434452	6.71176	6.974989	6.787857	6.784281	6.505339	6.629337	6.710909	6.603285	6.897992	6.513626	6.599276	6.612361	6.380344	6.167924	6.163502	6.707357	6.776773	6.855689	6.62841	6.489794	6.551908	6.476636	6.70643	6.520182	6.56014	6.654539	6.674176	6.708217	6.672878	6.799498	6.561526
AQP8	6.067503	6.38743	6.156183	6.233794	6.48362	6.357477	6.301533	6.416155	6.201392	6.210738	6.343265	6.126988	6.40641	6.810336	6.200992	6.240179	6.31104	6.265725	7.020021	6.293571	6.144433	6.354239	6.200992	6.52196	6.819541	6.482821	6.146856	6.499043	6.263727	6.241767	6.250323	6.211504	6.271794	6.548259	6.237227	6.383381	6.439069	6.235545	6.552806	6.33423	6.359838	6.659057	6.847787	6.559041	6.581664	6.842417	6.182886	6.901016	7.042273
AQP9	7.348368	5.403066	5.55354	5.39312	5.448586	7.48987	5.337293	5.680167	5.672574	5.340481	5.571129	5.640807	5.397212	5.418743	5.540225	5.24737	5.716249	6.252788	5.297686	5.636997	6.885147	5.43016	5.486329	5.365635	5.421591	5.141704	5.443595	5.5542	5.043567	4.839178	4.905277	5.051843	5.087233	5.389081	5.197936	5.897329	5.862077	5.408737	5.356048	4.843173	5.847214	5.208928	5.067529	5.232928	5.397376	5.422312	5.087233	5.475927	5.256175
AQR	7.128	7.449063	6.993551	7.479315	7.542816	7.404401	7.410214	7.590258	7.745247	7.258404	7.373798	7.521463	7.353557	7.037901	7.096309	7.487493	7.22015	7.604413	7.469096	8.28923	7.460738	7.337878	7.641878	7.452409	7.452887	7.800115	7.44364	7.639922	7.654094	8.238584	7.445681	7.421225	7.550384	7.768922	7.929472	7.271392	7.481238	8.300972	7.406228	7.330478	7.901734	7.771061	8.290931	8.284658	7.680633	7.624387	7.923783	7.919986	7.527411
AR	5.475313	5.291896	5.672542	5.841574	5.677994	6.322583	5.876299	5.912747	5.873952	5.860847	5.511725	5.793038	5.555731	6.784626	5.78401	5.665436	5.783309	6.419473	5.254447	6.68783	5.487478	6.068455	5.615877	5.813377	6.142868	6.274197	6.298276	7.142591	6.129503	6.519084	6.114525	5.47137	5.821754	6.658573	5.802884	5.756024	5.412252	5.816556	5.831483	6.523957	5.744385	5.451739	5.54494	5.718627	5.524273	5.481938	5.302023	5.54494	5.403222
ARAF	8.869286	8.526194	8.491386	8.6841	8.204306	8.495643	8.291056	8.710198	8.608561	8.476522	8.614584	8.429014	8.565882	8.498546	8.493517	8.555864	8.332689	8.006608	9.302043	9.248637	8.599296	8.451683	8.133583	8.444581	8.354607	8.816146	8.678668	8.256216	8.696252	9.062711	8.180921	8.740219	8.474333	8.714951	8.525481	8.639293	8.694614	8.607083	8.536519	8.307673	8.554513	8.554513	8.372199	8.169464	8.030123	8.65823	8.254207	8.188312	8.534439
ARAP1	8.338424	7.956354	7.840673	8.188679	7.432584	8.10383	8.209395	8.213572	8.374285	8.188067	7.734947	7.871286	7.81893	7.562898	8.07342	7.738096	7.603511	7.672325	7.322138	8.175534	7.834852	7.68345	7.414278	7.853666	8.139296	8.676271	8.576784	7.841257	8.037149	7.915753	8.274957	9.643221	8.260138	7.379467	7.15596	7.875285	8.40395	8.336392	8.512922	8.268878	7.941307	8.000969	8.359959	7.690685	7.988453	7.866785	7.908591	7.972422	7.447183
ARAP3	7.261569	7.086637	6.283569	6.618844	6.730158	6.922746	6.550387	7.341938	7.339224	7.4518	7.130501	6.306282	6.644547	6.860124	6.405042	7.661978	6.991974	6.797081	6.785152	7.424695	7.379643	7.855781	7.306053	7.248081	8.686157	8.04003	6.667316	8.300447	6.33582	6.641733	7.594862	6.790211	7.658716	6.88946	7.740637	7.09506	6.585262	6.361718	6.921603	8.245961	7.031816	7.15086	6.772737	6.921603	6.977434	7.144311	7.706724	6.915085	7.264971
ARCN1	9.049064	9.296238	9.411654	8.904991	9.489976	8.910772	9.494456	9.355458	9.812275	9.489976	9.718577	9.601595	9.789211	9.417125	8.871411	9.169359	9.332141	9.142889	9.169359	8.904991	9.530536	9.220053	9.545313	9.442818	9.634904	9.193925	8.902959	9.846313	9.543844	8.485227	9.263779	8.581702	8.86667	8.748103	9.437493	9.427148	9.222718	10.042762	9.005367	7.890456	8.64888	9.212864	9.624387	9.16234	8.971137	9.078139	9.108622	8.662585	8.914711
AREG	4.768675	4.674958	5.424841	4.711333	4.674958	5.421505	4.878788	4.838928	4.833707	4.951793	4.61719	4.723376	4.765649	4.720411	6.042217	4.781713	5.364393	4.590288	4.593661	4.665853	4.784418	5.197052	5.281969	4.566626	5.669709	4.634431	4.764108	4.64523	4.539456	4.563581	4.826687	4.674958	4.64352	4.704088	4.671879	6.102296	5.125861	4.758083	4.718937	4.671879	4.56506	4.568355	4.634431	4.561787	4.539456	4.659888	4.652617	4.761057	4.655377
AREL1	7.520927	8.271466	7.735881	7.406228	7.494502	7.606443	7.946066	7.522223	7.212063	7.679987	8.110014	8.020462	7.610636	7.516467	7.601414	7.4702	8.220975	8.474192	7.608865	8.094466	7.552595	6.929674	8.075836	7.72478	8.379636	8.116324	7.725442	7.629462	7.6315	7.921257	7.755743	8.290606	7.844587	7.516778	7.655777	7.562798	8.12196	8.479963	7.532336	8.305576	7.498924	7.836653	8.060836	7.542597	7.56311	7.565212	7.964173	7.08693	7.935537
ARF3	9.065647	8.646424	8.774651	8.983706	8.691487	8.943497	8.776677	8.711081	8.708228	8.948617	8.902768	8.941621	8.796969	8.473353	8.783391	8.788638	9.379419	8.940379	8.672679	9.590386	9.299938	8.992065	8.692059	9.109482	8.733684	8.919695	9.193576	8.359124	8.826955	8.867893	8.539253	9.0827	9.244083	9.113	8.934065	9.02751	9.218927	9.042317	8.77977	8.475597	8.884949	8.863692	8.509818	9.335601	8.770601	8.927581	8.4912	8.749561	9.202589
ARF4	9.549904	9.332346	10.339919	9.715907	10.18729	9.867115	9.69487	10.218152	10.352125	9.549904	10.621609	10.057377	10.425269	10.65994	9.490237	9.909128	10.282017	10.808148	10.057377	10.615759	10.411878	9.934356	10.244038	10.499613	9.759529	9.579911	9.358819	10.756183	9.883607	9.637714	9.139125	8.647907	9.792985	9.911751	10.003067	10.003067	10.682684	9.619384	9.633368	9.673452	9.101171	9.594001	9.47071	9.749556	9.180201	9.662034	9.111274	8.869089	9.355241
ARF5	8.44172	8.866	8.691767	9.01401	8.844408	8.703669	9.344267	9.035406	8.711744	9.206353	8.717715	8.88491	8.857851	8.887767	8.890757	8.994265	8.753027	8.620959	8.79724	8.868886	8.272413	8.290328	8.48938	8.956127	9.075444	8.514422	8.944077	9.078972	8.819901	8.871926	8.075434	8.696956	8.716818	8.682133	9.085639	8.567378	8.947331	9.12183	8.974945	8.121867	8.911516	9.203718	9.135651	9.241519	9.25898	9.238331	9.425139	9.336559	9.413216
ARF6	8.674496	9.144324	9.006261	9.183641	8.223587	9.2351	8.593328	8.647731	8.395042	9.095886	9.084813	8.99339	8.752422	9.194195	9.042562	8.552394	8.815589	9.199715	7.583388	8.677404	8.599667	8.43225	8.2653	8.509533	8.571193	8.387223	8.591982	8.710019	8.825293	8.464969	7.917226	8.564167	8.841731	8.999779	8.533288	9.033078	9.689477	9.262002	8.939853	8.3418	8.20495	8.182097	8.254236	8.109651	8.228556	8.4236	8.089468	8.302655	8.139332
ARFGAP1	8.650017	8.570286	8.423714	7.904651	8.076002	8.043303	8.456618	9.035907	8.46534	8.414531	8.486858	7.827381	8.620717	8.514942	7.84519	8.447027	7.765463	8.145195	8.431366	8.810333	8.282425	8.036102	8.244093	8.66191	9.251637	9.270603	8.314116	8.237551	8.47691	8.898404	9.37043	8.459735	8.306637	7.885335	8.131955	7.635102	8.475519	8.97488	8.320652	10.134576	7.708072	8.539989	8.331123	7.932307	7.661318	8.127494	8.101028	8.031133	8.106597
ARFGAP2	8.628052	8.749743	8.426871	8.674382	8.601967	8.396731	8.841364	8.234687	8.15396	8.158879	8.244772	8.461956	8.501785	8.317844	8.444361	8.25633	8.090628	8.074493	8.864279	8.733599	8.288339	8.415065	8.168821	8.54695	8.670784	8.498127	9.050643	8.471065	8.314553	9.093009	8.556332	8.533739	8.677994	7.774741	7.960472	8.349087	8.566413	8.395512	8.706473	9.411099	8.82935	9.207095	9.465671	8.867695	8.664416	8.775398	8.889878	8.90843	8.763404
ARFGAP3	7.81859	7.235174	8.284075	7.580713	7.643101	7.719216	7.80139	7.977835	8.443587	7.3317	8.17424	8.068364	8.045202	8.362751	7.715109	8.530888	7.738374	7.910007	7.207765	6.718219	8.289521	7.817762	8.034244	8.42886	7.474877	7.69772	7.348607	7.391405	6.920134	7.646432	7.514228	7.158824	8.072781	7.284331	8.001774	8.12297	7.575141	8.09355	7.879105	7.76613	7.088907	7.402516	6.97144	7.122333	7.202394	7.105373	7.661677	6.989795	6.768453
ARFGEF1	7.1459	8.242608	7.992866	7.825568	8.062791	10.614425	8.248793	7.857881	8.124941	8.100864	8.371277	7.90348	8.104883	8.418818	7.913191	8.366783	8.806943	8.372442	8.212357	7.256668	7.808731	7.833742	7.646035	7.854952	8.218088	7.89089	7.449785	8.538711	7.652077	7.690779	8.574507	8.163553	7.731756	7.572526	8.030678	8.048321	8.121477	7.8823	8.277045	7.94227	7.996574	8.365635	8.100401	8.339985	8.82979	8.601323	8.059488	9.032506	8.082866
ARFGEF2	7.070678	7.357648	7.242222	7.290132	6.930992	7.178486	7.743091	7.357203	7.540507	7.242222	7.146586	7.160891	7.157295	7.4281	7.018509	7.548157	7.538101	7.250535	7.217865	7.331019	7.135323	7.094538	6.986618	7.250535	7.00879	7.509188	6.841355	7.371531	7.077105	7.308469	7.537694	7.219117	6.915711	6.781574	6.849746	7.227829	7.199772	7.697638	7.148156	7.2364	6.921107	7.162889	7.026472	7.151325	7.044792	6.794842	7.049155	6.985786	7.05735
ARFIP1	6.36578	6.838014	7.295753	7.097418	7.592551	7.219974	7.542729	6.349054	8.001249	7.527629	7.046332	7.668125	7.367395	7.711134	7.331353	7.315415	7.729223	7.337463	7.220454	6.50145	7.218516	7.04731	7.129129	7.063494	6.956131	7.051283	6.663266	7.225021	6.807651	7.353117	7.209968	7.701037	7.348657	6.37109	7.642961	7.421777	7.931688	6.738501	7.530361	7.158487	7.084457	7.482188	7.33641	7.57664	7.768282	7.370735	7.673378	7.479749	6.977657
ARFIP2	8.994087	8.240113	8.562158	8.523072	8.606035	8.197483	8.647991	8.785703	8.320997	8.766507	8.340935	8.438739	8.852139	8.474753	8.453864	8.228157	8.236591	8.131002	8.881529	8.406952	8.302014	8.460026	8.924441	9.228151	8.936955	8.282014	8.81629	8.982304	8.325101	8.928856	8.943421	8.138859	8.436428	7.899375	8.746076	8.395655	8.710192	8.419253	8.543879	8.269795	8.967188	9.235455	8.955784	9.041566	8.489472	8.842558	8.867648	8.709462	9.036903
ARFRP1	7.50356	8.460594	7.549119	7.621376	7.740413	7.434143	7.737857	7.985797	8.476114	7.802558	7.974058	7.651755	7.661583	7.529222	7.53224	8.687845	7.459577	7.495555	8.024322	8.49411	7.630006	7.536566	7.752219	7.583402	8.646943	8.011249	7.525353	7.849817	7.803575	7.586904	7.907868	7.887294	7.554043	7.70152	7.938036	7.906836	8.114112	8.472998	7.81111	7.944528	7.555996	7.814947	7.653197	7.767425	7.72734	7.681568	7.574216	8.328167	7.725375
ARG1	4.395899	3.935333	4.281501	4.061864	3.639049	4.140527	4.24208	4.405908	4.012435	3.93936	3.910569	4.008456	4.125587	4.130704	4.112784	3.814581	3.894048	4.072905	3.83248	4.139419	4.226435	4.135687	3.96099	3.91133	4.141898	4.018912	3.992299	4.043613	4.094545	3.601049	3.905776	4.232594	3.905776	4.259086	4.105903	4.354386	4.026698	4.058131	3.926327	4.105903	4.055733	3.999025	3.734111	4.116588	3.942128	4.042329	3.996413	4.443589	3.875034
ARG2	5.34583	5.947198	5.978381	6.104122	5.799715	6.248546	5.571075	5.678229	5.496127	5.407859	5.907636	5.887266	5.911181	5.829429	6.034451	5.781033	5.884139	7.137294	5.509227	5.543274	6.501533	6.144268	5.702418	6.128038	7.018695	5.643452	5.901155	5.459102	5.618659	5.114847	5.29244	5.351867	5.289236	6.54911	6.162741	5.91067	5.770807	6.185756	5.821287	5.349422	6.072501	5.60807	5.456623	5.704593	5.985755	5.86465	5.852763	6.060457	5.725412
ARGLU1	8.821098	9.302803	8.895905	9.334329	9.859317	9.262009	9.28587	10.101381	9.175547	9.113193	9.4927	9.450554	9.07621	9.609841	9.480482	8.959462	9.126088	9.564762	9.564762	9.656181	8.936452	9.533686	8.956292	8.987011	8.633253	9.841597	8.67368	9.440186	8.785519	8.856788	9.016171	9.449073	9.263133	8.425466	9.607032	9.165874	8.829091	9.435048	9.074495	9.433731	10.354031	10.475545	9.95146	10.170663	10.263597	10.017922	10.402597	9.975944	10.383708
ARHGAP1	8.132954	7.988806	8.562204	8.737402	7.932591	8.240025	8.08491	7.666945	8.46362	8.270112	8.320491	8.10246	8.307467	8.713669	7.923671	7.928038	8.149062	7.617451	8.09527	8.637861	8.229126	8.457631	7.936313	8.265959	8.300461	7.716342	8.277984	8.210212	7.931018	8.176674	7.929509	7.757472	7.955552	8.310807	8.84755	8.360311	8.428275	7.887886	8.163501	7.498626	7.934046	8.115666	8.037446	7.849576	7.982357	8.181416	7.634114	8.40101	8.291383
ARHGAP10	5.993407	6.56508	7.542971	6.506125	7.525398	7.420562	7.428246	6.639056	7.521445	7.170591	6.755462	7.81189	7.208334	7.223913	6.961041	6.707879	6.467073	6.631464	7.830945	7.141028	6.834801	7.139643	7.423752	6.54618	7.71413	6.739624	7.019034	7.025585	7.655592	7.434908	7.288276	8.108617	7.056418	7.061398	7.249812	6.883239	7.088613	6.897544	7.541916	7.565307	7.160038	7.625067	7.641001	7.201517	6.963666	7.899597	7.637659	7.602513	7.147459
ARHGAP11A	5.263141	5.510389	5.10872	5.91952	5.34277	5.209201	5.917411	6.492497	5.333309	5.404115	6.054655	5.6581	5.443998	5.263141	5.043439	5.599247	5.432901	7.07326	6.060971	5.925399	5.242644	4.761643	5.868341	5.99611	6.067991	6.153612	5.437228	6.520008	5.307966	6.451275	5.229105	5.226551	5.432901	6.257754	5.647199	5.3008	5.559063	6.464245	6.434484	5.906977	5.138084	4.790681	5.684547	5.398695	5.439351	5.592191	5.095687	5.283048	4.910211
ARHGAP12	5.864136	7.413438	6.648737	8.418249	6.747371	7.842728	8.232116	7.113832	8.480422	8.058436	7.373227	8.220334	7.285681	8.776612	8.206782	7.4178	6.979647	7.513686	7.581924	7.996606	5.947788	6.879765	6.914876	7.319346	6.839298	7.708403	7.822457	6.589205	8.104765	7.598714	7.754968	9.046613	8.335491	7.072036	6.993355	7.298966	8.07417	6.797866	7.325425	7.021309	7.213772	7.297534	7.01504	7.563341	7.231134	7.148324	7.361116	7.185151	7.28138
ARHGAP17	8.958621	9.566405	9.183917	9.492441	10.222495	8.996134	9.237824	8.714672	8.639306	9.515932	8.847758	8.909451	9.709156	9.153171	9.168467	9.064172	9.237824	8.837879	10.017312	9.122811	8.422352	8.539106	8.289004	9.059149	8.703032	9.272512	9.295567	8.564929	9.335869	9.364316	9.766899	9.179094	9.753448	9.317174	8.699464	8.438097	9.426722	9.195141	8.980505	8.072376	9.50356	9.882155	9.929685	9.237824	9.349248	9.948677	9.753448	9.963251	9.920962
ARHGAP19	6.399994	6.694156	6.406734	6.365329	6.657796	6.43994	7.249057	6.750502	6.977861	7.020999	7.029851	6.84872	6.263066	6.255747	6.461752	6.200905	6.419334	6.746012	7.070455	6.348143	6.432338	6.449807	7.216292	6.493682	7.531715	7.412041	6.670052	7.886975	6.5421	6.871899	7.554564	7.181286	6.601855	6.196373	5.911824	6.306768	6.048656	6.472135	7.947324	7.360621	6.321187	5.933633	6.987144	6.429489	6.390387	6.051758	6.814735	6.135121	6.686351
ARHGAP22	5.83093	6.063217	5.908067	5.864272	5.542054	5.865441	5.609112	5.470561	5.556296	5.685808	6.05405	5.72285	5.859681	5.771059	5.87491	6.258349	5.817891	5.774137	5.316257	5.585967	6.885283	5.928117	5.661302	5.840822	6.012707	5.632226	5.859681	5.676753	6.070757	5.470972	5.605709	5.908729	5.931593	6.312301	6.039977	5.654425	6.029532	5.688114	5.647194	6.708656	5.691727	5.650789	5.652393	5.556296	5.639271	5.637301	5.541249	5.456396	5.61994
ARHGAP24	5.26077	5.422829	6.295168	5.479145	5.310941	5.995673	5.896557	5.2328	5.973665	6.495394	5.242806	6.545973	6.136803	6.162525	5.823009	5.817538	5.476869	5.404831	4.859782	5.063035	5.697828	5.754919	6.663417	5.608017	6.523176	7.587526	5.917435	5.839047	6.020208	6.654556	6.255107	6.462886	5.638661	5.506868	5.855814	5.724142	6.069946	5.799044	5.840285	7.324596	6.015772	5.612181	5.314667	5.455534	5.80956	6.277752	5.572276	5.297267	5.331618
ARHGAP25	8.247964	8.108209	6.430571	7.52777	6.146181	7.404607	6.593052	6.938233	6.472296	7.224429	6.66385	6.636857	6.641432	6.242502	8.003338	6.555675	7.037639	6.834305	6.190913	6.834624	7.063867	7.052046	6.728878	6.708363	7.330223	7.754029	7.084451	7.340346	6.796377	6.84271	6.84271	7.335897	7.840993	6.713064	6.73087	7.520972	7.438419	6.951607	6.727885	6.769967	7.159854	7.141915	7.188699	6.944208	6.732906	6.594743	7.001541	6.897415	6.766588
ARHGAP26	6.6889	6.377358	6.408515	6.283186	7.376322	6.649489	6.297603	6.51426	6.95702	6.579679	6.449472	7.155467	6.289431	5.891705	6.305814	6.117764	6.987334	6.446227	9.046852	7.257752	6.345594	6.164077	6.315147	5.985293	6.18139	6.543541	6.346271	5.94458	6.159778	6.324591	6.788232	7.119531	6.83017	6.269861	6.162306	6.464295	6.500998	6.316497	5.929665	6.680645	5.85522	6.568145	6.25254	5.835618	5.734002	6.220538	5.969668	5.484515	6.204821
ARHGAP28	7.098365	5.507545	5.842112	6.895014	5.557916	5.644533	5.923237	6.144372	5.349711	6.551456	6.2707	6.057703	6.062442	7.846587	5.401637	5.497085	5.641253	5.483475	5.338668	7.748755	5.418059	6.917417	5.516555	5.560102	5.861537	5.189212	5.90932	6.462137	6.88236	5.917034	5.831081	5.663324	5.185769	6.776432	5.360838	6.051368	5.68775	5.913791	5.616573	5.600345	5.508641	5.734996	5.656364	5.400492	5.350736	5.410033	4.830002	5.638803	5.888457
ARHGAP29	7.070654	6.907136	7.478263	8.320043	6.855648	8.031659	6.525956	7.381857	7.540912	8.812607	8.088881	8.226941	7.313105	8.335021	8.078302	8.544661	8.343208	7.581914	4.873995	7.503024	7.517926	8.529686	8.904427	6.896638	7.897458	8.190354	6.991356	7.810035	7.327011	7.918973	7.845168	9.546502	7.858813	6.430662	7.634719	8.239344	7.493054	7.395748	7.52185	7.165609	8.436222	8.867191	7.011999	8.196887	8.800457	8.810876	9.169371	8.273525	8.409115
ARHGAP32	7.083181	6.44471	7.836087	6.310526	6.920526	6.717352	6.977786	6.670617	7.83342	6.911249	6.804426	6.733912	6.555051	6.888017	6.387105	7.358735	7.208979	6.69389	6.98337	6.494834	7.000731	7.185353	7.226159	7.273847	7.649045	7.295122	6.974873	7.301996	6.989934	5.895147	7.650171	7.234533	6.528371	7.254751	6.945023	6.493258	6.61456	6.88479	6.766443	6.759969	8.791994	7.930207	7.665438	8.148038	8.363334	7.470017	8.035633	8.450413	8.796044
ARHGAP33	7.760521	6.983601	7.169488	6.972733	7.086442	6.866132	6.864581	7.07017	7.266974	7.094381	7.066622	6.881125	7.31829	7.386496	6.973773	7.108092	7.02359	6.812344	7.666672	7.9519	7.102043	7.221618	7.130447	7.368765	7.637041	7.746737	7.062535	7.206163	7.229053	7.437851	7.42344	7.126434	6.878023	7.316267	7.974137	6.91544	6.978919	7.168426	7.126787	8.21921	7.60774	7.306157	7.049531	7.254369	6.985624	6.954278	6.805369	7.305732	7.413782
ARHGAP35	6.946715	6.911438	7.096768	6.890955	6.931323	6.896205	7.003343	6.946715	7.139762	6.818609	7.075457	6.829056	6.983221	6.845805	6.697369	7.004246	7.007418	7.050424	7.782582	7.984482	6.881388	6.889812	7.065383	7.00785	7.665598	7.070818	6.941624	7.032619	6.957845	7.122675	6.989856	7.581981	6.865121	7.202599	7.605704	6.856166	7.239332	7.568143	7.147422	7.284977	7.017337	7.205858	7.172329	7.141658	7.266091	7.064588	7.045211	7.118691	7.500261
ARHGAP4	7.98224	8.274738	7.819431	7.924735	7.071896	7.699831	7.935645	7.96545	7.265065	7.739593	7.16163	8.078406	7.748631	7.038585	8.201009	7.353759	7.168336	7.288707	7.038937	7.745781	7.527573	7.444888	6.814667	7.73245	7.173962	7.648449	8.731763	7.011978	8.430456	7.8158	7.49752	8.044751	8.623594	6.658717	7.407453	7.89134	8.367922	7.684166	7.274472	7.943591	6.987431	7.299282	7.226974	6.979545	7.076076	7.532193	7.736029	6.912242	7.039343
ARHGAP44	6.105457	5.986752	6.182898	5.9703	6.683833	6.103213	6.28492	6.045421	5.992812	6.072773	6.333533	5.883528	6.073703	6.054119	5.87809	6.2836	6.022931	5.86799	6.210505	5.683558	5.999339	6.227868	6.205392	6.90324	6.490452	6.073703	6.367236	6.174309	6.00592	6.656879	6.529753	7.304595	5.985502	6.099917	5.965385	5.995508	5.897962	6.426527	6.287381	6.204556	5.977665	6.147412	6.356397	6.363893	5.986752	5.998922	6.213483	6.123143	6.044106
ARHGAP5	6.292668	7.522565	7.787846	7.930306	8.519706	8.262685	8.835493	7.720822	7.924743	8.459786	8.284514	8.489411	7.690193	7.23812	7.801445	7.30352	7.778528	8.363326	8.470376	7.388725	7.387017	7.795047	8.073322	8.699065	7.822183	8.372023	7.877206	7.879618	7.274401	7.700132	7.204393	8.077519	7.724817	6.998992	8.699709	7.816335	7.705088	8.6072	9.155989	8.186578	6.855538	7.197501	7.123367	7.445875	7.482678	7.20899	7.850476	7.236998	6.712103
ARHGAP6	5.107099	5.574783	5.451301	7.31771	5.551114	6.339948	5.926278	6.315655	5.963024	5.974337	5.317025	6.861727	6.199732	5.583842	6.281726	6.03558	5.469021	5.420881	5.214577	6.322895	5.234584	5.952537	5.706219	5.157724	7.18468	6.494792	6.374335	5.867188	5.914171	5.773261	5.733762	6.099036	5.936094	5.485644	5.70894	6.027621	6.433709	6.141055	5.945741	6.033088	5.212969	5.376977	5.428002	5.144396	5.190502	5.593871	5.890077	5.816848	5.332376
ARHGDIA	7.342155	7.315515	7.394685	7.440182	7.215222	7.269128	7.430592	7.319555	7.097996	7.469671	7.158931	7.315515	7.567108	7.768138	7.190101	7.876395	7.584702	7.092242	9.85564	8.700024	7.596354	7.450579	7.862396	8.430067	9.324984	8.096043	8.24135	7.119162	8.177481	7.761662	7.625574	7.809667	7.871601	8.235256	8.994252	7.437978	8.033883	7.336803	7.273008	7.432663	7.430153	7.895368	7.786282	8.307919	6.889222	7.656961	7.264308	7.207969	8.84693
ARHGDIB	10.789222	10.655248	9.234827	10.000035	8.283322	9.781417	9.526933	8.856084	8.593643	9.676361	9.423694	9.616212	9.094127	8.037573	10.53263	9.521871	9.902962	9.815037	7.117991	8.941044	10.073399	9.610411	8.773206	9.234827	9.24979	8.766453	10.011601	7.829586	9.221053	8.734364	9.255819	8.825022	10.742045	8.573339	9.703638	10.420539	10.163381	8.732984	7.75243	7.10852	8.562682	8.814827	7.652502	8.467221	8.934582	9.265973	9.152232	8.804722	8.838175
ARHGDIG	7.100365	6.175621	6.727689	6.834832	6.596473	6.383499	6.967569	6.450517	6.681898	6.820831	6.264643	6.314772	6.723527	6.320715	6.221717	6.066644	5.95582	5.984319	6.91849	6.909176	6.214526	6.317535	5.967075	6.444226	6.618908	6.088476	6.237767	6.418209	6.453873	6.392559	6.284307	6.059796	6.220948	5.840815	6.518181	6.602733	6.765629	6.603674	6.618908	6.331677	6.214039	6.620308	6.845466	6.389759	6.465157	6.52687	6.385423	6.897978	6.480453
ARHGEF10	6.165618	6.612973	6.706644	6.867781	6.685043	6.777616	6.620314	7.052003	7.215806	7.173666	7.069589	7.320891	6.839849	6.870411	6.734046	7.021388	7.049712	6.496744	7.102082	7.15118	6.665909	6.730327	7.366949	6.619529	7.218601	6.905223	6.878793	6.416508	7.269658	7.558677	8.410851	6.736529	6.721746	6.952267	6.402117	6.271077	6.539827	6.811411	6.212307	7.493199	5.642475	5.91527	7.010584	6.043115	5.619782	6.547812	6.163343	5.868918	5.748243
ARHGEF10L	7.453015	7.565548	7.633744	7.771407	7.14667	8.036856	8.070178	7.560015	7.32552	7.456216	7.317125	7.734923	7.752149	7.103637	7.514555	7.347401	7.166621	7.364102	6.59311	8.08134	7.65506	7.678428	7.230268	7.212066	7.420825	7.528756	8.102261	6.929855	7.540996	7.7662	7.621071	8.277106	7.528444	7.390076	7.581234	7.371609	7.894077	7.805505	7.847462	7.422307	7.208042	7.369745	7.047173	6.919062	6.956946	7.308792	7.519854	7.251698	7.217665
ARHGEF11	7.332361	7.097533	8.256499	7.110615	7.309399	7.187568	7.827523	7.559104	6.947808	7.165639	6.996393	7.135804	7.246838	7.178734	7.026938	7.12836	7.230006	7.16164	8.279061	7.194491	7.280546	6.954714	7.210244	7.244796	7.63237	7.464925	7.390064	7.173055	7.089004	7.053243	7.387818	8.851003	7.261447	7.063387	7.618006	6.956577	7.25609	7.731389	7.713938	7.249653	7.050889	7.27858	7.29719	7.207114	7.113874	7.138578	7.044767	7.066655	7.407231
ARHGEF12	7.011287	7.510068	7.863641	7.482897	8.143391	7.304316	8.040755	7.484356	7.312303	7.80967	7.985504	7.850112	7.693421	7.231892	7.539223	8.030688	7.764837	7.567719	7.595766	7.110793	7.53137	8.212947	8.098289	7.52776	8.490686	7.971374	7.388455	7.360595	7.434395	7.172391	7.627911	7.459718	7.256896	7.351796	8.026945	7.564077	7.38491	8.303491	7.2357	6.464634	7.52613	7.781979	7.84233	7.642454	7.749947	7.843727	7.876254	7.741937	7.629316
ARHGEF15	7.56337	6.662401	6.928791	6.871979	6.898666	6.814148	6.773945	7.00152	6.496788	6.95466	6.768632	6.692274	6.895964	6.720339	6.651389	7.096628	6.557028	6.637587	6.986694	7.160102	6.955405	7.021009	6.935289	6.814579	6.774314	7.371508	6.758236	6.831212	6.75169	6.751232	6.738517	7.206871	6.678123	6.862719	6.885112	7.092894	6.786173	6.866401	6.783058	6.538554	7.190091	7.159316	6.985931	7.134901	7.286074	7.151956	7.286074	7.211472	7.221418
ARHGEF16	7.635022	7.04611	7.009992	7.177005	6.867304	6.87442	7.042202	6.963795	6.94864	6.850094	6.785314	6.550333	7.008414	6.820647	6.839734	6.667976	6.568236	6.530234	7.212544	7.304421	6.704019	6.811268	6.731386	6.848497	7.130954	6.750743	6.648876	6.951633	6.76449	6.750365	6.696871	6.353095	6.493387	6.607267	6.896241	7.185539	6.815764	6.882845	7.088192	6.592132	7.222758	7.067732	7.048432	7.027752	6.897737	6.950899	6.988766	7.150608	7.016014
ARHGEF17	8.32788	8.169093	8.220701	7.897564	9.087184	7.843134	7.645542	8.079751	8.056203	8.154285	8.418414	7.468101	8.052202	8.409372	7.679293	8.318828	8.195594	8.492804	9.346684	8.698029	8.544608	8.919992	8.009451	8.50529	8.544608	8.473781	8.034145	7.98254	7.853459	7.804367	9.051592	8.248888	8.209806	8.180963	8.864905	8.195594	7.565943	8.631738	8.290815	7.551204	8.739596	8.88685	8.977081	8.539618	8.376773	8.825779	8.581569	8.804529	8.375204
ARHGEF18	8.580143	8.309792	7.90913	8.253557	7.876705	8.139713	8.089607	8.319095	7.849974	7.988426	8.253557	8.289146	7.972763	8.151958	8.428416	7.919713	8.066906	8.275947	9.463123	8.571011	8.037167	7.888547	8.000465	7.852171	8.06453	8.237798	8.341145	8.250725	7.803588	8.014726	7.976306	8.780209	8.229626	8.459803	7.719953	8.030221	8.189478	8.527211	7.939282	8.649868	8.09313	8.200924	7.943783	8.167889	7.799134	7.820309	7.881409	8.191555	7.994777
ARHGEF2	8.743781	8.402039	8.770593	8.399786	8.401411	8.287891	9.277722	8.637345	8.260986	8.244055	8.077837	8.040687	8.694563	8.214913	8.307065	8.454311	8.795979	8.594032	9.042313	9.096408	8.411404	8.314795	8.595471	8.291768	9.541443	8.48215	8.32032	8.447803	9.224445	8.474768	8.696562	9.631842	8.658943	8.534811	8.908203	8.19356	8.361331	9.516301	9.546082	8.774944	8.352591	7.762351	8.384102	7.809863	7.967227	8.250022	7.974176	7.883877	8.023995
ARHGEF26	4.645161	4.248925	4.922442	4.376122	5.034349	5.142997	4.747876	4.509108	4.830863	4.459419	4.457349	4.55348	4.371795	4.778514	4.551776	4.575344	4.843664	4.543408	6.751554	4.557508	4.425633	4.941408	4.319257	4.690952	4.662212	4.446721	4.457349	4.721966	4.349471	4.541428	5.151362	4.214813	4.671833	5.262552	4.608584	4.679286	4.296903	4.664121	4.604659	4.829295	4.721966	4.228995	4.55348	4.549897	4.436163	4.360913	4.503052	4.427914	4.512079
ARHGEF28	7.749714	6.741533	6.812067	6.606455	6.550861	6.488221	6.509917	6.336122	6.915679	6.638826	6.352291	6.332842	7.068624	7.173644	6.67125	6.646789	6.405263	6.319988	6.810712	7.066535	6.683193	7.298376	6.361261	6.711156	6.724786	6.846865	6.621111	6.988466	6.036007	6.270326	6.410465	6.064422	5.559259	6.343196	6.852332	6.726897	6.564045	6.448549	6.449838	5.905539	7.382155	6.842588	6.435335	7.145546	7.603227	7.314452	7.130448	7.934751	7.198595
ARHGEF3	7.638977	8.52859	7.811764	8.350815	8.355915	7.871121	7.762237	7.298662	8.079401	8.088596	6.879171	8.284607	7.312657	7.467322	8.85036	8.08449	7.493467	7.524279	7.273638	7.98897	7.5014	8.140218	7.776378	7.821419	6.869758	7.48225	8.465949	7.329086	7.604332	7.28371	6.75024	7.269341	8.393539	7.176221	6.590687	7.566788	8.267281	7.766667	8.203412	6.407431	5.948949	6.258684	6.051478	6.101238	6.610365	7.236458	6.972265	5.760421	6.420702
ARHGEF38	6.189011	5.589347	5.710981	5.556121	5.812161	5.381544	5.604921	5.635032	5.851672	5.548159	5.520069	5.331003	5.93109	5.882045	5.476594	5.320911	5.387362	5.492612	5.764389	6.238928	5.711383	5.854226	5.410495	5.7122	5.623149	5.41957	5.535012	5.861559	5.452246	5.104593	5.071662	5.243375	4.926105	5.602517	5.644287	5.725219	5.688055	5.751248	5.547038	4.939444	5.714628	5.280427	5.482604	5.776315	5.837437	5.827136	5.41921	5.892526	5.731712
ARHGEF4	6.061544	5.851418	6.461673	6.156856	5.727126	5.895792	6.147954	6.154426	6.070876	5.901161	5.850721	5.973241	5.906455	6.278376	5.609446	5.777218	5.553521	5.832905	6.16577	6.159221	5.932644	5.613727	5.967753	5.990748	6.662954	5.971823	5.645978	6.139996	5.825024	6.231905	5.887258	5.923446	5.971823	5.405756	6.19713	5.771584	5.632364	6.222421	5.587982	5.815107	5.868088	5.917407	5.724368	5.779299	6.104565	6.051524	5.87892	5.894436	6.031906
ARHGEF40	6.859244	8.114988	8.457784	7.731436	7.943617	8.05563	8.248135	7.699062	7.720076	7.660165	8.387706	7.876377	7.85957	8.248135	7.451031	7.732925	8.343711	7.882488	6.894768	8.025078	7.721577	7.913913	8.698191	8.226708	8.498161	9.150022	8.056259	8.199714	7.159581	7.647752	8.212577	8.597498	7.732925	7.517545	8.345298	7.54022	7.617166	7.775237	7.937615	8.570511	8.366136	8.729479	8.593931	8.231853	8.340263	8.479302	8.377656	8.595669	8.431651
ARHGEF5	7.802174	7.071629	7.276404	6.675866	7.060333	6.96932	6.693997	7.336485	6.953611	6.750975	6.842275	7.001313	7.016706	7.263302	6.902461	6.792894	6.90897	6.995547	7.315732	7.806821	7.047305	6.882502	6.584084	6.885097	6.675866	7.078551	7.131439	7.229232	6.465228	6.270313	6.96665	6.894293	6.286272	6.999408	6.972975	7.127481	7.176838	7.353682	7.307679	6.368765	7.328129	7.078947	6.737649	6.911204	7.401161	7.327728	7.564252	7.431227	7.308824
ARHGEF6	8.175596	8.465133	7.548936	9.400174	8.130963	8.310496	8.235629	7.476946	8.819702	9.331517	7.800185	9.109829	8.182416	6.724135	9.513494	7.587321	7.992649	7.101315	8.402488	7.645919	8.712888	8.100644	7.372046	7.767194	7.902931	7.000524	8.521953	5.801687	8.45705	7.552848	6.958529	7.78399	7.987692	8.892124	7.110996	8.648634	9.091359	8.620765	7.872042	6.052933	7.86102	7.116493	7.6069	7.538338	8.313396	8.28303	8.965848	7.913812	6.378196
ARHGEF7	8.507349	8.295252	8.163217	8.008967	8.055226	8.458106	8.046627	8.613682	8.121901	8.453751	8.129461	7.745562	7.939985	10.417048	7.818752	8.10233	8.941254	8.119384	7.750086	8.372929	8.185619	8.411987	8.297694	7.838426	8.200402	8.568911	7.856928	8.223509	7.438142	7.720519	9.087257	8.399877	8.115427	8.045023	8.376455	8.351644	7.924675	8.45417	8.653389	8.639836	8.792369	8.787594	8.51582	8.633299	8.854831	8.995617	9.13661	8.820554	8.802976
ARID1A	8.337614	8.103214	7.952072	8.041365	7.804479	8.029651	8.205692	8.139739	8.119259	8.022091	7.61731	8.023481	7.915217	8.115967	7.705091	7.711274	8.151769	7.984635	8.734005	9.046536	8.106231	7.947223	8.459983	8.089392	8.9755	8.006441	8.128318	8.076849	8.138755	8.425647	8.460552	8.668932	8.16967	8.434865	8.630491	7.913053	7.920964	8.701177	8.257695	8.588491	8.641844	8.713172	8.488671	8.312177	8.208092	8.383767	8.093883	8.269728	8.80784
ARID3A	6.404156	6.580097	6.140533	6.47985	6.095196	6.432334	6.175487	6.567134	6.293457	6.316921	6.228183	6.248643	6.235027	6.026106	5.987152	6.123621	6.078927	6.248173	6.592933	6.389468	6.321728	5.996321	6.1073	6.231621	7.506489	6.303012	6.343239	6.280391	6.245703	6.582036	6.646387	6.559619	6.529928	5.923122	6.648996	6.702848	6.446167	6.330303	6.36001	6.409868	6.234559	6.104625	6.465312	6.179038	6.217518	6.084728	5.980668	6.063455	6.284125
ARID3B	7.697296	6.719943	6.0246	6.603195	6.564214	6.460207	6.339608	6.445869	6.47026	6.508766	6.643854	6.518577	6.503566	6.81025	6.613413	6.588886	6.171775	6.718315	6.518042	7.189609	6.732663	6.8289	6.273621	6.676261	6.887348	6.834314	6.48131	6.499861	6.933236	6.915587	7.098331	7.272788	6.626046	7.43106	6.822151	6.951684	6.442368	6.324414	6.629746	6.988431	7.036787	6.432806	6.502108	6.930365	6.678281	6.529556	6.48561	6.77409	6.54115
ARID4A	6.547973	7.313276	7.08094	6.885213	7.48704	6.8879	6.960052	6.506558	6.864641	7.065245	7.200489	7.027297	7.047757	7.031804	7.801375	7.019939	7.183835	7.189555	6.559127	6.487604	7.089169	7.349294	7.428198	6.408602	6.003823	7.126476	6.8719	6.563587	6.553591	6.427677	6.027509	7.194638	6.901777	7.033443	6.70258	6.894198	7.120793	6.778914	7.094132	6.410275	6.883086	7.413374	7.116386	7.523869	7.284793	6.760135	7.013739	7.668768	7.179744
ARID4B	7.024902	7.573545	7.31622	7.895094	7.580505	7.445373	7.47638	6.955704	6.820035	7.508009	7.183209	7.561328	7.268146	7.287872	8.25745	7.60717	7.483538	7.252934	7.681628	5.960271	7.214312	7.484733	6.938362	7.529993	7.755435	7.081788	7.223397	7.274063	6.176212	7.458849	7.614144	7.362072	7.099662	6.647934	7.070841	7.372272	7.292924	6.732804	6.670204	7.555227	7.49058	7.595082	7.294991	7.545034	7.99639	7.455547	7.879589	7.427246	7.207327
ARID5A	7.944028	7.87074	7.538487	6.985909	6.872019	7.09413	7.244289	6.980068	6.976669	7.130283	7.056535	6.880433	7.558136	7.514292	7.534757	7.149836	7.208529	7.158684	6.975259	7.189646	7.612347	7.525472	7.859398	7.381044	7.514799	7.107713	7.346325	7.142113	7.49034	7.644243	6.958262	7.361363	7.756473	7.468098	8.349797	7.155161	7.435756	7.297826	7.142985	6.844754	7.191354	7.2222	7.137465	7.041235	6.915808	6.850174	6.916748	6.973085	6.863147
ARIH1	7.612173	7.734367	8.086369	7.923011	7.897367	8.101011	7.470407	7.796498	7.591415	7.913435	8.328998	7.857988	8.029367	7.82479	7.990949	8.22162	8.253921	7.720653	7.645942	7.713595	8.267231	8.053246	8.477571	8.112222	8.255823	7.85369	7.473438	8.620908	7.929774	8.077062	7.786935	7.924748	7.855133	8.245928	8.071326	8.163196	8.042371	7.506325	8.279533	7.347261	8.095192	7.983468	7.845481	8.018342	8.089213	8.152706	8.303241	8.298298	8.217645
ARIH2	7.248274	7.378335	7.067912	7.108274	7.448475	7.21335	7.272933	7.330687	7.03355	7.244467	7.582078	7.548439	7.20428	7.25627	7.141378	7.171917	7.344224	7.556578	8.088236	8.136128	7.168473	7.029307	7.456055	7.155755	7.147616	7.250001	7.111992	7.825595	7.286003	7.275902	6.719761	7.224135	7.152385	7.247065	7.746316	7.248274	7.391874	7.287459	6.803251	7.570061	7.582078	7.717814	7.662999	7.491673	7.334886	7.616409	7.413672	7.557665	8.114584
ARL1	6.621049	6.957565	8.038256	7.404288	7.397765	7.167075	6.548596	7.366034	7.872977	7.532821	7.2204	7.706771	7.548692	8.234574	7.257859	7.456121	7.940949	7.251496	6.804909	6.983866	7.90442	7.639948	7.361487	7.682285	6.702119	7.579011	7.337585	7.56809	7.595542	8.025825	7.634527	7.799975	7.608325	6.947361	7.261668	7.392174	7.526885	7.084074	7.499871	7.464721	6.761822	7.138955	7.124758	7.303731	7.095361	7.055842	7.16548	6.987387	6.88239
ARL14	3.929584	3.709309	3.632395	3.586196	3.292077	3.553538	3.718815	3.654732	3.714238	3.714238	3.88103	3.662661	3.898987	3.839861	4.01139	3.862844	3.724951	3.77345	3.553538	4.147686	3.867256	3.790801	3.724951	3.746253	3.730082	3.561289	3.67453	3.751072	3.65184	3.626413	3.805425	3.657624	3.473123	3.912351	3.920732	3.829889	3.692106	3.473123	3.714238	3.955825	3.780907	3.632395	3.546388	3.626413	3.662661	3.546388	3.638781	3.951229	3.662661
ARL15	5.393893	5.503752	5.568001	5.683677	5.58684	5.575218	6.431387	5.59741	6.029162	6.344943	5.526533	5.690938	5.717934	5.291096	5.656771	6.565859	5.839885	5.830517	5.359836	6.09608	5.963141	5.930516	7.314044	5.882626	5.400201	6.067249	6.137868	5.036515	5.512015	6.608981	5.54334	6.016068	6.446779	5.574157	5.722855	5.828641	6.035215	6.264808	5.460576	4.936817	5.852607	5.731793	5.31078	5.381502	5.484371	5.922561	5.416768	5.36894	5.817461
ARL2BP	8.983154	8.934365	9.485939	8.86254	9.01529	8.852888	8.425453	9.272329	9.021664	8.99354	8.604279	8.67709	9.484083	9.336854	8.530118	8.911786	8.895061	8.173628	8.264746	8.144728	8.865807	8.890831	8.654089	9.181616	8.407534	8.082217	8.387958	8.718934	8.683715	9.237676	9.245648	8.729587	8.429646	8.741702	9.010422	8.836003	8.42308	8.459592	8.777697	7.917019	8.067218	8.087177	7.94028	8.296974	8.722775	8.884124	8.28973	8.464805	8.44565
ARL3	5.996247	6.750756	6.633744	6.805389	7.626637	6.412668	6.872233	6.65166	6.847522	6.679811	7.229067	6.517608	6.966663	6.93515	6.580479	7.467968	6.621367	6.647787	7.697821	6.425693	6.932032	6.969265	6.897273	7.047649	7.010982	6.897273	7.036494	7.083098	7.021064	7.069918	7.186985	6.704015	6.614462	7.128866	6.538718	6.337398	6.357368	6.722426	6.970124	6.873971	6.404905	5.817197	6.64497	6.373486	6.396734	6.348027	6.494419	6.637801	6.16851
ARL4A	7.418636	7.111232	7.800151	7.462765	7.511528	7.496866	7.290194	6.591186	8.291379	6.811623	8.520817	7.00472	7.477749	8.313752	7.769724	7.978468	7.730323	8.299732	6.363541	8.322557	7.114032	8.097513	6.461342	6.664459	8.150136	7.271888	7.405942	8.047416	6.700555	7.623363	7.608319	7.193308	7.520156	7.83753	8.431311	7.203926	8.036826	7.209414	6.436487	6.877521	6.649124	6.228006	6.204314	6.458969	6.756613	7.03165	6.601791	6.606078	6.295223
ARL4C	8.623408	8.272761	8.750884	8.333706	8.875099	7.888021	7.654841	8.065257	7.737619	7.494369	8.509595	7.995922	8.283284	8.288976	8.509005	8.438758	8.017529	7.791895	7.387634	7.101927	8.176346	7.90109	8.633616	8.063509	9.173032	6.564636	7.744213	6.337479	8.067972	7.046228	6.289943	7.885685	7.789608	7.72428	6.283433	8.124315	8.406016	7.94027	7.174143	7.441329	6.316737	6.603195	6.531173	6.422593	6.632369	6.502574	6.387231	6.118989	6.269698
ARL4D	6.25	5.94595	6.313004	6.760787	6.490034	6.508238	6.815264	6.489473	6.259372	7.098367	6.231573	6.71021	6.711446	5.929833	6.478847	6.087626	5.970147	6.289166	6.157791	6.728593	6.07055	6.147458	5.981115	6.075709	6.007718	6.023565	6.763227	6.035091	6.522083	7.10125	6.492965	7.061412	6.088314	7.106884	6.30477	6.020639	6.654857	6.653728	6.223861	6.10293	6.206867	5.954788	6.110401	5.951968	6.080597	5.94595	5.797101	5.876988	5.731089
ARL6IP1	9.377984	10.414341	9.189936	10.460905	10.254184	10.43753	10.38696	10.345211	10.156277	10.346497	10.324617	10.43753	9.541757	10.007853	10.196204	9.743077	10.333824	10.778661	10.76732	9.602811	9.744041	9.761861	9.956163	10.133667	10.302698	10.152206	9.779148	11.053389	10.182901	10.046934	10.177566	9.950745	10.375995	11.26886	10.281532	10.111622	9.358226	10.081128	10.992938	10.559588	10.926269	10.692235	10.35569	10.61791	10.665068	10.548406	10.388612	10.642737	10.494899
ARL6IP4	8.19932	8.541505	8.560441	8.490461	8.507794	8.361551	8.968224	8.552035	8.794353	9.050217	8.607033	8.670059	8.561081	8.638789	8.785405	8.832718	8.367028	8.516467	8.570437	9.096541	8.539849	8.781364	8.510663	8.64504	8.438063	9.087634	9.116314	8.254195	9.051729	9.170618	8.685088	8.536095	8.950439	7.461799	8.753284	8.578628	8.823551	8.483414	8.895429	9.596708	8.809326	8.730548	8.94118	8.74318	8.861995	8.978014	9.020383	8.886039	9.121461
ARL6IP5	9.709036	9.981721	10.499348	9.959279	9.998021	10.154168	10.293703	9.639416	10.420703	9.590436	9.572743	9.639416	10.225213	10.228974	10.309086	9.835835	9.938487	9.94367	9.643187	9.347784	9.726391	10.523176	9.522131	9.498388	9.085795	9.473534	10.210913	9.720057	9.167076	8.95699	8.302181	9.549824	10.038476	9.639416	9.100134	10.24027	10.396089	9.148132	9.964713	9.672898	9.531238	8.991834	8.561178	9.443882	9.392712	9.737567	9.287197	8.979541	9.113063
ARL8B	9.219196	9.006761	9.280751	9.475641	9.632291	9.292233	9.799943	9.150424	9.338046	8.969554	9.64956	9.506195	9.275375	8.996913	9.308764	8.919939	9.391965	9.604681	9.074813	8.511155	9.622442	9.506195	9.359911	9.205566	9.25857	9.0458	8.944386	9.402318	8.90182	10.398312	10.017218	10.485439	9.374976	8.470586	9.746033	9.194161	9.275375	9.574264	8.062902	9.49287	9.35056	9.147692	8.541638	8.96455	8.90182	8.385765	9.033688	9.18646	8.396659
ARMC1	7.364126	8.025812	7.802327	7.747954	7.994216	8.402293	7.937876	8.587287	8.508543	8.195833	8.694121	8.307804	8.113919	8.585082	8.183455	9.030692	9.23854	8.102141	8.847005	7.642747	7.987758	8.163441	8.379765	8.776306	8.496963	8.435015	7.893816	9.039433	8.445351	8.394655	8.730409	8.561371	8.288916	8.518975	9.39299	7.969438	7.947697	7.740635	8.546701	9.180391	8.777651	8.671861	9.095975	9.166415	9.65518	8.335706	8.637153	9.020552	9.083068
ARMC4	5.816212	6.233701	6.629037	6.179497	6.82838	7.121437	6.561378	6.191132	6.478724	6.336275	6.19423	6.010906	6.574217	6.753468	5.788214	5.826866	6.051999	6.132829	6.608738	6.736311	6.219891	6.473215	5.611555	6.55238	6.458905	6.149983	5.833785	6.632393	6.497538	6.119352	5.685412	6.06509	5.013668	5.942503	5.204099	6.34015	5.685412	6.902385	6.461613	5.920584	6.641675	6.305802	6.537599	6.852597	6.863846	7.638766	6.318359	7.161006	6.550081
ARMC6	7.213543	6.651904	6.532384	6.672422	6.787959	6.538353	6.354613	7.069947	6.849862	6.720688	6.473577	6.747	6.778247	6.548689	6.428633	6.635876	6.585482	6.178345	7.085154	7.24977	6.679621	6.608668	6.931921	6.639075	7.372745	6.460326	6.571079	6.735723	6.962296	7.119791	7.07252	6.932389	6.7246	7.005513	6.864447	6.575098	6.991922	6.515738	6.913379	7.519705	7.216519	7.042918	7.228321	7.113984	6.831522	6.873328	6.983412	7.082165	7.06181
ARMC7	6.937364	6.867037	6.367767	6.99524	7.008826	6.574776	6.783803	6.907653	6.587148	6.647054	6.585138	6.310151	6.787602	6.273756	6.231737	6.414643	6.570454	6.653352	7.307187	7.08837	6.768947	6.793874	6.941613	6.781403	6.808708	7.017921	7.040369	6.654817	6.869006	7.150551	6.703396	7.05306	6.743831	7.058408	7.049259	6.472043	6.950027	6.819773	6.759631	6.835321	6.950581	6.920383	6.736076	6.65191	6.769444	6.546961	6.313684	6.701494	7.08837
ARMC8	6.005208	6.790067	7.066304	7.023137	7.007758	8.64836	7.457411	7.221064	7.012165	7.083922	6.468032	7.833511	7.068705	7.178091	7.20488	6.740279	7.011689	6.782797	6.987089	6.292231	6.559286	6.762704	6.979278	7.117702	5.966595	7.003238	6.840894	6.646036	6.924023	6.68767	6.474955	7.044979	6.983736	6.448546	6.725017	6.785129	6.501466	6.519444	7.082456	7.356834	6.778183	7.106638	6.924899	7.158469	6.989403	6.7637	7.065324	6.812455	6.740748
ARMC9	5.727275	5.590848	6.168628	5.672317	5.701826	5.59524	5.316508	5.705987	5.541847	5.749437	5.727275	5.514579	5.717993	5.603123	5.464388	5.821618	6.255776	5.453687	6.057832	5.563152	5.677845	5.915497	6.059711	6.610647	5.976541	5.800402	5.770028	5.660753	5.623156	5.432671	5.904356	5.658578	5.659732	5.703953	6.010523	5.565376	5.614172	5.431352	5.432671	6.159772	5.552469	5.691438	5.860965	5.631107	5.659732	5.499961	5.598679	5.789464	5.541847
ARMCX1	6.453451	7.096585	8.185343	8.406612	8.187544	8.159245	8.038185	8.276991	8.851659	8.911438	8.377583	8.643239	8.248465	8.513002	8.369667	8.185343	8.216175	6.611052	8.185343	7.412434	9.012975	8.557264	8.719721	8.755492	8.402055	7.907567	8.19821	7.582285	8.667966	8.161576	8.489819	7.847393	8.149535	8.657198	7.966296	7.15304	7.776515	7.524332	8.509169	7.937898	8.014511	8.116039	8.254747	8.318942	8.528538	7.635149	8.641932	7.901911	8.267664
ARMCX2	6.981735	6.003434	7.560341	7.963311	8.670604	6.944536	7.705056	6.713771	7.994779	8.196933	8.348831	7.555574	8.265579	7.631098	7.074478	7.51445	8.533975	6.129928	8.405483	7.538985	8.624553	8.073106	8.088556	8.898223	7.871466	7.459044	7.568544	7.925588	8.828845	7.845068	8.123924	7.030313	7.736594	7.8227	7.547341	6.985596	7.603065	7.565385	7.502216	7.566089	7.394823	7.466043	7.54006	8.404383	7.639334	7.715357	7.667605	7.053776	7.846228
ARMCX3	9.098655	8.38775	9.170539	8.961582	8.946415	8.840425	8.722736	8.992054	8.812991	9.199124	8.920812	8.790719	8.985598	9.302723	8.921653	8.606236	9.3015	6.932134	8.057613	9.082819	10.038345	9.137947	9.806808	9.405972	9.273186	8.281974	8.864928	8.148542	8.808719	8.234014	8.798595	8.043033	8.324408	8.948681	8.95247	8.803782	8.60684	9.063455	8.65692	7.856123	8.538295	8.352316	7.739499	8.686136	8.142227	8.189667	8.917361	7.364062	8.278013
ARMCX4	7.051957	5.986849	5.904078	6.292844	7.016612	5.846234	5.804973	6.392201	6.280241	6.034457	6.364422	6.365037	6.350488	6.38299	6.170559	6.305017	6.158458	5.872665	7.133646	6.579521	6.295994	6.620233	7.144993	6.074149	5.997206	6.327228	6.231805	5.965403	6.369052	6.121733	6.181705	6.324613	6.104947	6.481031	6.118146	5.89149	5.954281	6.495834	6.373562	6.820106	6.485409	5.832065	6.176478	6.003228	6.207035	6.065135	5.800615	6.509695	5.915349
ARMCX6	9.261582	8.366222	8.693691	8.583277	8.636323	8.472113	8.669944	8.634605	8.948945	8.845129	8.822076	8.422904	8.716367	8.9598	8.759435	8.495102	8.642106	7.724517	6.743754	8.44951	8.972703	8.714054	8.642106	8.678005	8.561559	8.506955	8.71562	8.485692	8.720309	8.405296	8.48701	8.005883	8.472905	8.758791	8.605264	8.524132	8.524132	8.600113	8.796866	8.352325	8.967476	8.694606	8.333982	8.680306	8.789281	8.84851	8.810657	9.108981	8.738495
ARNT	6.886876	7.149354	8.264795	7.208555	6.994684	7.18822	7.306706	7.184645	6.856623	7.299627	7.19407	7.306461	7.184097	7.213493	6.992878	6.988111	7.38417	6.982523	7.543427	7.0103	7.392233	6.919749	7.174254	7.050355	6.937522	7.094068	7.102941	6.984995	6.899773	7.154732	7.22947	7.295423	7.215518	6.916786	6.76267	7.017518	7.019303	7.903074	7.374308	7.132344	7.235307	7.496476	7.08758	7.289866	7.718153	7.21147	7.449726	7.425148	7.392845
ARNT2	6.411235	6.743642	6.608614	5.740501	6.772262	6.06117	6.042076	6.467821	5.781258	6.027713	6.278017	5.966912	6.187266	6.335215	5.716626	7.99221	6.736422	6.646297	6.123685	5.610625	8.937392	6.367202	7.216596	6.009051	6.784939	5.896652	5.992665	6.490384	5.955615	6.541459	5.925366	5.71976	6.706627	5.744231	6.166806	5.834776	6.105427	5.704993	6.135304	6.685665	6.406489	6.668743	6.296383	7.029703	6.577931	6.335938	6.706627	6.710445	6.337196
ARNTL	6.436581	6.893488	7.428722	7.031171	6.496229	6.762199	6.750319	5.865732	5.894522	6.566741	6.548521	6.678412	6.242036	6.766393	6.164037	7.658285	6.280775	6.614078	5.994617	6.645025	7.627323	5.99556	5.864793	7.038673	6.234512	5.66821	6.085468	5.850432	6.547569	5.90069	5.46569	5.5721	6.017119	6.327694	6.147246	6.045616	6.544054	6.170034	6.110945	5.657669	6.862027	6.197463	6.172754	5.983876	6.174639	5.88084	5.993187	6.492047	6.477035
ARNTL2	4.954073	5.481522	5.758795	5.131793	5.019208	5.181284	5.747106	5.360455	6.527504	5.104227	6.763357	4.92858	5.18946	5.525471	5.306367	5.664355	5.246663	6.555059	5.005623	5.274368	7.009274	5.472103	5.16675	5.877201	5.307863	4.911347	5.438426	5.194167	4.919333	5.028623	4.951937	4.990281	5.15445	6.619406	5.129631	5.231922	6.125561	5.118961	5.164405	4.931618	5.024267	5.09064	5.015158	5.020324	5.124141	5.041022	4.760468	5.00815	4.989597
ARPC1A	6.294658	8.361828	7.23269	8.03668	7.625199	8.439534	7.689955	9.119497	9.316982	8.603039	8.239108	8.59088	8.229272	7.674612	7.632484	8.396692	8.045478	7.241911	8.337239	8.803473	8.028966	7.368497	7.463564	8.870945	7.701426	8.315894	8.022794	9.580456	8.286757	8.396692	7.273558	7.401773	8.207584	8.826767	8.109532	7.636573	8.880914	8.520984	8.738608	7.796598	8.436718	8.435139	8.340212	8.488157	8.763115	7.950578	8.206105	9.04766	8.375242
ARPC1B	9.96609	9.760903	9.033033	9.884241	7.974172	9.814384	9.637021	9.482101	9.260776	9.709839	9.538129	9.492721	9.629161	8.184369	9.604698	9.226785	9.420701	8.93916	7.613938	9.486243	10.089035	9.146462	8.853699	9.933937	8.138582	9.763745	10.038187	9.129141	9.060325	8.805127	9.28768	9.270021	10.060642	9.933937	8.30896	9.82444	10.235936	9.682961	8.295573	8.860826	8.265517	8.352223	8.540222	8.220748	8.515773	9.044826	8.382026	8.306728	8.105105
ARPC2	10.882304	10.725229	10.398188	10.643516	10.309869	10.635177	10.404334	10.061312	9.940992	10.620519	10.760205	10.601761	10.542827	10.100783	10.605445	10.219986	10.36655	10.498707	10.033654	9.685676	11.215134	10.736494	10.349285	10.360429	10.616613	10.174483	10.413648	9.677642	10.102691	10.010275	10.732648	10.138598	10.672593	10.340417	10.664855	10.605445	10.695345	9.584654	9.907506	10.258577	9.810754	10.124307	9.989121	10.063462	9.797434	10.072156	10.119787	9.580293	9.759087
ARPC5	10.309989	10.33908	9.953488	10.23463	9.840603	10.182223	9.71868	9.776633	9.43178	10.249233	10.075958	10.167588	10.015586	10.242183	10.419938	9.921146	10.238671	9.857186	9.947557	9.692601	10.498946	10.216607	11.678354	10.121724	9.617527	9.552686	9.538577	9.738765	9.505642	10.283142	9.617527	9.560218	10.374955	10.562368	10.238671	10.346885	9.811603	9.965139	9.260305	9.50919	9.552686	9.306707	9.058091	9.304065	9.496611	9.132121	9.505642	9.411068	9.256494
ARPC5L	9.443595	9.294945	8.017457	8.090034	7.557394	8.058985	7.961587	8.17595	7.876317	7.789672	8.584184	8.410882	8.361471	7.800827	8.079636	8.033587	8.023796	8.868457	7.775408	8.902819	8.384883	7.877336	7.786479	7.829354	8.252295	7.728226	8.227781	8.516772	8.511654	8.027262	7.579688	7.568748	8.440989	8.825298	8.671566	8.464534	8.857728	8.787559	7.791649	8.19387	8.247701	8.33831	8.573217	8.170457	7.782049	8.325887	8.007072	8.20519	8.012229
ARPP19	7.331793	7.391738	7.370505	7.513049	7.652047	7.891885	6.651249	7.1002	6.951616	7.524688	9.157087	7.669075	7.456843	7.849549	8.641419	8.107328	8.646961	10.024957	7.644891	7.48999	8.009938	7.843722	7.708016	7.473591	7.749716	7.14424	7.246087	7.975727	8.295413	7.326577	7.503267	7.681978	7.891885	9.311265	8.094441	8.181274	8.202225	8.056122	7.073425	6.55424	8.515475	8.22467	8.155638	8.251051	8.461909	7.786833	7.898713	7.980445	8.382516
ARPP21	5.876659	5.505445	5.640172	4.893938	4.587113	5.227739	6.030614	5.357191	4.912285	5.666924	5.251212	5.391207	5.89177	5.184349	7.205169	4.940213	4.83876	6.15692	5.15998	5.507879	5.279342	5.246267	8.244635	5.201056	5.575093	5.180979	5.645028	5.503098	5.468556	4.701962	4.912285	5.397129	5.436345	5.637904	5.577358	5.645028	5.054774	4.542363	5.266783	5.075598	5.676641	5.537246	5.173466	5.324259	5.281941	5.316354	4.927648	5.070427	5.600393
ARR3	6.17788	5.942617	6.251176	6.029884	6.170953	6.089917	6.059784	6.207682	6.160253	5.945846	5.865183	5.951645	6.127368	6.448695	5.792233	6.175093	5.750005	5.87122	6.28016	6.166774	6.146376	6.120905	6.004927	6.085717	6.406362	6.072687	6.14078	6.232885	6.131373	6.150194	5.946474	6.149513	5.942266	6.362131	6.2606	6.000958	5.946881	6.183447	6.080679	6.167113	6.327184	6.27065	5.946881	5.910611	5.995873	6.087065	5.684124	6.220595	5.989952
ARRB1	7.334423	7.225126	7.136507	7.392165	7.407447	7.262894	6.964735	7.092693	7.6728	7.179727	7.140921	6.946121	7.269196	6.993508	7.042601	7.247049	6.93471	6.794554	7.872531	7.786246	7.162677	7.181694	7.011857	7.185712	7.218806	7.738486	7.010255	7.380112	6.719686	6.716801	7.442286	7.656244	6.998936	6.981812	6.688876	7.260431	7.627094	7.315159	7.684755	6.80528	7.577193	7.630361	7.98212	7.548905	7.44031	7.201057	7.553161	7.995698	7.540039
ARRB2	9.1597	8.260182	8.208363	8.533766	7.173901	8.493133	8.333981	7.949765	7.938033	8.0014	7.828065	8.588583	8.20123	7.603999	8.364855	7.78126	7.865149	7.964517	7.835092	8.319501	8.684667	8.041866	7.867768	8.420767	7.792672	7.498513	8.668168	7.182169	8.400403	7.927981	7.145547	8.140747	8.596889	8.275426	7.510819	8.21588	8.732007	7.592633	7.56217	7.386937	7.660034	7.556571	7.299946	7.513674	7.425309	7.340467	7.182311	7.246561	7.698178
ARSA	8.16052	7.747612	7.371297	7.997289	7.162217	7.368476	7.837426	7.22275	7.702024	7.96767	7.56375	7.726764	7.848991	7.660892	7.348375	7.516693	7.42671	7.222023	7.502378	7.735325	7.665507	7.601129	7.233518	8.234151	7.245202	7.676857	8.786852	7.174703	6.991998	7.076158	7.661681	7.253816	7.748913	7.27632	7.509856	8.064908	7.766332	7.685594	7.614025	7.260206	7.714822	7.845838	7.36331	7.777346	7.319089	7.56375	7.322917	7.655876	7.632056
ARSB	6.078996	5.984037	6.963352	6.709996	6.064445	6.380625	6.032615	6.263707	6.823319	6.283442	6.297047	6.64939	6.437977	7.582526	5.886292	6.464055	6.461241	6.06398	5.920936	5.900712	6.379673	6.489654	6.091493	6.353063	6.298447	5.798631	6.244206	5.935239	5.925102	5.895573	6.327333	5.846589	6.239442	6.258437	6.594067	6.241389	6.360681	6.044323	5.966923	5.916268	6.134667	5.605983	5.594118	5.523819	5.755897	6.024058	5.451172	5.696361	6.060704
ARSD	6.769417	6.814921	6.827201	6.653093	7.549199	6.465806	6.914014	6.629018	6.527491	6.540325	6.522104	6.465806	6.705283	6.494739	6.323187	6.401732	6.233758	6.383934	7.365207	6.812097	6.719868	6.457449	6.66186	6.414496	7.587119	6.092432	6.549821	6.646084	7.00082	6.939889	6.701492	6.680353	6.804575	7.059266	6.515661	6.909215	6.524329	6.569189	6.613928	6.915413	6.709836	7.156853	6.604306	7.230428	6.968404	6.676506	6.687381	7.017871	6.574578
ARSE	6.510247	5.837095	5.692598	5.599935	6.746259	5.683493	5.243751	5.923945	5.902791	5.430895	6.332464	5.898049	5.876548	5.711658	5.850218	6.069179	5.93846	6.077317	6.404777	6.247643	5.697034	6.019356	5.743629	6.568698	7.342406	5.895728	6.431107	5.795773	6.159854	5.672636	6.02978	5.70853	5.702358	6.270619	6.814702	5.734861	5.577766	5.427408	5.905299	6.226833	6.390494	6.266168	6.366128	5.900493	5.854259	5.814452	5.320111	6.198011	6.186064
ARSF	6.63802	6.085338	6.220059	6.057845	6.29126	6.011249	6.239713	6.090386	6.319168	6.087871	6.060845	5.988294	6.152667	6.130002	5.989057	5.870006	5.920136	5.961671	6.408689	6.420772	6.184631	6.272174	6.047037	6.238441	6.238023	6.218009	6.080615	6.217182	6.129565	6.006837	5.736564	5.639521	5.620548	6.447073	6.365806	6.233799	6.228167	6.010014	6.311932	5.999532	6.422429	6.019872	6.027787	6.160831	6.252288	6.14782	6.229143	6.544714	6.210429
ARSJ	4.861682	5.213597	5.316518	4.982829	5.130212	5.255338	6.013301	5.130813	5.540352	5.174371	5.898317	5.210025	5.223662	5.386557	5.15653	6.399331	5.445525	6.658271	5.130813	5.030017	5.838151	5.599594	5.89135	5.570626	5.086036	7.212921	5.145377	5.457016	5.884398	5.521002	5.440168	5.400824	5.357042	5.302683	6.012387	5.354447	5.56217	5.228396	5.606861	6.187001	4.719006	4.86038	4.913863	4.935739	4.940039	5.280185	5.011216	4.922231	4.946173
ART1	6.672499	6.207186	6.168472	5.842878	6.042755	6.507069	6.386683	5.973707	6.260717	6.148264	6.257151	6.152593	6.309178	6.452363	6.045099	6.031856	5.991202	6.058548	6.136082	6.389615	6.133238	6.286405	5.80691	5.921059	6.281541	5.87778	6.136082	6.417722	6.355703	5.84511	5.912742	5.955238	5.707268	6.117717	6.188585	6.8684	6.13461	6.401728	5.974232	6.131945	6.633511	6.199064	6.014288	6.127864	6.268406	6.158064	6.090304	5.971692	6.199528
ART3	5.319405	4.89571	4.90093	4.570072	4.497431	4.844165	4.665316	5.011568	4.834231	4.926364	5.036146	5.050295	4.894554	4.654412	8.524644	4.961175	5.119253	6.100894	4.565794	5.777557	4.894554	4.977856	5.02775	5.251179	5.113149	4.944396	5.003678	5.048295	5.114028	5.281812	4.924072	5.155186	4.565794	5.432062	5.29238	5.16303	5.184002	4.772752	4.848375	4.742528	5.139954	5.15224	5.44693	5.65876	4.988261	4.951115	4.793361	4.846167	4.926364
ART4	4.670704	4.913161	4.530566	4.537057	4.4069	4.467627	4.503991	4.257244	4.597274	4.278022	4.949156	4.518809	4.3486	4.658079	4.819055	4.730696	4.745198	4.611822	4.484724	4.716901	4.732375	4.800947	4.73393	4.620947	4.763268	4.726577	4.338587	4.443366	4.602775	4.448084	4.808242	4.7641	4.900559	4.909023	4.623735	4.559859	4.592866	4.381577	4.557179	4.837026	5.231499	4.768414	4.874424	4.72083	4.512213	4.68055	4.170753	4.617177	4.385843
ARTN	7.334046	6.528786	6.811661	6.787414	6.353138	6.64068	6.540689	6.675919	6.841271	6.92762	6.90953	6.585167	6.684018	6.781068	6.714546	6.766666	6.20576	6.741725	7.120102	7.540237	6.958929	6.905064	6.387109	6.606954	6.452663	6.578316	6.34403	6.928983	6.834632	6.628524	6.404302	6.414561	6.422762	6.448474	6.701419	7.185997	6.798455	6.433906	6.654155	7.046059	6.823138	6.572168	6.390639	6.819561	6.248391	6.276144	7.313557	6.932328	6.558275
ARVCF	8.853831	7.744931	7.964535	7.924872	8.043115	7.615803	7.886096	7.900426	7.938719	7.467615	7.882224	7.576874	8.058827	8.255007	7.828955	7.651777	7.640377	7.496732	7.909102	8.083612	8.143494	8.182929	7.943294	7.855514	8.165448	7.936137	7.678811	8.04173	8.328388	8.185134	8.189094	7.787512	7.842057	7.912505	8.24596	7.651777	7.904582	7.954937	7.994876	8.076237	8.540526	8.247599	8.173806	8.118	8.225927	8.16914	7.759031	8.669919	7.912505
ASAH1	8.891135	8.428236	8.952524	9.024072	8.288061	9.296159	8.523151	8.678838	8.522622	8.886342	8.765705	8.996527	8.96526	7.496349	9.009117	8.608976	8.684194	8.572699	8.098404	7.92119	8.429284	8.810707	8.379394	8.563714	7.834901	8.313392	8.820664	7.909383	8.436055	8.308944	8.367391	9.224164	8.790729	8.047449	8.011214	9.089741	8.667448	8.543203	8.325362	8.212974	9.628226	9.262264	8.646283	9.514179	9.969785	9.150288	8.703769	9.657021	9.157165
ASAP1	7.988635	8.908111	8.406512	8.545494	8.9522	8.156823	7.648147	8.617938	8.116748	9.054976	8.650592	8.729349	8.468424	10.422769	8.037498	9.230763	9.207728	8.512332	8.5388	8.224337	8.608489	8.333162	9.129051	8.028301	9.361206	8.110883	8.127611	8.892333	8.61067	8.519771	9.100797	8.924903	8.57951	8.354178	8.502984	8.409894	8.689331	8.321603	8.486003	8.809827	8.018524	8.130669	8.844426	8.201757	8.523121	8.360587	8.22562	8.065918	8.319238
ASAP1-IT1	7.288728	7.553896	6.892106	7.465365	7.140674	6.83708	6.482627	6.811784	6.286023	6.807822	6.613322	6.711709	6.457865	8.013167	6.349605	6.66591	6.757306	6.5207	6.412715	6.490188	6.770598	6.871015	7.167468	5.970715	6.201733	6.395951	6.135883	7.330588	6.151756	6.28988	6.476308	6.151756	6.054937	6.086617	6.20061	6.756122	6.479093	6.954281	6.513392	6.681529	6.540242	6.131993	6.214407	5.93189	6.655448	6.90732	6.38432	6.42334	6.513392
ASAP2	5.49775	6.737375	8.071559	8.075267	8.028556	7.778218	8.765883	8.216895	8.403545	8.818869	8.09108	9.015632	8.746014	6.818496	7.897517	8.138779	7.504546	8.299225	7.196786	8.611293	7.8807	8.413208	8.815028	7.917822	9.256372	8.531456	8.10639	7.485918	8.249677	8.236499	7.988065	8.699327	8.15848	8.551202	7.447156	7.107386	7.942999	7.930869	8.51734	7.787863	7.134531	7.728969	7.256259	7.136336	7.894784	7.684712	8.283853	7.200002	7.034004
ASAP3	7.276316	7.372756	7.588366	7.821123	7.691187	7.988373	8.488892	8.610789	8.641382	7.854258	6.917879	7.826181	7.855129	7.407114	7.330581	7.175127	7.466468	7.529418	7.209045	9.308906	7.082705	7.621201	7.637109	7.810582	8.293512	8.32021	8.030555	8.201769	8.71475	8.229035	8.795555	8.185626	7.997694	8.163889	7.236948	7.524161	7.191577	8.829171	8.77493	9.304956	7.774026	7.725609	8.001643	7.587973	7.619996	7.706714	7.740338	7.555889	7.755983
ASB1	6.859097	7.069596	6.660909	6.619528	6.786824	6.722913	6.986214	7.894409	7.009258	6.364098	6.604002	6.559514	6.618637	6.6974	6.496216	6.652013	6.685972	6.596748	7.072579	6.719367	7.351558	6.66525	7.188015	6.510768	7.86869	7.024212	6.559514	7.090333	6.628088	6.505766	7.095342	7.335417	6.567404	6.276468	7.205511	6.523054	6.728264	6.416901	6.472697	7.732641	6.969086	7.117841	6.976034	7.152301	7.05865	6.635455	7.48106	7.150209	7.360474
ASB13	7.529751	6.995342	7.111313	6.987031	7.229048	7.17962	6.804076	7.098718	7.267251	7.115077	6.934048	7.380934	7.155261	7.541078	6.973653	7.032304	6.471882	6.589165	6.906231	6.841588	6.648144	7.145348	6.551422	7.298267	6.418614	6.86211	7.515443	6.904542	7.125762	6.950222	7.799214	6.974666	7.253924	6.607612	6.770679	7.155628	7.009183	7.193937	7.169632	6.518091	7.575538	7.417796	8.12643	7.664199	8.266872	7.76998	8.047836	7.958415	7.541888
ASB4	4.51266	4.686014	4.613984	4.728778	4.90242	4.843303	4.737647	4.650332	4.613984	4.709339	4.533816	4.652067	4.650332	4.411204	4.411204	4.568948	4.514777	4.543612	4.550914	4.994864	4.849177	4.619626	4.229596	4.768494	4.814034	4.798235	4.545429	4.635234	4.657692	4.419607	4.591781	4.549186	4.664873	4.478283	4.735613	4.518468	4.531764	4.794527	4.581604	4.61217	4.625736	4.529675	4.5166	4.746801	4.657692	4.676276	4.657692	4.792733	4.752054
ASB6	7.812068	7.557988	7.575314	7.318417	7.163186	7.158188	7.331805	7.312781	7.209791	7.337714	7.556072	7.364422	7.141164	7.209791	7.304673	7.433502	7.167232	7.400609	7.962328	7.958447	7.449305	7.372037	7.396112	7.384522	7.42228	7.42974	7.281217	7.585561	7.460379	7.146545	7.053472	7.095018	7.397093	7.445565	7.290882	7.52888	7.794616	7.641974	7.111044	7.76185	7.328987	7.439166	7.354508	7.215763	6.920729	7.154263	7.256845	7.384522	7.22409
ASB7	6.111677	5.452966	5.507097	5.773523	5.218745	5.55192	5.27439	5.898044	5.513416	5.272857	5.39871	5.633108	5.530763	5.735708	5.45794	5.726109	5.595806	5.659218	5.416672	5.880772	5.566547	5.862962	5.533441	5.604269	5.433088	5.828126	5.43484	5.554485	5.46462	5.605583	5.208874	5.520712	5.452966	6.135268	5.83361	5.436914	5.484016	5.591258	5.5477	5.136624	6.094846	5.592489	5.353816	5.684893	5.829913	5.553779	5.39379	5.671285	5.874863
ASB8	7.584833	6.972168	7.325154	7.051144	6.992802	7.081802	7.076399	7.072881	7.359159	7.307279	6.825871	7.171353	7.232811	7.065805	7.592069	7.192098	7.268501	7.13173	6.917742	7.484551	7.14468	7.421648	7.353653	11.175961	7.086448	8.623354	7.860474	7.401622	7.499597	7.674148	7.112407	7.459611	9.091456	7.478732	7.523956	7.317874	7.29321	6.898423	7.264023	7.500846	7.468623	7.381128	7.05578	7.559725	7.172811	7.128016	7.118935	7.280584	7.198932
ASB9	4.911191	4.905153	4.901522	5.057713	5.487797	5.207005	4.826827	5.458949	5.108895	5.118952	4.868162	5.392709	4.84731	5.029136	5.061611	5.65797	5.050402	4.899682	4.785445	4.711882	4.891236	5.199866	5.356507	5.572994	4.649268	5.524834	5.193663	5.083785	4.84731	4.889123	5.620906	5.243947	5.109624	4.944705	4.790954	5.042749	4.984063	5.062976	4.965707	5.015308	4.979204	5.173703	4.878648	5.062976	5.411678	5.720829	5.083058	4.682348	5.021247
ASCC1	7.1034	7.129127	7.632196	7.576984	7.500315	7.682681	7.797961	7.290095	8.388285	8.260786	8.179262	7.896697	7.967269	8.356958	8.001721	7.385505	7.970791	7.628846	7.690663	7.236521	7.597421	7.494851	7.97212	7.99408	7.378708	7.771701	8.512761	8.210396	7.976529	7.526209	8.805017	7.38709	7.774208	8.306418	6.84366	7.717887	7.238338	7.328189	7.893587	7.593946	7.731086	7.195118	8.075661	7.743105	7.862754	7.666631	7.461739	7.859897	7.40759
ASCC2	6.248945	6.782441	6.423576	6.867544	6.380698	6.950176	6.574149	7.196176	6.588157	6.567096	6.870346	7.144994	6.931132	6.263548	6.737488	6.908869	6.497185	6.424471	6.891369	7.631029	6.528923	6.681059	6.682764	6.788374	6.446775	6.978329	7.396389	6.502476	9.544051	7.244392	7.086169	6.866061	7.016805	6.704971	6.949028	6.474227	7.09623	7.101378	7.050726	7.348805	7.143852	7.226546	6.972326	7.262509	6.88487	6.964887	6.94932	6.922551	7.076256
ASCC3	7.290846	7.682006	7.886295	7.685272	7.336041	7.936099	7.474638	7.08752	7.382215	7.838324	7.844515	8.338664	7.717198	7.630891	7.656816	7.47744	8.328542	9.143706	7.323113	7.529394	8.941301	7.325871	7.510788	8.612456	7.509114	7.480158	7.362197	8.351589	7.730876	7.951056	9.826681	7.750697	7.834263	7.797997	7.288612	8.188267	8.117846	7.616874	7.589693	7.710026	7.149765	6.903029	7.327013	7.406978	6.934309	7.484224	7.237679	7.106723	6.064039
ASCL1	5.39474	5.16121	5.23064	5.239618	5.312047	6.544804	5.332095	5.204892	5.594751	5.097148	5.104352	5.053617	5.264163	5.130746	5.095175	5.169714	5.045486	5.040657	8.444268	5.554824	5.226218	5.30031	5.350615	5.119157	5.207152	5.180526	5.136858	5.209887	5.142452	4.987812	5.009643	5.211547	5.021781	5.150209	5.178266	5.303358	5.177354	5.309054	5.113061	5.129333	5.167477	5.103921	5.076033	5.096151	5.152872	5.301655	5.195815	5.172469	5.124807
ASCL2	5.040159	4.833955	4.741397	5.563743	4.7582	4.833955	5.132693	4.783729	4.763172	4.937034	4.837737	4.813753	4.872782	4.933066	4.685258	4.880408	4.770896	4.745942	6.259877	4.718883	4.801004	4.723306	4.577819	4.754509	4.780016	4.589299	5.06016	5.083249	4.96214	4.821895	4.950441	4.947054	5.072175	4.781872	5.030506	4.780016	4.943703	4.695329	4.685258	4.891449	4.611343	4.833955	4.96967	4.796954	4.639107	4.865014	4.868889	5.019317	4.899071
ASCL3	5.659284	5.16775	5.53553	5.459366	5.282848	5.689524	5.482283	5.443054	5.479968	5.193805	5.539977	5.244568	5.574489	5.584939	5.328886	5.385756	5.353147	5.542185	5.257803	5.395377	5.519777	5.3983	4.994671	5.703996	5.556051	5.247941	5.727982	5.441086	5.294843	4.996101	5.297081	5.539977	5.041522	5.607961	5.4256	5.868103	5.216153	5.321759	5.553756	5.282848	6.107048	5.623715	5.271241	5.74091	5.669541	5.814365	5.573648	5.498199	5.739202
ASF1A	4.885672	6.818141	6.05984	5.802664	6.322686	6.151055	6.751949	5.81275	5.767957	6.474672	5.396628	6.337264	6.210063	5.568351	6.956078	6.924665	6.471068	7.418423	6.361406	6.047852	6.273428	6.3585	6.333572	6.21643	6.329259	6.233049	6.179297	7.287721	7.70503	8.423087	5.892293	6.287988	6.454211	7.142033	6.398653	5.880064	6.855586	7.067874	6.062963	6.711869	6.579138	5.482223	7.096576	6.921348	6.690995	5.773461	6.711025	6.171081	5.578785
ASF1B	7.139979	7.619017	7.100496	7.50434	7.223391	7.31869	7.29228	7.75516	7.624607	7.431287	7.350866	7.340024	7.54143	7.894191	7.14246	7.08819	7.362894	7.905989	8.726457	7.598522	7.33648	7.062415	7.47501	7.666008	7.691765	7.418949	7.545004	8.536801	7.410052	7.914234	7.470933	6.684904	7.158159	9.161404	7.501353	8.001958	7.238287	8.027986	7.529623	8.389166	7.309973	7.039564	7.038849	7.157422	7.315104	7.14246	6.913901	7.065826	7.485447
ASGR1	6.91207	6.599735	6.63645	6.766861	6.857028	6.680005	6.612313	6.821779	6.488589	6.578832	6.408072	6.61658	6.184448	5.942603	6.693107	5.834224	6.092889	6.483704	7.251505	6.725182	6.51217	6.060672	6.730429	6.751502	6.520165	6.469889	6.440174	6.97682	6.689907	6.192236	6.804915	5.639712	6.562081	6.018302	6.478442	6.884844	6.761897	6.143252	6.54939	6.943713	6.071824	6.623374	6.838031	6.696163	6.387823	6.254731	6.84698	7.042768	7.021219
ASGR2	7.497685	6.111736	6.388852	6.222356	6.203573	6.158008	6.315966	6.383192	6.412499	6.216747	6.478049	6.582193	6.401344	6.595989	6.389556	6.193181	6.053854	6.212821	6.604336	6.818701	6.557591	6.594438	6.404689	6.298759	6.212119	6.262051	6.674801	5.925472	6.818325	6.285427	6.369116	6.386399	6.566826	6.486693	6.416995	6.248494	6.528891	6.202962	6.209622	6.589932	6.726701	6.669107	6.591051	6.183101	6.431379	6.286455	5.979863	6.31521	6.153517
ASH1L	7.831222	7.660021	8.050326	7.340553	7.740902	7.455178	7.630143	7.51284	7.423122	7.286151	7.431173	7.381442	7.219999	7.525337	7.453575	7.297847	7.522296	7.668529	8.163267	7.862864	7.624397	7.557645	7.542356	7.587769	7.835638	7.486549	7.498452	7.783424	7.584781	7.395976	7.409721	7.586997	7.309587	7.897303	7.641318	7.840638	7.551503	7.886381	7.89051	7.243378	7.854565	7.735189	7.708846	7.765693	7.78714	7.47259	7.124495	7.951072	7.723754
ASH2L	8.92849	9.316939	9.019615	9.261198	9.431564	8.981682	9.429038	9.463317	9.563353	9.096744	8.408851	8.958793	9.132345	8.683823	8.995438	9.086988	9.11546	9.42501	9.248352	8.71196	8.915773	9.127903	9.290705	9.134642	9.244806	8.946609	9.208968	9.88489	9.038711	9.224404	10.253646	8.715679	8.731941	9.477705	8.923815	8.895455	8.946609	9.346378	9.214527	9.299237	9.086524	9.450237	9.951573	9.522102	10.005335	9.664819	9.571354	10.163715	9.295817
ASIC1	6.789132	6.507668	6.487067	6.971336	6.880116	6.960802	6.640599	7.281811	7.719411	6.88927	6.423446	6.874654	6.826254	6.870508	6.674464	6.376143	6.352594	6.693343	6.651685	6.801221	6.30081	6.686331	6.490522	7.287852	6.872782	7.838217	7.767039	6.438177	6.939519	7.07316	7.045758	6.606035	6.322416	6.331688	6.215831	6.541886	6.546291	6.527665	7.047571	7.425477	6.643598	6.574029	6.908574	6.736831	6.74652	6.803803	6.695218	6.762059	6.63564
ASIC2	6.465977	6.375588	6.473185	6.317637	6.353973	6.140942	6.030595	6.146033	6.266281	6.066693	6.116824	6.23326	6.567853	7.325069	6.304059	6.183671	6.402841	6.126047	6.550972	6.380315	6.325818	6.35225	6.196311	6.462888	6.687543	6.084023	6.246741	6.381483	6.03373	6.144829	6.066693	5.925892	5.741205	6.241989	6.360111	6.462314	6.324585	6.433682	6.398814	6.167736	6.275674	6.354631	6.536741	6.319532	6.174819	6.300973	6.376782	6.771273	6.577589
ASIC4	6.931927	6.54056	6.532595	6.386581	6.396997	6.304365	6.499387	6.479812	6.474527	6.360796	6.368242	6.558487	6.433177	6.42847	6.294868	6.222728	6.253922	6.170598	6.430494	6.938497	6.535324	6.747761	6.403099	6.234935	6.42793	6.142374	6.156397	6.408791	6.503977	6.203646	6.396184	6.221294	6.188539	6.678567	6.438789	6.776533	6.469622	6.552808	6.49703	6.361445	6.669649	6.254306	6.478262	6.438789	6.446232	6.493713	6.296772	6.79205	6.441486
ASIP	6.770093	6.800067	6.583626	6.276568	6.069417	6.546988	6.634945	6.231767	6.771062	6.479318	5.880464	6.634945	7.184682	6.027029	5.950389	6.421631	6.462814	6.021514	7.11004	8.060288	5.947441	6.426942	6.465383	6.491782	6.786586	6.327936	6.512831	7.303235	6.241207	5.738854	6.613268	6.333056	5.003278	6.553039	6.306849	6.387877	6.648362	6.809509	7.249859	5.299761	6.126174	6.356105	5.774952	6.100361	6.358775	6.520664	6.857021	6.967712	6.697492
ASL	6.980401	6.887768	6.82121	6.639618	7.147378	6.761455	6.393751	6.665461	6.693368	6.616479	6.875239	6.3889	6.631814	6.321652	6.690892	7.858353	6.93555	6.539633	7.307126	6.655192	7.156436	6.775188	6.332473	6.944433	6.603746	6.774156	6.779177	6.795173	6.495317	6.506154	6.80063	6.565655	7.12685	6.875239	6.383144	6.813454	7.110413	7.146354	6.883102	7.079362	6.855382	7.309007	6.722255	6.917051	6.488045	6.92049	6.943345	6.997007	6.902093
ASNA1	7.685973	8.479059	8.077304	8.586214	8.11221	8.323025	8.500655	8.194259	8.32364	8.839175	8.145625	8.230603	8.515367	8.236526	8.290523	8.823272	8.410228	7.929602	8.585513	8.814676	8.479609	8.304195	8.501708	8.524596	7.919419	8.172369	8.51644	9.259009	8.712408	8.792133	7.778611	8.296814	8.437916	9.322015	8.306241	8.451827	8.53032	8.210141	8.340642	8.762989	8.765504	8.650345	8.079436	8.74822	8.15471	8.116263	8.000128	8.663691	8.629953
ASPA	4.613803	4.859488	5.070713	7.309158	7.302527	8.472308	7.118911	8.631537	8.320966	8.805087	4.189123	8.081739	8.199986	7.33556	7.639559	4.008794	6.276491	3.995039	4.226042	4.011071	4.053075	5.53878	7.219419	4.735142	4.910985	8.176242	8.477169	5.424443	6.69609	8.651762	7.241316	7.037002	6.359515	5.048717	4.07745	7.626932	4.703343	7.186808	8.879975	6.90712	6.81667	5.949916	6.253347	5.699275	6.061463	5.926853	5.510705	6.043453	6.435816
ASPH	5.916812	6.416539	6.977813	6.937696	6.878662	7.931479	7.104712	7.258302	7.526569	7.136655	7.327496	7.59467	7.239317	7.856566	6.746029	7.269069	7.159069	6.929426	6.190012	6.780996	6.921624	7.062911	6.796397	7.026504	6.538646	6.916274	6.873191	6.878289	6.980292	7.375193	7.330171	7.288338	6.931152	7.156999	7.376319	6.786206	7.331167	6.873894	7.92328	6.996588	7.108981	7.158411	7.20963	7.353246	7.554898	7.483862	7.060767	7.201572	6.753333
ASPHD1	6.422828	6.169423	6.61632	6.249646	6.030954	6.427309	6.283196	5.865926	6.027532	6.423492	6.549358	6.545527	6.250052	6.323188	6.241806	6.2704	6.032164	6.313706	6.292672	6.685494	6.506083	6.299662	6.373991	6.872239	6.178068	6.220148	6.000553	6.288574	6.295004	6.42193	6.26137	6.159561	6.272237	6.342592	6.821206	6.215326	6.136363	6.240605	6.092693	6.495547	7.568277	6.53415	8.256052	7.005361	7.008694	6.470758	6.347122	6.834699	7.14904
ASPM	5.368721	6.300313	5.232077	6.912187	5.383664	6.162014	6.022754	7.358033	7.152734	7.268986	7.768268	6.058312	5.630213	7.307719	5.804291	6.987507	6.929177	8.307868	8.391207	6.72954	6.912515	5.864017	6.999009	6.974973	7.768268	7.20083	5.544558	9.275821	6.581754	7.379409	7.562734	5.32054	6.363325	8.09367	7.29681	6.147405	6.286616	6.928518	6.831206	8.607556	5.4737	6.136716	6.037768	5.843414	5.808031	5.83229	5.647378	5.203303	6.288788
ASPN	9.120319	6.01724	11.058315	6.934764	9.840866	8.71709	8.430558	5.807497	10.715263	5.050192	7.210759	7.682576	10.552965	11.156088	7.68618	11.438429	9.054854	8.227972	5.007063	7.786264	9.163773	11.261009	10.427017	7.812808	8.212052	11.058315	8.182649	10.932046	5.036175	7.653583	12.576339	7.957957	10.641934	7.696087	10.268768	5.096224	7.125569	5.113047	7.060129	9.169169	5.568813	6.312427	9.869478	9.365828	8.735368	11.261009	10.824732	6.932737	7.305878
ASPSCR1	6.292386	6.8272	6.925475	6.337443	6.657699	6.649652	6.824206	6.846342	7.012011	6.88708	6.417842	6.51588	6.954195	7.414632	6.713142	6.933414	6.804732	6.296328	7.318113	7.098756	6.693034	6.474076	7.28619	7.392058	7.51064	7.629922	7.305761	6.650707	7.527395	7.514518	7.476282	6.88593	7.173229	7.148467	7.18009	6.569394	6.743561	6.944251	6.8179	8.215954	6.833961	7.636472	7.933954	7.175632	6.458124	6.883235	6.708353	6.808859	7.197141
ASRGL1	8.025397	7.042046	6.687555	6.97642	7.092632	6.711743	6.130242	6.583624	6.270133	6.873169	6.693152	6.661441	6.531728	6.168716	6.434298	5.926705	6.559679	6.379133	6.476919	6.689205	6.946001	6.761854	6.773089	6.714278	5.854629	6.682994	6.908816	6.336147	6.21603	6.466661	6.098488	6.387051	6.958507	6.550059	6.653738	6.769944	6.424443	6.646897	5.815673	5.805279	6.556982	6.452759	6.188201	6.330537	6.594503	6.045425	6.072316	6.167136	6.32249
ASTE1	7.674179	7.113961	6.85334	7.280655	6.980118	6.809121	7.489496	7.340986	6.87306	7.257076	6.168286	6.835122	7.441818	6.611441	7.056368	6.493699	6.115212	6.218205	7.197818	7.305327	6.492003	7.161134	7.424881	6.579378	6.299714	7.325833	7.234593	7.048009	6.500688	6.633672	6.820043	7.305595	6.736047	7.792869	6.459349	6.68759	7.044562	6.899692	7.00847	6.954599	7.210705	6.173924	6.134092	6.96651	6.799043	6.64035	7.221215	7.296738	6.762734
ASTN1	5.008179	5.143799	5.144633	5.010338	6.427766	5.199656	4.997306	4.916518	5.001825	5.187892	5.098485	5.000873	4.99547	5.807657	5.275739	4.727584	6.09362	5.003673	7.538343	5.049176	5.104886	5.489396	5.118479	5.182948	7.086942	5.388211	5.627669	5.912682	5.151202	5.136397	5.16663	5.069152	5.437018	4.958472	6.558546	5.023963	4.939274	4.967591	4.911694	5.071517	5.084631	5.168805	5.043094	4.969829	4.883358	5.04835	5.008951	5.045852	5.023556
ASTN2	5.698781	6.530856	5.86247	5.505201	5.882293	5.824913	5.750681	5.829104	6.376852	5.482647	5.3649	6.465556	5.704586	6.315186	5.680335	5.52472	5.842674	5.402297	6.037074	6.644525	5.419308	5.427233	5.532414	5.66763	7.624997	6.16488	7.231236	6.646123	6.105385	6.249389	6.289677	7.300271	5.931651	5.631119	5.571991	5.858829	5.528736	7.50289	6.217275	6.250321	5.645994	5.703505	5.849922	5.656019	5.616794	5.554591	5.67924	5.565843	5.700258
ASXL1	8.326457	8.893602	8.137484	8.244064	8.177675	8.247599	8.460759	8.431314	8.240639	8.731837	8.492313	8.240228	8.190715	8.765008	7.944904	8.511518	8.691498	8.638779	8.082175	8.922451	7.939008	8.146637	8.355792	8.299969	8.922451	8.505596	8.094159	8.70706	7.993772	8.838005	9.297747	8.705865	8.22366	8.353036	8.009545	8.274206	8.281223	9.060235	8.618993	8.912396	8.50006	8.752758	8.671479	8.57231	8.558036	8.813476	8.818691	8.839987	8.546214
ASXL2	9.389565	8.615337	8.130894	8.039987	8.834151	7.988494	8.415908	7.99659	8.085597	7.89253	8.250677	8.459023	8.133854	7.841536	8.254985	8.401196	8.122291	7.885099	8.435811	7.909504	8.517457	8.000312	8.739538	7.67823	8.054719	7.805817	7.75699	8.454027	7.416539	7.780221	7.760521	7.784621	8.178251	8.06014	8.193556	8.049285	7.929907	7.865807	8.192347	8.203954	7.785124	7.739739	7.681012	7.720935	8.003107	7.783654	7.978963	8.031037	8.0535
ATAD2	5.997235	7.124571	6.222897	6.730639	6.317673	6.798657	6.508368	7.095759	7.893401	7.393946	7.674435	6.95659	6.501272	7.409484	6.595329	6.417918	7.414307	7.953895	7.754007	6.563769	7.100281	6.202028	7.210969	6.678844	6.721388	7.154521	6.359874	8.672486	6.301591	7.275504	7.8042	6.777057	6.764444	7.959824	7.282331	6.987833	6.667068	7.452509	7.663096	7.852352	6.535644	6.81386	6.977589	6.823833	6.915842	6.607174	6.295556	6.312683	7.120904
ATAD2B	5.231327	6.615644	6.528796	6.644999	7.63142	6.526476	7.063765	6.239182	6.478625	6.846875	6.844458	6.777071	6.366773	5.761377	6.48623	6.20275	7.526506	6.551115	6.69748	5.602291	6.273556	6.035435	6.951335	6.361724	7.527837	6.841263	5.874221	7.563592	5.116003	6.189897	7.431674	5.847236	6.709496	6.096308	5.458304	6.083312	6.132661	6.295861	7.049055	6.637554	6.035056	6.93631	6.848156	6.382437	6.519513	6.167212	6.759304	6.402083	6.281341
ATAD5	5.908664	6.457253	5.34828	5.603508	5.780544	5.942669	5.885148	6.055813	5.909618	6.378456	5.829195	5.775701	5.76261	5.75865	5.813039	5.526677	5.934176	6.414858	5.844434	5.863739	5.942669	5.790151	5.986388	5.620834	6.930888	5.852791	5.765311	6.478045	5.214923	5.887988	6.146067	5.070697	5.660264	6.221214	6.303637	5.820418	5.709989	6.337343	6.232648	5.581855	6.286754	6.245043	6.071847	5.751632	6.42373	5.969875	5.693169	6.537053	6.715274
ATAT1	7.418935	6.968523	7.09243	6.77792	7.249339	6.830224	6.803532	7.06216	6.926262	6.856459	7.062807	7.020706	7.086838	7.040477	6.907139	6.927906	6.948232	6.886873	7.550643	7.306518	6.972587	7.399307	7.082239	7.205122	8.128931	7.438149	6.910468	6.956288	6.859874	6.644417	7.437751	6.634996	7.210874	7.371036	7.347211	6.978393	6.917111	7.236086	7.288066	7.655963	8.248637	8.391435	7.472133	7.625855	7.435021	7.697847	7.537315	7.852874	8.455975
ATF1	5.120322	6.50699	6.696738	6.798875	6.528478	6.905423	6.354548	6.405236	7.369891	6.768382	6.578525	7.435379	6.77406	5.896572	7.64221	7.065209	7.04143	6.846268	6.548631	6.38322	6.585072	6.911316	6.406163	7.015418	6.404917	8.088101	6.674392	7.462911	6.695861	6.769384	6.580683	7.207332	7.245172	6.827734	6.89136	6.907124	6.45767	6.467149	7.121588	6.872179	6.105941	6.417104	6.389371	5.898775	6.007461	5.970694	6.623758	6.319836	6.169309
ATF2	7.17551	7.415653	7.452427	7.726403	7.639759	7.85645	7.486936	7.602968	7.803937	7.822834	7.859403	7.697581	7.359226	7.702073	7.750456	7.930211	7.968269	7.533645	7.823219	7.111936	7.513035	7.58191	7.589286	7.829623	7.695171	7.723176	7.522667	8.046789	7.361542	7.68535	8.134847	7.520125	7.763076	7.17446	7.277021	7.392266	7.343518	7.100115	8.154214	7.864866	7.96633	8.267092	8.113904	8.458989	8.664189	7.908918	8.302145	8.121834	8.165072
ATF3	6.873726	7.871264	9.087657	9.89562	8.476403	9.322817	7.557347	9.362829	6.725225	7.934158	7.792037	7.140767	9.013063	8.72228	11.03891	6.730548	8.473842	6.947505	7.321055	7.230259	8.592562	8.205402	9.467945	6.646196	7.696878	6.619533	8.571472	7.153594	7.191267	7.411209	7.399615	6.763428	8.089952	7.739591	8.577369	7.717681	7.763692	7.775397	7.371092	6.996653	6.375777	6.042771	7.534285	6.376507	6.588712	7.198239	7.768248	6.501227	7.554004
ATF4	10.112723	9.673348	9.293151	9.183718	9.751858	9.281682	10.051307	9.87511	9.171419	8.89996	10.163774	9.560648	9.610706	9.665955	9.469761	9.914527	9.080628	9.571523	9.709657	9.626991	9.312144	9.642716	9.54224	9.534665	9.473999	9.390262	9.102649	9.80093	8.569854	9.914527	9.527442	9.681572	9.36478	9.016899	9.685713	9.54224	9.298737	10.099368	9.987551	9.618796	9.84425	9.777269	9.818329	9.630562	9.80093	9.899627	9.622911	9.606924	9.80093
ATF6	8.506654	7.871299	8.222663	8.040892	8.115271	8.086174	8.715325	8.188332	8.421021	8.121895	7.536076	8.00821	10.784417	7.922854	7.946895	7.966709	8.447286	7.407283	8.307471	7.858332	8.255962	8.22734	7.615863	7.760902	7.771095	7.929647	8.245146	7.827478	7.685507	8.18207	7.817517	7.991744	8.053552	7.982644	8.229315	8.494021	8.111771	8.282979	8.25079	8.168207	7.753797	7.395819	7.458833	7.7854	7.658596	7.603097	7.795358	7.562493	7.69397
ATF7	6.24847	6.281791	6.17679	6.154998	6.730222	6.338097	6.251302	6.38858	6.328503	6.315181	5.965978	5.961855	6.59553	6.944258	6.11521	6.468742	6.482517	6.284351	6.740162	6.855052	6.147114	6.153881	6.310007	5.93922	6.516354	6.312853	6.519171	7.132016	6.360269	6.144524	6.667135	6.639485	6.206452	6.32732	6.373128	6.346067	6.193687	6.351035	6.590169	6.840335	6.670357	5.941934	6.420151	6.310591	6.85937	6.458958	6.339427	6.842258	6.363991
ATF7IP	7.90114	7.734565	7.209707	7.472347	6.97389	7.1184	7.626637	7.714624	7.277952	7.320225	7.491776	7.167988	6.846016	7.594497	7.649715	7.337628	7.905562	7.965546	6.978774	7.517691	7.577773	7.423054	8.234697	7.307379	7.378207	7.479555	7.494755	8.18062	7.3391	7.759466	7.431656	8.024294	7.720949	7.445461	7.080208	7.385663	7.558955	7.040184	7.245018	8.013787	7.938728	8.233379	7.748038	7.494309	7.932371	7.666802	7.257383	7.496975	7.778366
ATF7IP2	7.937181	7.419383	7.083088	7.084318	8.200291	7.023742	6.510508	6.718754	7.462099	7.382639	6.510508	7.22053	7.259468	7.218044	7.095705	6.838053	7.027408	7.421215	6.539515	5.935616	6.917591	7.238726	7.178951	7.486664	6.95556	7.819715	6.896587	7.623028	6.251172	6.305252	9.337043	7.263108	6.782743	6.492497	8.04012	7.394285	6.574937	7.088484	6.858909	6.257092	7.643938	7.109224	7.657606	7.414408	7.733162	7.604232	7.604916	7.367918	7.865358
ATG10	7.373151	6.33257	6.267809	6.518319	6.723733	6.898345	7.062313	6.640677	7.05386	6.426142	6.923004	6.842747	6.694718	7.600331	6.305837	6.875593	6.426142	7.09846	5.815903	6.83636	6.957145	6.73471	6.421709	7.047236	7.530702	7.18748	6.978058	6.736663	6.535592	6.351971	6.605397	6.761902	6.28914	7.031045	6.501987	7.094808	6.591905	6.354655	6.776737	6.607163	7.03989	6.888887	6.457538	6.92111	6.440753	7.010092	6.589216	7.725358	6.454035
ATG101	7.623594	7.924682	7.533944	7.995595	7.269106	7.632211	7.210526	7.607638	7.526423	7.752321	7.461702	7.95307	7.899145	7.57144	8.308646	7.842436	7.585342	7.577155	6.782674	8.337091	7.88542	7.55726	7.989586	7.906239	7.319651	9.295198	7.898699	7.943808	8.260222	8.275334	7.684664	7.284133	7.799683	7.752776	7.640774	7.474961	8.224986	7.800139	7.340407	7.788095	7.218259	7.224222	7.498563	7.01065	6.838814	7.292261	6.979176	7.087744	7.264209
ATG12	6.942017	7.113077	7.200824	7.204695	6.969122	6.942746	7.057294	7.374762	7.739635	7.220166	6.942746	7.363067	7.309255	7.447719	7.370142	7.473396	7.169793	7.505104	7.131662	7.107631	7.664164	7.357343	7.81879	7.286931	7.018715	7.214881	7.370601	8.089962	7.386264	7.46389	7.538633	7.398069	7.24909	7.3104	7.335757	6.835383	7.577754	6.907168	7.127921	7.594731	7.26852	6.89632	6.783674	6.933224	7.252102	6.821008	7.023164	7.277028	7.035574
ATG13	8.651404	8.186744	8.094993	8.511866	7.90267	8.12611	8.217389	7.717949	8.020693	8.138686	8.158479	8.141391	8.158004	8.087322	7.925743	7.869546	7.90072	7.731345	8.006726	8.907575	8.176757	8.025328	7.966197	7.999458	8.340587	7.710538	8.187042	7.84526	8.142553	8.345492	7.696407	8.130287	7.951291	7.662254	7.94632	8.587791	8.542706	8.046715	8.200203	7.531809	8.400001	8.337461	8.643516	8.444273	8.394388	8.430158	8.216234	8.614275	8.530703
ATG14	7.308993	7.784392	7.721033	7.537254	7.71618	7.56339	8.085748	7.636143	7.210943	7.803588	7.648765	7.868463	7.865138	7.215581	7.919842	7.629897	7.924359	7.682251	6.880929	8.269176	7.261104	7.930404	7.971321	7.387929	7.391081	9.008299	7.652996	7.435252	7.626455	7.483186	7.604727	7.783647	7.73774	7.638772	7.697427	7.497629	8.020411	8.040366	7.983609	8.292207	9.071594	9.171787	8.410376	9.139199	8.863087	8.620304	9.120538	8.813982	8.965117
ATG16L1	6.781897	7.310262	6.38961	6.873111	7.368794	6.681477	6.585967	6.563553	6.472778	6.373364	6.624685	6.691839	6.339877	6.574558	6.484538	6.35496	6.934812	6.517324	8.83021	6.205902	6.735138	6.383759	6.510227	6.311041	6.414722	6.258392	6.255289	6.667759	6.40758	6.171305	6.671946	6.417203	6.394346	6.067474	6.498572	6.539568	6.451511	6.799572	6.608031	6.543607	6.415654	6.401005	6.694158	6.67796	6.561148	6.956672	6.632935	6.727352	6.844385
ATG2B	6.242075	6.821823	6.261961	6.294038	6.421553	6.284805	8.923779	6.146214	6.091444	6.924041	6.509401	6.404894	6.163305	6.717528	6.257572	7.034267	6.894926	7.433785	6.342466	6.085102	6.513061	6.210349	7.044319	6.165738	6.141273	6.71561	6.255178	6.193426	6.437605	7.150106	6.569752	7.160075	6.545251	6.257572	6.055998	6.407572	6.440542	6.923545	6.422299	6.540869	6.222424	6.463783	6.267533	6.28961	5.983225	6.233246	6.302948	5.861547	6.139944
ATG3	6.405395	6.847832	6.640503	7.369695	6.436448	7.328636	6.816792	7.017371	6.456622	7.160516	7.143502	7.607333	6.895584	6.271063	7.317899	7.278711	6.966356	7.486267	6.71451	6.471007	7.226361	6.914313	7.019166	6.797362	5.844508	6.73278	7.106532	6.198923	7.073154	6.575407	6.758735	7.260635	7.511752	6.875999	6.256371	7.03392	7.366503	7.062356	6.734626	6.946647	6.915256	6.914313	6.589368	6.853441	6.816792	6.502639	6.670289	6.562261	6.680594
ATG4A	7.783826	7.158995	6.854012	7.218201	6.784772	7.21587	7.116219	6.405708	7.385178	7.268991	7.280142	7.153286	7.177187	7.302668	7.257552	7.393147	7.308189	7.282935	6.905718	7.111299	7.467853	7.103036	6.887509	7.26127	7.095952	7.624681	7.715604	6.864526	7.116219	6.50176	6.905718	6.813673	7.378174	7.695182	6.625078	7.85094	6.964217	7.047112	7.235149	6.763603	7.452087	7.166072	6.556647	7.21647	6.896243	7.360538	7.139562	7.016117	6.821975
ATG5	6.53693	7.545077	7.26924	7.509472	6.961115	7.220744	7.370621	7.028034	6.445344	7.345189	6.999908	7.440361	7.593111	7.18967	7.343796	7.661242	7.550886	7.51793	7.118846	7.188984	7.74745	7.241211	7.434593	7.122813	7.506506	7.001985	7.17387	6.581518	7.807655	8.559285	9.504075	7.442393	7.430121	7.54168	7.764342	7.029137	7.907172	7.131337	7.324315	6.975955	6.907567	6.375305	6.896033	7.142831	6.933234	6.703247	7.032325	6.644375	6.099212
ATG7	7.050644	7.53411	7.25188	7.907302	7.173849	8.248025	7.351397	7.643536	7.355216	7.402593	7.741149	7.54563	7.4101	7.330763	7.689159	7.004935	7.66564	8.026775	7.307332	8.092695	7.346793	6.76537	7.155527	7.68046	7.087113	7.424557	7.613591	7.432027	7.281058	7.688093	7.881921	8.749312	8.000047	6.761487	7.270066	7.978166	7.97221	7.833131	6.79906	7.726162	6.928535	7.57747	6.999477	7.219468	7.518788	7.178305	6.717835	7.224081	7.577299
ATG9A	7.857638	7.65782	7.89683	7.731554	7.86957	7.846621	7.926858	8.095759	8.008049	7.877808	7.694465	7.747332	7.908628	7.858045	7.737263	7.840093	7.913146	7.422646	7.630098	7.92915	7.903035	7.877374	7.62651	8.199174	8.630074	7.928417	8.312773	7.879275	8.313322	7.932339	8.554038	8.321269	7.893995	7.58226	7.915118	7.586932	7.630395	7.601185	7.987099	8.327336	7.803224	8.184544	8.088667	7.820677	7.631824	7.890626	7.829359	7.501567	7.900753
ATIC	8.673436	9.148203	8.782759	8.486981	8.806327	8.535152	8.897626	8.246672	8.61723	8.51554	9.230428	9.091548	9.052712	8.691931	8.794672	7.859966	8.739359	8.672338	8.980678	7.540829	8.818104	8.520762	8.82858	8.743072	8.605958	7.8724	8.935343	8.782031	9.142659	8.327065	8.44826	8.583721	8.961849	8.605958	9.185549	8.887256	9.364661	7.921946	8.243887	8.27393	8.501701	8.964044	9.104336	9.234696	9.174038	8.68581	9.36101	8.995747	9.368483
ATM	8.602951	7.641583	7.878165	7.346057	7.100686	7.262284	7.392402	7.605968	7.982561	6.915701	7.611196	7.659562	7.437602	7.400247	7.901922	6.935345	7.283288	8.268423	8.537761	6.978709	7.610369	7.037803	7.228962	8.204594	7.878573	7.93772	8.23985	6.978709	8.097067	7.721739	7.724791	8.233711	7.796447	6.710388	6.960443	7.655971	7.366152	8.279754	7.209434	6.506442	6.808125	8.193183	8.38565	6.87623	8.146798	6.998948	6.839507	7.343771	7.120706
ATMIN	7.045731	7.356069	7.735402	7.819669	7.413774	8.096306	7.317141	7.226298	7.74831	7.690445	7.139477	8.03528	7.711017	7.866209	7.677223	7.311101	6.99087	7.22453	7.689024	7.265063	7.531204	7.54033	7.276489	7.187113	7.310195	7.486713	7.682917	7.27186	7.804417	8.490866	7.86164	7.54033	7.656864	7.596465	7.750749	7.579337	7.44878	7.637886	7.365593	6.91555	8.179666	7.868761	7.477391	7.851714	7.851285	7.736297	8.406295	7.588011	7.873682
ATN1	7.846694	7.174634	7.36535	7.152063	7.388425	7.572979	7.642905	7.518327	7.530596	7.501765	7.369073	7.256215	7.321361	7.570683	7.239581	7.229349	7.119207	7.324902	8.43005	8.36801	7.585656	7.534038	7.740027	8.349027	9.490966	8.300591	7.995192	7.278171	7.606426	7.626725	7.705565	7.918417	7.398505	7.659208	8.705787	7.478157	7.355023	7.54361	7.70733	8.138279	8.479357	8.47323	8.133404	8.945655	7.518327	7.874631	8.032265	7.744895	9.726979
ATOH1	6.565182	5.59241	5.824879	5.683636	5.790201	5.16084	5.962243	5.610262	5.794318	5.63387	5.65426	5.303957	5.538745	5.527362	5.670498	5.514096	5.573624	5.488393	5.898169	5.921357	5.604738	5.880115	5.687076	5.445252	5.294465	5.56534	5.454421	5.848481	5.678522	5.383863	5.229479	4.94692	5.18095	5.675615	5.84294	5.81241	5.758667	5.441478	5.4204	5.376291	5.904822	5.375581	5.807402	6.300234	5.782374	5.610604	6.107214	5.946741	6.322002
ATOX1	9.324749	9.286122	9.243014	8.948707	8.513752	8.690016	8.564027	8.62919	8.701854	9.216156	8.749777	8.700026	9.391559	8.583119	9.340802	9.086432	8.517112	8.952022	9.190881	8.647348	8.824388	8.690972	8.592708	9.088797	7.802878	7.97803	9.049958	8.677968	8.859437	8.758772	8.091552	8.254694	9.090195	8.4147	8.545052	8.961124	9.858322	8.079248	7.812509	8.427746	8.715886	8.288763	8.352242	8.62919	8.623898	8.93258	8.482455	8.608674	8.72361
ATP10A	6.717365	6.60843	7.146629	6.622506	6.898573	6.674843	6.894501	6.496102	6.466192	6.54055	7.456173	6.492154	6.535249	7.304424	6.308975	7.510529	6.596289	6.85065	6.242824	6.854735	6.781629	6.876326	6.299732	6.548381	6.57525	6.331201	6.191548	6.205665	6.61816	6.488561	6.69914	6.381235	6.423153	6.948094	6.574559	6.359374	6.462011	6.750204	6.343659	6.121942	6.721913	6.568857	6.964262	6.658112	6.799141	6.940771	7.251429	6.94622	6.681592
ATP10B	5.812472	5.501373	5.508319	5.500141	5.693757	5.66965	5.6922	5.525497	5.70447	5.521244	5.506611	5.466714	5.541435	5.745521	5.47244	5.467085	5.545789	5.591573	5.625027	5.593109	5.426075	5.555343	5.481121	5.552163	5.766431	5.444264	5.642658	5.554988	5.281168	5.270438	5.43892	5.210985	5.416911	5.670022	5.516939	5.924032	5.447941	5.594664	5.506611	5.361465	5.958878	5.342885	5.378131	5.734588	5.857525	5.602032	5.4173	5.66151	5.545789
ATP10D	7.454175	8.253266	9.179084	8.053366	9.327855	8.50885	8.838607	7.230638	8.416175	8.877801	8.466443	8.827009	8.528205	9.134898	7.977187	8.71681	9.32883	8.5866	7.885656	7.175858	8.258029	8.740258	8.419904	8.412599	9.29484	8.411526	7.759925	8.635679	7.49512	9.716187	8.201393	9.185715	8.125725	8.525483	8.310254	8.221333	8.085003	6.867131	8.299123	7.779925	7.363102	7.854519	7.545609	7.350093	7.376748	7.302002	7.731126	7.497476	7.124154
ATP11B	6.004729	6.551605	6.948887	6.333742	7.092367	6.721573	6.547823	6.596392	6.950442	6.733339	7.295175	7.000648	6.586403	7.329065	6.875844	7.2498	6.941307	6.497603	6.525959	6.022576	6.974048	7.060867	7.026716	6.709261	6.813721	7.022942	6.84035	7.187338	6.350298	6.975175	6.838286	6.790059	6.637533	6.641986	6.179486	6.723113	6.214394	6.4224	7.527802	6.942122	6.918216	6.691246	6.520708	6.835903	6.640357	6.46446	7.163448	6.340376	6.355294
ATP12A	5.97705	5.81891	5.995519	5.984906	6.185501	6.038034	6.126634	5.946782	6.04122	5.845062	5.819085	5.627119	5.769	6.107229	5.715569	5.790128	5.618495	5.779464	6.271959	6.239262	5.737473	5.812492	5.68176	5.913969	6.068064	5.846538	5.753204	6.01732	5.596585	5.479295	5.700074	5.67525	5.5224	6.050542	5.91036	6.010031	5.911023	6.005383	6.02519	5.49966	5.98722	5.905891	5.656798	5.908298	5.984906	6.032879	5.850575	6.133776	5.942997
ATP13A1	8.45258	8.263808	7.908812	8.368659	7.764718	8.075323	8.262775	8.214439	7.968648	7.932026	7.850596	7.801205	7.92258	8.553347	7.56412	7.822073	8.268169	7.691192	8.44079	8.783269	7.897604	7.557339	7.553646	8.225226	8.990608	8.24667	8.137667	8.166803	8.383067	8.685586	8.17139	7.967743	7.628119	8.960245	7.533042	8.777924	8.050082	8.32459	7.858547	9.352776	8.180339	8.289767	8.693764	8.0091	7.898064	8.321928	8.127563	8.348869	8.296621
ATP13A2	6.715579	7.175349	6.431849	7.244444	7.859925	6.799762	7.065571	7.074458	6.714111	6.966992	6.99738	6.625223	6.694828	5.908382	6.540087	7.089374	6.580485	7.237532	10.646531	7.096756	6.362689	6.186071	6.487066	7.213896	7.259576	6.654287	7.177415	6.518719	7.435023	7.354938	6.847825	7.374343	7.694034	6.58747	7.011782	6.681383	7.276015	6.70969	6.466068	6.712131	6.89837	7.647356	7.17386	6.9631	6.560359	6.789718	7.056264	6.65458	7.226293
ATP13A3	7.994138	7.959557	7.694374	7.544833	7.955821	8.231079	7.756128	7.559483	7.361927	8.13659	8.210018	8.341896	7.525299	8.037326	8.003212	7.967393	8.065583	8.358525	7.573717	7.983261	9.159126	7.605472	8.750434	7.760571	7.188307	7.225609	7.393645	7.629601	8.618972	7.116152	6.947606	7.844205	7.818507	7.824398	7.662943	7.632736	8.204809	8.241532	7.404415	7.393267	6.962821	7.085962	7.167986	7.007862	7.280849	7.078892	7.408575	7.125187	7.082228
ATP1A1	10.969526	10.438071	10.693225	10.46961	10.41437	11.030437	10.711139	10.58626	11.08423	10.635934	11.099209	10.941568	10.441068	10.698427	10.507276	11.238737	10.954818	11.335012	10.540073	10.113481	10.988878	10.552978	10.743693	10.912674	10.743693	10.510673	10.905034	10.550567	9.936652	10.37923	9.827436	11.368479	10.716369	10.562999	9.674719	11.027086	10.514952	11.260208	10.478394	11.011972	9.18916	9.720082	9.701208	9.314052	9.41853	9.921972	9.23335	9.261052	9.486432
ATP1A2	5.251038	4.938922	5.228446	5.317889	5.212165	6.37678	5.081343	5.473401	5.155653	5.216046	5.289803	5.162021	5.637402	5.086043	7.493773	5.176734	5.147544	5.836603	5.223433	5.198137	5.296486	5.91275	5.081862	5.144774	5.051615	4.847605	5.121738	5.256493	5.009517	5.021638	4.952913	4.908149	4.943642	5.243383	5.200334	5.143794	5.096023	5.19636	6.303755	5.238099	7.376776	6.648255	5.584865	7.044162	7.100052	5.644943	5.768246	6.611307	5.665128
ATP1B1	8.330286	10.933017	9.76225	8.724944	6.167833	9.202682	8.793483	7.205253	6.998103	8.402537	8.608656	8.836599	8.192334	8.329521	8.933433	8.667982	7.579935	9.341265	8.475321	7.712111	10.053175	11.789813	8.632954	9.122557	11.173702	8.124804	8.326177	9.23525	7.779125	9.191275	7.889904	8.596234	8.176116	9.097102	9.697138	7.951002	7.874066	8.371529	7.945719	6.907802	8.365713	8.267183	6.298047	8.529335	7.178511	6.097969	7.285643	7.93803	6.31661
ATP1B2	7.751476	6.844365	7.221344	6.681293	7.535472	6.575094	6.635613	6.811532	7.070167	6.659602	6.36436	6.501365	7.107407	7.196786	6.480801	6.913481	6.652641	6.382974	6.914092	7.709124	6.782055	7.830279	7.400581	7.083673	7.964423	8.51501	6.939504	7.76493	6.631286	7.675603	6.943868	6.411559	6.983739	7.148555	6.831426	7.170748	6.694704	6.870179	6.729616	7.756346	8.027403	7.359736	7.625455	7.886033	7.536802	7.374796	7.353796	7.333492	7.529847
ATP1B3	9.532913	8.880622	9.49682	9.295696	9.416896	9.328694	9.109373	9.144882	8.614498	9.069489	9.509362	9.038183	9.251008	9.40319	9.239366	9.291683	9.407783	9.239366	8.298753	8.85081	10.447377	9.438948	8.964294	9.165127	8.12403	8.202253	8.83606	7.979974	8.672322	8.553429	8.093463	7.667319	8.781245	10.670998	9.251008	9.998004	9.215651	9.548379	8.361847	7.816237	9.528964	9.961192	8.979992	9.451655	9.487627	9.893231	8.778602	9.227153	9.846076
ATP1B4	4.153332	4.048717	4.133939	4.080827	4.296891	3.968967	3.936819	3.866908	3.913649	4.01717	3.986725	4.262354	4.062744	3.878351	3.878351	4.027076	3.85681	3.9818	3.920882	4.092748	3.9818	4.04567	4.322861	3.940276	3.861195	3.895158	4.007085	3.960956	4.50336	4.012114	4.130247	3.955463	4.160867	4.0096	4.117082	3.941934	4.179736	3.966289	3.99004	4.22605	3.931733	3.911534	4.025402	3.926321	3.953728	3.991945	3.985236	4.180989	3.983431
ATP2A1	6.462998	5.807077	5.760654	5.66709	5.760029	5.584697	5.576116	5.690456	5.579111	5.688313	5.694118	5.891818	5.758272	5.582463	10.27752	5.540587	5.502471	6.034134	5.698775	5.747578	5.961252	5.641213	5.540165	5.505606	5.846045	5.798307	5.594543	5.70365	5.637785	5.661108	5.50645	5.497138	5.407787	6.063917	5.609549	5.66964	5.705861	5.617963	5.768835	5.767691	5.891441	6.173594	5.966161	5.762232	5.82244	5.898489	5.787609	5.966161	5.931042
ATP2A2	8.976164	8.709615	9.255971	8.905978	9.592726	9.13645	8.735775	9.214176	8.982509	8.869484	8.934528	12.16351	8.965188	9.497611	9.264304	8.772971	9.34713	8.940345	9.10743	9.371025	11.298694	9.03975	9.087531	9.183675	9.308181	9.144367	8.872819	9.105777	8.629137	9.089654	8.884121	8.769788	8.829617	9.032624	9.604915	9.282326	8.563468	9.359562	8.98743	9.436537	8.337056	8.845162	9.149695	8.64918	8.456059	8.806555	8.667641	8.66233	8.796212
ATP2A3	7.529449	7.099388	6.579852	6.59298	6.326485	6.305794	6.463382	6.237745	6.393461	6.352482	6.44013	6.316873	6.456084	6.307985	6.919538	6.512991	6.460895	6.317604	6.424274	6.517774	6.369588	6.584306	6.311187	6.460895	6.448415	6.806869	6.440904	6.569885	6.319109	6.250597	6.336016	6.20436	6.950846	6.309142	6.412554	6.947045	6.783492	6.383755	6.259938	6.32727	6.306162	6.286421	6.352081	6.298305	6.304762	6.253929	6.33939	6.393461	6.310455
ATP2B1	6.570086	7.597702	7.07235	7.577384	7.965497	7.443007	7.959143	6.820193	6.280995	6.757793	7.266799	8.016556	7.057516	7.261433	7.714533	7.216252	10.685548	6.953141	9.306734	8.110825	8.441586	7.18746	7.283819	6.920983	7.581944	7.64405	7.0618	7.350657	10.383984	8.328665	6.297529	8.441586	7.30648	7.131522	7.976661	7.344098	8.051483	7.104107	7.965497	9.730982	5.955527	6.124107	5.746723	5.69694	6.049053	6.167414	6.398199	5.544816	5.91448
ATP2B2	6.552823	5.878265	6.184248	5.973838	6.00651	5.906838	6.038471	5.819333	6.009082	6.005863	5.875509	5.823535	6.14401	5.980083	6.199785	5.914151	5.84897	5.811471	6.279252	6.401257	6.135362	6.240996	6.046851	6.042512	5.978086	6.057845	5.888941	6.045552	5.966503	5.907507	5.937389	6.733896	5.75612	6.355292	6.057845	6.118992	6.129563	6.037757	5.943519	5.826958	6.32697	6.056467	6.109887	6.111266	6.01682	6.09003	5.74393	6.19209	6.19073
ATP2B3	6.05327	5.551751	5.656524	5.562687	5.737625	5.464385	5.571197	5.672858	5.871674	5.590307	5.084039	5.133238	5.762486	5.472994	5.313608	5.300885	5.067873	5.143002	6.141684	6.184264	5.479633	5.415581	5.246491	5.654945	5.554677	5.427808	5.427808	5.66486	5.505435	5.192682	5.333187	5.317237	5.192682	5.455547	5.840707	6.109939	5.757664	5.49786	5.499707	5.390804	5.539574	5.651448	5.512296	5.757664	5.34732	5.574515	5.708485	5.965535	5.798674
ATP2B4	8.260876	8.354194	8.656231	8.515134	9.907735	8.733676	8.203175	8.494239	8.317681	8.642417	7.964821	8.453968	8.376626	7.822742	8.14968	8.432222	8.984237	7.923999	10.976182	8.596272	8.529095	8.728067	8.455293	8.332758	8.036146	8.430907	8.2549	8.509676	8.069001	8.141751	8.614541	8.59409	7.921237	7.746173	9.539885	8.46035	8.725497	8.725038	8.474192	8.147141	8.984237	8.560684	8.17943	8.606402	8.763781	8.651753	8.591684	8.862973	8.715231
ATP2C1	6.571175	7.034217	6.894523	7.198551	7.17786	7.508315	7.16163	7.124395	6.879024	7.34715	7.963433	7.441213	7.08849	7.26533	7.295902	7.777694	7.890608	8.140803	6.566511	6.412526	7.857177	7.778736	7.316351	7.787891	7.231908	8.270628	7.421779	6.699313	7.513105	7.338595	7.551726	7.446699	7.64098	7.667182	6.348679	6.926943	7.308865	7.220273	7.440658	8.214979	7.107414	7.192658	7.013847	7.235869	7.456152	6.922939	7.700166	7.252636	6.889037
ATP2C2	5.882807	5.556865	5.524325	5.543691	5.519265	5.301457	5.120779	5.58274	5.407234	5.4585	5.585856	5.736243	5.718659	5.529865	5.521813	5.622159	5.392682	5.497518	5.543071	5.712175	5.477132	5.847399	5.730608	5.667186	5.678489	5.556865	5.711271	5.429787	5.701	5.610807	5.951771	5.407234	5.434682	5.738721	5.723414	5.676761	5.623594	5.589069	5.696292	5.496665	5.753727	5.699383	5.502309	5.474828	5.610807	5.466921	5.095784	5.641469	5.794982
ATP4A	6.259541	5.897832	6.182775	5.751023	6.451816	5.602859	6.08784	5.980408	6.145642	5.943927	6.213882	6.054543	5.889094	6.268113	6.058317	6.178704	5.823789	5.783531	6.418409	6.124401	6.095167	5.905635	5.885237	5.943117	6.258619	5.936611	6.19933	5.986511	6.223551	5.959319	6.384345	6.117842	6.030433	5.953628	6.087603	5.900444	5.954141	6.065466	6.257205	5.720153	5.890944	6.290121	6.190703	5.998473	5.869804	6.048067	5.826272	6.059204	5.974622
ATP4B	5.450168	5.619826	5.304076	5.510033	5.317028	5.453758	5.636421	5.444238	5.534355	5.680812	5.547063	5.715883	5.55249	5.466137	5.369608	5.546362	5.3916	5.273727	5.513652	5.621201	5.511473	5.695199	5.710518	5.442126	5.596894	5.765678	5.64757	5.635112	5.524916	5.676875	5.463236	5.579521	5.579521	5.52286	5.418817	5.539489	5.406542	5.71667	5.610645	5.743403	5.831667	5.6842	5.476376	5.676157	5.545633	5.589728	5.879093	5.756185	5.784309
ATP6AP1	9.671891	9.813693	9.432677	9.751173	9.680304	9.833758	9.872412	9.635878	9.359199	9.668274	10.059316	9.559724	9.41919	9.726212	9.303052	9.173317	9.519641	9.59452	9.29308	9.220027	9.599611	9.029218	9.272188	9.827727	10.492065	9.425115	9.965467	9.078554	9.559724	9.462696	8.915557	9.524653	9.526301	9.721989	9.231129	9.934085	9.473104	9.85813	9.588126	9.574328	8.806942	9.43134	9.042246	9.344735	8.766295	9.194966	8.675504	8.652744	8.89735
ATP6AP2	8.198607	8.352945	8.855024	8.972692	8.50834	9.181356	8.601333	8.957004	9.364938	8.568587	9.225466	8.860673	8.903256	8.986959	8.585127	9.172752	8.748182	8.907679	7.820067	8.661577	9.509359	8.946503	8.376756	8.833397	8.728234	8.14191	8.404949	8.618973	8.569677	8.629686	8.209309	8.48384	8.939136	9.546556	8.612412	9.190136	8.859367	9.312974	8.212378	8.096448	7.82328	7.883071	7.91962	8.07961	8.011649	8.304093	7.878208	7.395832	7.865793
ATP6V0A1	7.92106	7.154013	6.999803	7.255499	6.889857	6.992124	7.433456	7.274049	7.093144	6.870848	6.559239	6.649806	7.013445	7.101538	6.495129	5.97251	6.071251	6.749673	7.508468	7.035454	6.506671	6.322293	6.806641	6.833413	7.686644	6.78644	7.199098	6.20361	7.039466	6.382544	6.192695	6.826656	6.676066	6.677758	6.862907	7.388229	7.170797	7.590628	6.937034	6.691045	6.126027	6.609166	6.439381	6.686741	6.860105	7.124695	6.419828	7.262144	6.938814
ATP6V0A2	6.552086	6.893957	6.549469	6.300687	6.496316	6.402998	6.59614	6.384756	6.091789	6.155021	6.802992	6.851762	6.369433	7.146066	6.472158	6.590193	7.785926	7.11638	6.074874	6.259802	6.780381	6.307743	6.486837	6.472158	6.952396	6.552086	6.365618	5.974691	6.513899	6.457434	6.392548	6.319236	6.814283	6.357682	6.372144	6.368898	6.61445	6.700294	6.129447	6.596745	6.428106	6.983551	7.136295	6.558059	6.824234	6.521351	6.267478	6.737429	6.680757
ATP6V0A4	5.441577	4.836663	4.618545	5.181167	4.852751	5.114567	5.243628	4.837402	5.008404	5.000499	4.923666	4.995026	5.122145	5.417512	4.732301	5.050591	4.954492	5.252353	5.064144	4.769209	5.164978	5.0992	4.777564	5.112075	5.189646	4.985218	5.004993	5.017105	5.132094	4.953411	4.954492	5.076942	4.908789	4.904827	5.004993	4.888293	5.114567	4.946865	5.071658	4.804196	5.243628	5.08826	5.360402	4.930051	4.763543	5.043976	4.942376	5.295401	5.201018
ATP6V0B	9.414533	9.262779	9.335373	9.645494	8.970268	9.469827	9.502887	9.210805	8.937189	9.469827	9.952725	9.675946	9.406189	9.294299	9.572229	9.881574	9.380403	9.570319	8.789389	9.288392	9.526368	8.673154	8.464461	9.627324	9.282102	8.335656	9.695185	9.093457	9.636897	9.171764	8.821232	8.566236	9.319455	9.768815	8.934095	9.649264	9.692917	9.764532	8.807988	8.532466	9.320768	9.20935	8.962674	8.709788	8.863637	9.132674	8.915501	9.235751	8.855325
ATP6V0D1	9.126216	9.30302	8.959836	9.426467	8.641005	9.467312	9.296834	9.007179	9.644124	10.443697	9.040667	9.622152	9.419601	8.931531	9.355301	8.795778	8.982523	8.583475	7.782096	9.110654	9.103834	8.976484	9.049907	9.179175	8.075674	9.010438	9.647259	9.200434	9.179175	10.443697	9.496005	8.766431	9.769492	9.251183	9.166249	9.454874	9.457353	9.251183	9.760593	8.817734	9.129816	9.663356	9.080519	9.121449	8.963148	9.515483	8.880562	9.314751	9.25459
ATP6V0E1	9.145224	8.984966	9.00901	9.401829	8.868112	9.431902	8.821655	8.801752	9.021956	8.700125	8.653725	9.230498	9.014558	8.911062	9.177423	8.724978	8.711633	8.652755	8.900534	8.480525	9.316871	9.193151	8.91445	8.823301	8.043971	8.332958	8.999534	8.864275	8.977512	8.743695	8.373597	8.567901	8.612846	8.707163	8.807279	9.241746	9.189932	8.279304	8.872052	8.432217	8.133561	7.895274	7.833765	7.921382	7.937151	8.161894	8.174856	7.921382	8.058342
ATP6V0E2	6.926208	7.898259	7.165691	6.950196	7.521514	7.28869	6.98532	7.294774	7.838322	7.662392	7.392681	7.053613	7.419196	6.835735	7.532342	6.892947	7.57287	7.145399	6.686313	7.264133	7.111827	7.340451	7.184787	7.366155	6.42083	7.514655	7.368946	6.458193	6.813584	6.852141	7.04036	7.278334	7.837957	7.69911	7.528892	6.991238	7.483407	8.026505	7.00526	7.574509	7.061912	7.485968	6.840389	6.998993	6.746646	6.95184	6.892285	6.447204	7.591236
ATP6V1A	8.389823	7.939099	8.341366	8.332652	8.720766	8.758068	7.405487	7.637424	7.637036	8.299946	8.714062	8.260575	7.915845	8.642996	8.449863	8.185541	8.90927	8.624304	8.840311	7.742644	8.689971	8.242076	8.11517	8.299946	7.170911	7.753678	7.970283	8.004106	7.733579	7.609531	7.762041	8.294613	8.115624	8.762196	7.35835	9.030035	8.278631	8.079221	7.992903	7.400822	8.683148	8.410891	8.159831	8.60176	8.653439	8.047663	7.966597	8.601144	8.273999
ATP6V1B1	6.394868	6.460176	6.106406	6.32604	6.172464	5.60588	6.647341	6.155612	6.180418	6.357817	6.257658	6.16052	6.157641	5.9708	6.065293	6.236601	5.983784	5.529767	6.169509	6.106406	6.125711	6.172464	6.186883	6.244513	6.435608	6.4926	6.20855	6.751156	6.677077	6.549441	6.641705	5.563729	6.181109	6.017674	6.238767	6.037983	6.650031	5.950686	6.645216	6.232213	6.25597	6.511722	6.392207	6.644519	6.278344	6.565914	6.728932	6.361903	6.420734
ATP6V1B2	9.827306	9.975602	10.00213	9.89353	10.2907	10.313121	9.945314	9.977114	9.599373	9.675471	9.543665	9.899357	9.713725	8.952661	9.900939	9.329983	9.554507	10.089617	8.829358	8.865553	10.435139	9.464998	9.612531	9.837902	9.323308	9.077517	9.812726	9.924089	9.340064	9.627848	9.239891	10.107611	10.177334	9.870638	8.966436	10.145238	9.810989	9.581829	9.298202	9.548912	8.858487	9.276546	9.20003	9.064671	9.23544	9.105602	8.756114	9.137984	8.925767
ATP6V1C1	6.520294	6.784745	6.460975	7.187566	7.000155	7.525294	6.548836	7.032273	7.324594	7.405049	7.759432	7.293714	7.037755	7.611882	7.366761	7.974494	7.53972	7.682944	7.120651	5.981718	7.502952	6.63085	6.478836	7.008329	7.011101	6.466372	6.768199	7.186441	7.349667	6.951673	7.252332	7.789035	7.341772	7.201033	6.922343	7.280437	7.745348	7.106815	6.991479	7.164557	6.714442	6.820353	6.95445	6.878987	7.141139	6.556388	6.17561	7.119506	6.326642
ATP6V1D	7.833887	7.630502	7.447043	7.959841	8.314578	8.303075	7.675143	7.615356	7.385773	8.085888	8.427469	7.763226	7.736534	7.620923	7.754832	7.802845	8.088917	8.659881	9.056967	7.020567	8.625379	7.89952	7.993547	8.327529	6.915015	7.247891	7.683276	6.666012	7.808073	7.012808	6.746729	7.318842	7.810093	8.116394	8.430082	7.889446	8.132793	7.817796	7.73933	7.029801	8.113423	7.544021	7.398297	7.849559	7.923533	7.8257	7.260461	8.156229	7.352344
ATP6V1E1	9.376509	8.925712	8.794887	9.204318	10.087395	9.184943	9.146373	9.062194	9.004691	8.921118	9.844556	8.981523	9.100477	9.048274	9.47129	9.103872	9.221793	8.530906	9.07772	9.872512	9.1408	9.382661	9.63458	8.707642	8.592453	8.520819	9.354648	9.093341	10.499894	9.228036	8.170996	9.082945	9.441991	8.558825	9.529588	9.18895	9.464707	9.086255	8.994863	7.388819	8.959886	8.948275	8.273895	8.62276	8.648367	8.851869	8.770256	9.33266	8.593654
ATP6V1G1	9.964101	11.199015	10.171041	10.002611	10.245228	9.875432	9.978584	10.022005	10.434762	9.76993	9.959526	9.816883	10.033968	10.090956	9.987854	10.248812	10.990329	9.921206	9.288124	10.026293	10.221376	10.185236	9.928331	9.70553	10.109868	9.732314	9.66784	10.499775	9.825589	10.209573	9.89333	10.099155	9.83818	9.795401	10.252304	10.14228	9.683794	9.945023	10.276939	10.054838	10.085971	9.726675	9.247771	9.58436	9.762326	9.527971	10.036704	9.971118	9.806013
ATP6V1H	6.938749	7.839664	7.940484	8.130563	8.795374	8.412243	7.96876	7.897411	7.833681	8.108773	8.682454	8.001978	7.778729	7.868199	8.163889	8.394724	9.177242	7.756536	8.175097	7.47797	8.082278	7.895701	8.175097	8.130563	7.28718	7.832107	8.065843	8.205588	8.594381	8.381203	8.966852	8.922631	8.301912	8.338721	8.275368	8.243192	8.368978	8.082278	7.842586	8.377695	8.006572	8.149486	8.489907	8.401333	8.728346	8.198635	7.919715	8.781463	8.009945
ATP7A	6.554939	6.727349	6.743376	7.260417	7.065799	6.718271	7.336005	7.303521	7.257948	6.805381	6.741932	7.537955	6.746328	6.625046	6.903903	7.262071	7.167976	6.153404	6.71331	6.691093	5.892973	7.18874	6.643408	6.11134	7.391426	6.481075	6.534512	6.787543	6.291745	7.952511	6.398584	6.553431	6.217214	7.434792	7.395606	6.324242	6.758948	6.671665	7.31049	6.311934	6.298743	6.008648	5.983288	6.510653	6.19375	6.241478	6.810085	6.730288	6.82623
ATP7B	6.570045	6.866363	6.729176	6.656151	7.096847	6.910752	7.207493	6.758512	6.697376	6.852071	6.893534	6.618168	6.526312	7.222386	6.599471	6.908645	6.859806	6.834362	6.41953	6.411847	6.732231	6.735286	6.990873	7.165505	7.817981	6.90908	6.809194	6.730577	6.847919	6.42919	7.069208	6.63139	6.646206	6.712484	6.61299	6.812773	6.56187	6.809991	6.72949	6.571143	7.172379	7.268193	7.381931	7.415959	7.42325	7.329426	7.003344	6.851335	7.101209
ATP8A1	6.34675	6.711323	5.752065	5.51378	5.764612	5.568263	5.598681	4.799767	5.101396	5.544222	5.296988	5.636944	5.449018	4.977623	7.275492	5.820801	5.752065	5.765491	4.795752	5.737531	5.256659	6.841371	5.035963	5.235062	4.906228	5.291127	5.77628	5.385272	5.091062	5.256659	4.900651	5.82987	6.341703	5.372913	5.035963	6.193411	5.939438	4.685325	5.498871	4.847399	5.392025	6.027522	5.692456	5.584504	5.385272	5.008978	5.476508	5.262548	6.299963
ATP8A2	5.699559	5.47415	5.666231	5.400918	6.488355	5.541241	5.329783	5.29624	6.114319	5.423411	6.585696	5.254335	6.623987	5.586001	5.525263	5.674283	5.693333	5.479998	5.521693	5.766332	5.566832	6.094115	5.123673	5.504214	5.225014	5.500185	5.132232	6.337185	5.291875	5.365138	5.304569	5.427476	5.128954	6.083272	5.623103	5.521693	5.399142	5.68256	5.524441	5.716558	6.409222	6.625997	6.257202	7.913489	6.924906	5.641872	6.829483	7.96347	6.566913
ATP8B1	10.007196	7.245448	8.060938	6.809586	7.899291	7.92345	7.56225	7.84828	7.662752	7.426278	8.649653	7.92857	7.151067	8.638982	8.319989	7.524435	7.962837	8.498804	7.79419	7.792731	9.048006	8.192695	8.104606	7.310524	8.218336	9.427749	8.112213	6.288305	8.826914	9.588523	9.567328	9.533374	9.165885	7.860922	8.032784	5.898011	7.421536	7.822939	6.698595	10.735346	8.875317	9.547042	8.552904	6.553125	8.719644	7.646682	7.395559	7.037443	7.984763
ATP8B2	7.836486	7.534897	8.300051	7.27222	7.802992	7.877281	8.28002	7.886209	7.791453	7.850851	7.856992	7.416152	7.97736	8.308969	7.602425	8.322161	7.995927	7.700319	7.891005	8.336144	7.832794	7.981136	7.713889	7.833722	8.051998	7.628966	7.842819	8.007293	7.745096	7.71463	8.118611	7.813945	7.73419	7.2939	7.779413	7.875098	7.729507	8.559197	8.027793	8.154167	7.570188	7.416152	7.309808	7.630599	7.514169	7.557225	7.724798	7.768657	7.604401
ATP8B3	5.488616	5.251661	5.44251	5.313825	5.202389	5.505985	5.110309	5.248998	5.366159	5.433549	5.431162	5.580876	5.37559	5.462775	5.348156	5.476958	5.231906	5.317129	5.54689	5.518712	5.395831	5.511583	5.490572	5.50713	5.455155	5.460136	5.426054	5.325968	5.651569	5.639393	5.54504	5.590056	5.708573	5.547441	5.380243	5.307222	5.459529	5.172374	5.484572	5.55739	5.510628	5.718458	5.515059	5.520649	5.260419	5.152247	5.182039	5.361685	5.256871
ATP8B4	4.46735	4.883344	4.955857	5.884462	4.379228	5.799492	5.346581	5.712804	5.047597	5.290262	4.856427	5.661326	5.163582	4.273359	5.445568	4.799289	5.019683	5.405233	4.19852	4.481695	5.261929	5.215351	5.357034	4.861498	4.119158	4.294218	5.235548	4.285875	5.089788	5.165969	4.11689	4.827156	5.504489	4.339863	6.475045	6.032215	5.683997	4.990564	6.07156	4.030669	4.32372	4.11622	4.181778	4.424687	4.408943	4.264487	4.226375	4.182674	4.226375
ATP9B	6.857263	7.033298	6.895176	7.087157	7.214129	7.333525	6.93313	7.448969	7.098969	6.895551	6.864641	7.11451	6.962594	7.215707	6.958922	6.994537	7.273654	6.919026	7.711509	7.439346	6.831802	7.104692	6.65359	6.616637	6.553189	7.325746	7.038123	7.20882	7.080747	7.664208	7.161404	7.892422	6.905888	7.257184	6.432894	7.002943	6.693708	7.479778	7.222071	7.245705	7.225313	7.536302	7.155599	7.234948	7.105143	7.315336	7.05797	7.386042	7.170815
ATPAF2	6.604638	6.530948	6.453228	6.442004	6.439864	6.380296	6.630492	6.482238	6.608526	6.463476	7.370234	6.552619	6.394254	6.562943	6.432863	6.529854	6.821109	6.455697	6.467536	6.630777	6.548799	6.450371	6.572117	6.56637	6.56011	6.509967	6.630777	6.588483	6.495945	6.723603	6.707558	6.937529	6.740365	6.802601	6.614092	6.676122	6.875689	6.507657	6.646263	6.857657	6.686403	6.998233	6.630777	6.59072	6.472158	6.204272	6.674312	6.723931	6.760562
ATR	6.099694	6.732904	6.500189	6.657171	7.264655	6.931612	6.067221	6.587664	6.321031	6.900192	6.74712	8.011104	6.981496	6.045705	6.800408	6.777748	6.893537	6.193451	7.076285	5.802533	7.078999	6.363223	6.987205	7.389814	5.904345	7.076722	7.013808	5.814431	6.170051	6.46782	6.899737	6.770122	7.003966	6.212494	5.739271	6.477189	6.600495	6.846836	6.169586	7.13912	6.432809	6.997131	7.064558	6.868781	6.706243	6.591649	7.024037	6.23807	6.96007
ATRAID	9.577683	9.705321	9.375774	9.785119	10.008903	9.41764	9.601443	9.790144	10.410346	9.958171	9.324048	9.769348	9.970101	9.340841	9.592909	9.964719	9.84228	9.297347	9.616559	9.260262	9.011195	9.700832	9.642285	9.73429	9.463078	9.855795	10.046801	10.101552	9.605602	9.581709	9.623844	9.032647	9.320884	9.958171	9.150691	9.792533	9.234308	9.530519	10.018513	9.665764	9.635354	9.72713	9.63298	9.89808	9.989092	9.73198	9.616559	10.01233	9.573581
ATRN	7.477987	6.906952	7.73033	7.824773	7.608523	7.679389	7.6885	8.115574	8.174834	7.324414	7.564345	8.018162	7.685822	7.250379	6.960988	7.427798	7.739673	7.525643	7.887552	7.593387	7.497211	7.709026	7.526612	7.872829	7.90794	8.092073	7.815124	8.110422	7.830161	8.817791	8.024645	8.215854	7.927208	7.757589	7.350326	7.605427	7.529502	7.071815	8.035791	8.435975	7.575685	7.693753	7.624429	7.660691	7.300919	7.2689	7.2689	7.270499	7.313636
ATRNL1	5.139731	5.401993	5.295937	5.070175	5.432789	5.534397	6.208207	5.116768	5.480455	6.311706	5.283568	6.690544	5.258532	6.565636	5.129463	5.700875	5.166421	5.21431	5.584458	6.617525	5.232926	5.432789	5.326184	4.952788	5.412448	5.184709	5.706139	6.558432	5.188935	4.718368	5.287884	11.232011	5.418702	5.186894	5.294106	5.418702	5.514034	6.239103	5.312174	5.137405	5.251939	5.104496	5.19115	5.028038	5.260602	5.074409	5.277289	5.19925	5.279473
ATRX	7.170452	7.360217	7.007794	7.405723	7.594949	7.265876	6.12143	7.255081	7.454017	7.461153	7.431486	7.114343	6.845056	7.400202	7.252234	7.395537	6.427646	6.158107	7.002589	6.856699	7.639106	7.308171	7.733279	7.392856	7.596568	5.995216	7.092679	5.993516	7.187118	6.504172	7.160318	6.862488	6.712341	7.224765	6.218674	7.070913	7.093675	6.362585	7.075648	7.210078	7.900359	7.808295	7.573776	7.951443	8.124097	7.635843	8.107116	7.519171	7.79246
ATXN1	7.6343	7.474191	7.781492	6.96592	7.801973	6.762015	8.281366	6.810057	7.316539	7.649839	8.463913	7.542723	7.040022	8.304357	7.414742	8.274268	8.251936	7.995547	6.048703	7.463724	7.681974	7.959196	8.22056	7.168481	7.784669	6.670078	7.279658	6.938856	8.028155	6.75836	6.908133	8.223009	7.542303	8.774487	8.61205	7.32408	6.89487	8.017556	6.901307	6.334342	8.709899	8.855405	6.458743	9.347485	8.366171	7.863381	8.081458	8.920429	9.861469
ATXN10	9.013455	9.40176	9.268837	8.999212	9.419497	9.507155	9.542311	9.776674	9.478846	9.17549	9.099974	9.619332	9.341295	9.465094	9.419497	9.364334	9.114662	9.001805	9.600593	9.019904	9.434106	9.397364	9.631613	9.724335	9.569857	9.651932	9.154848	9.537168	8.631918	9.898486	9.292963	9.690362	9.317236	8.764477	9.374774	9.368706	9.236629	9.394074	9.436294	10.024637	9.816219	9.708749	9.798918	9.776674	9.959972	9.713076	9.635743	9.917064	9.725829
ATXN2	8.169293	8.182063	8.043692	8.794086	8.360921	8.202557	8.515767	8.455168	8.761752	8.509235	8.173394	10.057381	8.281402	8.933547	7.690512	7.858462	8.483091	7.764928	8.330808	8.822248	8.212906	8.209352	8.455429	8.291441	8.093331	8.968584	8.361946	8.174796	8.147732	8.425607	8.803825	8.552198	8.263355	7.832752	8.914672	8.106029	8.210172	8.219245	8.341136	8.896025	8.673053	8.83286	8.886445	8.685026	8.813037	8.878752	9.006773	8.171049	8.719729
ATXN2L	6.923008	6.487685	6.313856	6.458303	6.139538	6.450097	6.448863	6.59603	6.267965	6.334941	6.21789	6.371581	6.542855	6.339457	6.16117	6.455192	6.654184	6.424958	7.609183	6.907657	6.503396	6.238835	6.655246	6.785875	6.887068	6.8663	6.570011	6.39005	6.826705	6.6396	6.98964	6.783657	6.506941	6.591554	6.928885	6.388803	6.308933	6.413431	6.380398	7.437947	6.479251	6.829027	6.822369	6.69418	6.367129	6.449481	6.457571	6.368271	7.072494
ATXN3	5.796239	6.091819	5.400896	6.078431	5.463587	6.049512	5.954976	6.112464	5.84074	6.165869	6.325837	6.019061	5.931865	5.93918	5.834886	6.372131	5.964626	6.634408	5.793303	6.047862	6.375922	5.991539	6.494776	5.664284	5.480141	6.219477	5.76766	5.61714	6.017613	6.657088	6.009343	6.065285	6.229604	6.08098	5.980719	5.708563	6.243625	6.927506	5.651195	6.520594	6.293087	6.329519	6.020512	6.299015	6.610071	5.743626	6.861063	6.251471	6.483882
ATXN7	7.412707	7.853903	7.101822	6.998399	6.657903	7.27143	7.263515	7.167036	6.306986	6.90739	7.131705	7.066385	6.906606	7.356575	7.477185	6.73766	7.223967	7.332858	6.78522	7.293929	7.022229	6.820224	7.406598	6.531607	6.605492	7.377522	6.860422	7.0324	6.470681	6.644811	6.384318	6.853557	7.01415	6.562316	6.771433	7.209671	7.134106	6.673991	6.458581	7.342	7.225022	6.692576	6.914612	6.725358	6.991826	7.088228	7.383797	6.723066	6.959279
ATXN7L1	6.397338	6.727007	6.090053	6.179588	6.274986	5.949686	6.274059	6.313971	6.264255	6.23238	5.833116	5.753933	5.780573	5.851461	5.9294	5.966181	6.009117	5.652098	6.231384	6.601532	6.021154	5.898232	5.955396	5.798166	5.893138	5.790767	6.026357	6.360957	5.596797	5.704549	5.669707	5.758197	5.91457	5.739607	6.076612	6.450156	6.138077	5.91457	5.991656	5.546823	6.56081	6.281963	6.275983	6.271144	6.199839	6.171364	6.341466	6.455872	6.780903
ATXN7L3B	9.619204	8.323337	11.016801	8.090477	8.585487	7.951765	10.59478	8.280501	10.28699	8.093062	8.08045	7.957122	8.110029	10.964571	8.117194	7.86664	8.627655	7.967998	8.711726	7.52301	8.145023	8.12472	8.478799	8.074399	10.986819	8.430859	8.693708	8.406402	11.829727	8.49211	11.024257	8.374199	8.014352	8.17135	8.627655	7.898732	8.010494	8.290934	8.472902	8.432594	8.51028	8.400287	8.353593	8.441194	8.853961	8.484776	8.456535	8.532461	8.620034
AUH	7.59629	8.116441	7.019475	7.57679	6.435113	7.36154	7.161978	7.966043	7.972776	7.559007	6.860977	7.410634	7.35439	7.105605	7.679829	7.862932	7.145611	7.849626	7.060179	8.144656	6.997308	7.416163	7.566754	6.652916	8.038975	8.145931	7.959639	7.966043	7.932284	7.812127	7.121407	8.487816	7.221808	7.463995	7.001724	7.717254	7.563898	8.364251	7.94407	7.45723	8.182953	7.906476	7.311915	7.872534	7.96867	7.591485	8.003125	7.827152	8.023465
AUNIP	6.224887	5.564186	5.555377	5.368899	5.922456	5.778053	5.967114	5.828304	5.642735	5.939837	5.952735	5.546893	5.865146	5.604276	5.345574	5.573174	5.710858	6.676383	6.014143	5.972356	5.960769	5.731223	5.617929	5.947632	5.489572	5.403273	5.543873	6.779742	5.628068	5.644171	5.536183	5.18482	5.430142	6.321673	6.034629	5.925656	5.821568	6.448794	5.83913	5.85366	6.193034	5.81547	5.365155	6.140849	6.083346	5.703041	5.847906	6.033269	5.837673
AUP1	8.954226	8.839585	8.790031	8.826352	8.283663	8.835841	8.85541	8.832626	8.863085	8.685302	8.552559	8.532914	8.738594	8.417252	8.304731	8.540409	8.050794	8.072727	8.596842	7.782318	8.796878	8.420169	8.538468	8.668807	8.682663	9.062255	8.742906	9.084615	9.033928	8.670853	9.123222	8.429124	8.559759	8.055876	8.48129	8.793771	9.055368	8.421349	8.608036	9.157295	8.436121	8.52923	8.63179	8.808295	8.151782	8.644886	8.58501	8.688042	8.513435
AURKA	6.034179	6.920784	6.012085	6.783709	6.051883	6.233488	6.492183	7.488918	6.553069	7.034936	7.833102	6.082922	6.39728	6.297793	5.893416	7.124645	6.721339	8.035363	6.550232	6.686051	6.420911	6.021957	6.550618	6.663883	6.237668	6.838897	5.850501	7.754155	6.803792	6.859818	7.140566	5.734755	6.477907	7.545087	6.526206	6.085772	6.568074	6.491433	6.903608	7.676901	6.11165	6.34072	6.337818	6.140761	6.219482	6.128012	6.013788	6.04892	6.316965
AURKB	6.441513	7.069664	6.067312	6.697796	6.378274	6.474935	6.557376	7.182728	7.331467	7.201072	7.756298	6.745658	6.794645	6.762385	6.422031	7.658774	7.316062	6.985871	7.020881	6.929184	6.984503	6.468493	7.427215	6.960253	7.160039	6.832116	6.693686	8.362078	7.047306	7.79305	7.579434	6.482921	6.95041	8.248655	7.289841	6.526177	6.723838	7.627211	7.599457	7.940772	6.533766	6.808761	6.648051	6.542068	6.757255	6.70849	6.515868	6.547014	7.008541
AURKC	6.789522	6.286672	6.536163	6.367673	6.379644	6.469695	5.862404	6.388705	6.543832	6.274322	6.282976	6.228226	6.399618	6.121407	6.036634	6.172138	6.041883	6.526882	6.939552	6.686565	6.480182	6.563147	6.179896	6.194774	6.197856	6.207132	6.319343	6.48978	6.040857	5.913841	5.872656	6.252081	5.979931	6.15995	6.525398	6.605472	6.552072	6.373415	6.212894	6.189143	6.657569	6.53241	6.729348	6.35094	6.402135	6.710515	6.346361	6.353201	6.605182
AUTS2	8.061703	7.677858	9.693646	7.049605	9.192324	7.139235	5.943066	7.687637	8.49539	7.525894	7.914249	7.85581	7.862276	8.476435	6.993794	8.15605	8.743496	7.525894	7.506822	9.336801	8.093296	8.322635	8.711247	7.208899	8.396772	7.659196	7.073002	8.009366	7.806441	8.229751	9.549803	9.587096	8.34309	9.340741	8.93167	6.199732	8.052939	9.233321	7.850054	8.198162	7.727225	7.810734	7.331292	7.605786	8.022882	7.495245	8.480672	8.439812	8.225492
AVEN	5.898325	6.215742	6.34375	6.286929	5.910707	6.127439	6.328595	6.302235	5.604969	6.336391	7.830319	6.541449	6.586856	5.95625	6.659394	7.26324	6.501788	7.458652	5.237128	6.203596	7.064996	6.96297	6.572125	6.867547	6.668614	6.188435	6.521675	6.349428	7.081377	6.300276	6.262648	6.423105	6.423755	6.911908	7.016719	6.64774	6.774991	6.416775	6.17111	5.352816	6.139512	6.567224	6.78404	6.235889	5.973634	6.260289	6.601493	5.819422	6.54312
AVIL	6.924394	8.219476	8.027581	8.474005	8.358512	8.899868	9.369897	9.458319	6.899341	5.875457	5.735264	7.338393	8.571487	7.662525	6.739451	6.151502	6.107529	5.762061	5.878278	7.720821	7.639969	7.928069	8.547089	7.26232	7.778393	7.324354	8.631715	7.800567	8.368271	7.295034	5.931414	5.903808	7.127924	6.126204	8.789376	7.683983	5.887665	7.061344	7.60964	8.301141	5.643271	5.74415	5.74271	5.827144	5.822186	5.703797	5.951519	5.925557	5.911063
AVL9	6.274111	6.52575	6.392146	6.408241	6.413956	6.363249	6.363926	6.567428	6.459813	6.262006	6.618833	6.423191	6.476964	6.472427	6.458826	6.604703	6.823805	7.227528	6.778659	7.106498	6.363592	6.352212	6.507113	6.656059	6.567428	6.778659	6.37859	6.624644	6.63499	6.724956	6.565993	7.189483	6.720064	6.643648	6.442426	6.27335	6.619137	6.941945	6.571047	6.478943	6.6515	6.952916	6.701629	6.742321	6.652903	6.420787	6.716939	6.805911	6.78039
AVP	6.477234	6.0431	5.905175	6.178422	5.870641	5.760022	5.863169	6.007796	6.014623	6.071019	6.011959	5.905726	6.232613	6.0431	5.928315	5.916813	5.79672	5.504965	6.231608	6.303436	5.8475	5.850961	6.159251	5.821618	6.159779	5.639054	5.939234	6.042527	6.067093	5.818103	6.061857	5.999805	5.903447	5.950729	6.050642	5.870109	5.925508	5.789631	6.276473	6.148923	6.18052	5.685954	6.225347	6.009588	5.778118	5.891754	6.006031	6.110885	6.074175
AVPI1	7.714945	7.227508	7.977739	7.825573	7.641251	7.88642	7.735169	7.709945	7.891056	7.437986	7.974516	7.367508	7.73348	7.720638	7.944407	7.139104	7.37075	7.45623	7.505471	7.571575	8.189805	8.022191	7.272806	7.137062	7.126649	6.984064	7.58668	7.488453	7.757075	7.038759	6.449037	7.273189	7.038322	8.437491	7.37075	8.343387	8.240409	7.252268	7.565992	6.812997	7.391859	6.916992	6.683989	7.135583	7.291091	7.436659	7.022028	7.239505	6.975482
AVPR1A	5.407319	5.44439	5.485061	5.403959	7.817556	5.552023	5.393742	5.291007	5.46351	5.839956	5.402254	5.467205	5.475225	9.501643	5.66291	5.47191	5.878804	5.319601	5.57989	5.496516	5.440521	5.338577	5.370815	5.455739	5.441599	5.626398	5.422292	5.827903	5.626873	5.437377	5.693763	5.54504	5.461513	5.419539	5.441599	5.675613	5.520061	5.526308	5.503239	5.464606	5.500644	5.563533	5.503239	5.511594	5.500184	5.72159	5.602813	5.8763	5.625925
AVPR2	6.565556	5.26292	5.668482	5.610577	5.498931	5.5686	5.48081	5.414425	5.767265	5.659645	5.42755	5.692452	5.536678	6.009266	5.678785	5.757869	5.357523	5.510518	5.743793	5.898131	5.634123	5.473009	5.651708	5.688524	5.723987	5.901209	5.500605	5.558267	5.896512	5.780037	5.67801	5.70016	5.964353	5.957407	5.754532	5.472141	5.725622	5.508901	5.560896	6.535532	5.441407	5.904246	5.826472	5.554022	5.645405	5.644558	6.032638	5.784714	5.806612
AXIN1	8.26447	7.910166	7.862144	7.759718	7.601273	7.629094	7.962899	7.690745	7.550864	7.366448	7.62737	7.606841	7.790376	7.928023	7.548631	7.515633	7.653958	7.607306	8.237792	7.948258	7.926022	7.862988	7.864085	7.762831	8.252119	7.612915	7.771968	7.666698	7.675412	7.262294	7.795691	7.518733	7.537271	8.18599	7.837297	7.829805	7.549492	7.769126	7.909664	7.38979	8.290766	7.887531	7.980863	8.05642	7.935146	7.781877	7.881525	8.078307	8.136642
AXL	7.475789	8.482333	8.114255	8.527329	7.010116	7.408957	7.612575	7.847036	8.296526	7.899433	9.032198	8.095976	7.603725	8.252853	7.935765	8.908114	7.457141	9.424468	6.468476	8.964774	8.512397	8.431269	7.479435	8.311717	8.289246	8.039132	8.137522	7.497384	7.895686	7.71804	7.422193	9.598515	8.040424	8.152464	8.150216	7.553303	8.729095	8.18715	8.054677	8.415486	7.488649	7.618541	7.784787	7.555646	7.782868	7.822097	7.660061	7.750457	7.521268
AZGP1	4.381895	4.290247	4.323555	4.376687	4.259192	5.480879	4.26279	4.342418	4.29234	4.316002	4.318639	4.418057	4.311879	4.272292	4.361288	4.289599	4.299587	4.282326	4.300149	4.383845	4.238993	4.355427	4.333483	4.214315	4.313341	4.341677	4.278869	4.26279	4.325112	4.4294	4.376019	4.281687	4.336423	4.356764	4.322256	4.33211	4.377334	4.195157	5.031233	4.250193	4.312541	4.348238	4.313341	4.261349	4.316002	4.252238	4.199655	4.361288	4.261349
AZI2	6.09115	5.953614	6.214122	5.975811	6.369202	6.652948	6.601305	6.696182	6.394589	6.216381	6.493732	7.152843	6.181973	6.205175	7.983988	6.611884	6.901079	6.558364	5.329408	6.255897	6.695007	6.829405	8.097785	6.696182	5.89464	6.511824	6.683469	5.86616	6.950672	6.337553	7.435396	8.332511	6.685526	6.186978	5.920252	6.553973	5.584912	6.306098	6.190676	6.874225	6.384281	5.514312	6.323676	6.641725	6.358077	5.420399	6.622083	5.964997	6.10326
AZIN1	8.274138	8.142824	8.826028	8.818653	8.887335	8.919309	9.028689	9.109783	9.58481	9.262856	9.361521	9.309394	9.286563	9.672223	9.14751	9.574241	9.327665	9.340268	9.983128	7.62517	8.968472	8.761133	8.942396	8.921244	9.63985	8.022042	8.554241	9.149975	9.045886	9.037725	8.819421	9.718041	8.689159	8.126993	9.254715	8.851809	8.331127	8.105699	9.412522	9.580084	8.264095	8.482156	9.158957	8.955851	9.041805	8.12213	8.246618	9.028689	8.355349
AZU1	6.788321	6.040372	5.951961	5.840434	5.842818	6.242174	5.631014	5.553687	5.962802	5.878929	6.085379	6.08164	6.26377	6.174651	6.09364	6.519037	5.94656	5.813914	5.850398	6.529103	6.360356	6.273767	5.884756	5.885149	5.961928	5.903827	6.203092	5.68966	6.168878	6.272409	6.593341	6.361757	6.402606	6.312708	6.212399	5.830855	5.852949	5.791905	6.049205	6.342915	6.270133	6.24069	6.405028	5.809561	5.868091	5.863117	5.86668	6.187093	6.021692
B2M	13.119325	13.019389	12.702343	13.42628	12.158354	13.270932	12.571211	12.338174	11.753509	12.596456	12.411882	12.875494	12.596456	12.548462	12.785484	12.183574	12.501119	12.785484	11.611708	12.411882	12.758129	12.785484	12.139148	12.481099	12.205161	12.501119	12.624144	12.139148	12.388847	12.049673	12.026365	12.843944	13.184284	12.649075	12.702343	13.119325	12.702343	12.785484	11.819618	11.1491	12.139148	12.071542	11.481248	11.862412	11.931122	12.049673	12.026365	11.57665	11.693516
B3GALNT1	5.223682	5.128987	6.324372	5.282044	6.051477	5.419633	5.380453	6.14448	5.471122	5.442554	6.450061	6.190906	5.574587	6.03023	5.41326	6.113762	6.789139	5.648876	5.716943	5.342874	5.281029	5.620796	6.016838	5.876771	5.874528	5.81082	5.25603	7.931268	6.091216	5.608783	7.001215	6.089882	5.944467	7.245237	5.126035	5.317003	5.33119	5.1909	5.803441	6.081553	5.473119	5.633954	6.166537	5.866729	6.044823	5.56181	6.018046	5.581496	5.745873
B3GALT1	4.720508	4.518286	4.660085	4.754839	5.222103	4.490875	4.812909	4.841909	4.44315	4.35933	4.731585	4.821792	4.744073	4.734965	4.606421	4.70522	4.570057	4.561698	4.963278	4.593445	4.800272	5.018361	4.68591	4.908635	4.692802	4.795588	3.90118	4.750313	4.469765	4.737774	4.215758	4.263038	4.035831	4.756645	4.093014	4.480424	4.718896	5.056385	4.829666	4.530885	5.700437	4.691053	4.770493	4.977796	4.717665	5.325799	4.096622	5.088066	4.574948
B3GALT2	3.961199	4.039465	3.881115	3.79835	3.881115	3.79835	3.636737	3.791863	3.752235	3.832945	4.566104	3.736994	3.791863	8.538916	3.662272	3.849133	3.804558	3.779355	3.779355	3.910736	3.662272	3.99509	3.76028	3.855309	3.720664	4.614127	3.810483	4.051542	3.79835	3.843021	3.861299	3.810483	3.810483	3.822726	3.952514	3.766458	3.827942	3.76028	3.785763	3.952514	3.896728	3.662272	3.810483	3.779355	3.779355	3.743852	3.766458	3.843021	3.822726
B3GALT4	6.631336	6.687743	6.219447	6.437396	6.368581	6.213627	5.984669	6.073985	5.933508	6.304249	6.153204	6.307913	6.167532	6.04731	6.467928	6.431155	5.850309	6.119052	6.328608	6.362166	6.192038	6.236753	6.035416	5.982963	6.451425	6.300466	6.362166	6.13157	6.203402	5.986283	6.032201	6.472199	6.586087	6.217275	6.252461	6.299388	6.519845	6.385573	6.182937	5.97281	6.125434	5.857041	6.059285	5.921976	5.852637	5.936395	6.106346	6.104239	6.12852
B3GALT5	5.035735	5.009593	5.224629	5.374382	5.336156	5.198992	5.343416	5.173365	5.084949	5.096077	5.024069	5.23217	5.321271	5.208589	4.823578	5.070775	4.840481	5.01851	5.308734	5.25488	5.271266	5.024069	5.040368	5.111614	5.146652	5.107288	4.848139	5.306341	5.041702	4.796708	5.000844	4.880305	4.661712	5.41781	4.915761	4.999964	5.074331	5.505474	4.973695	4.96492	5.441868	4.935132	4.895245	5.059681	5.109816	5.342551	5.177776	4.995659	4.917555
B3GAT1	6.595571	6.564516	6.59828	6.458322	6.696193	6.587272	6.793312	6.400631	6.386805	6.309311	6.380721	6.294914	6.422452	6.396017	6.559312	6.396649	6.236994	6.392189	6.447066	6.482347	6.388418	6.35645	6.439235	6.300419	6.346049	6.63699	6.367047	6.692036	6.255207	6.339275	6.249063	6.283782	6.111193	6.404492	6.532498	6.464954	6.431777	6.691078	6.423738	6.319275	8.055732	7.458046	8.175345	8.236154	7.623677	7.351689	7.768653	7.376976	7.551803
B3GAT3	7.289704	7.531555	7.369703	7.541646	7.363829	7.11392	7.786179	7.003604	7.295815	7.957542	7.209528	7.674807	7.891489	6.801356	7.119262	7.513344	6.732529	6.960553	8.049227	7.4041	7.319051	7.060042	6.960553	7.483505	8.712109	7.762813	7.859989	6.92513	8.287387	7.605819	7.915745	7.904791	7.268987	6.967001	7.454974	7.12416	7.340534	6.699105	7.658978	8.196082	7.39123	7.871247	8.226909	7.467734	7.072715	7.433839	7.21918	7.334398	7.48969
B3GNT2	6.295353	6.96581	7.486143	7.466382	6.649222	7.161195	6.168866	6.331699	6.159272	6.987734	6.916326	6.912711	6.660698	6.421684	7.192348	7.006545	6.821936	6.50459	6.281632	7.224465	6.79059	6.39175	6.292031	6.341481	7.120472	6.235774	6.29867	7.127536	6.38183	6.211788	6.159272	6.772768	7.532729	7.496786	7.367419	7.877131	6.829106	6.69148	6.29867	5.605104	6.531824	6.131114	5.628536	6.500343	6.111427	6.526975	5.995024	6.185392	6.15763
B3GNT3	7.662457	6.78871	6.661008	6.8746	6.8786	6.694677	6.845074	6.800019	6.811674	6.717718	6.697642	6.73237	7.02591	7.105771	6.656588	6.760641	6.653649	6.615774	6.910738	7.049569	6.960104	7.157285	6.613299	6.688878	7.011944	6.719616	6.771076	6.800019	7.008828	6.63238	6.713486	6.691343	6.526197	6.93218	6.979031	7.124455	6.923716	7.029584	6.868947	6.647111	7.089821	6.756897	6.719616	6.879774	6.810876	6.99581	6.718498	7.237086	6.735621
B3GNT4	7.136416	6.689602	6.797347	6.636669	6.693812	6.595294	6.792492	6.727802	6.676885	6.742381	6.509978	6.267842	7.094488	6.499727	6.637031	6.610822	6.214165	6.404007	7.139273	7.161653	6.740535	6.683322	6.455637	6.814285	6.629002	6.382367	6.507658	6.663607	6.40072	6.241661	6.190857	5.959406	6.078422	6.348912	6.695604	6.854724	6.760956	6.805302	6.910659	6.250644	6.936829	6.463533	6.506515	6.938679	6.73274	7.014421	6.835449	7.181006	6.744322
B3GNTL1	6.848917	6.717561	6.323203	6.566666	6.447355	6.694411	6.843467	6.653451	6.939945	6.624243	6.499935	6.832929	6.436166	6.47307	6.556351	6.59819	6.326799	6.393325	6.417383	6.822868	6.504206	6.353875	6.846437	6.350311	6.621155	6.526189	6.897303	6.222967	7.037432	6.488888	7.206526	6.975113	6.484711	6.202602	7.046748	6.50922	6.691264	5.909332	6.504206	7.185062	6.634813	7.07854	7.349107	6.624723	7.098099	7.061053	7.263486	6.945665	6.966549
B4GALNT1	7.260074	6.577644	7.839708	7.35445	8.515339	7.010231	7.030256	6.489285	7.006176	6.556524	6.781134	7.637847	6.559793	9.813164	6.618861	6.495562	9.171624	6.849269	7.673955	6.865855	8.515339	6.750522	6.408525	8.127528	7.044018	6.578187	6.815487	6.998571	7.755719	6.66484	9.164447	6.363354	6.534078	7.214073	9.15388	7.689777	6.35456	6.403315	9.483636	7.237497	6.885159	6.73005	6.553906	6.749925	6.733874	6.634467	6.67048	6.832016	6.741869
B4GALT2	8.167438	7.992011	8.148795	8.059779	8.377062	8.03162	8.218514	8.674761	8.289512	8.286767	8.556887	8.507005	8.076943	8.743622	7.818081	8.6957	8.16165	8.253944	8.002424	8.413772	8.392858	8.272809	8.330519	9.2375	9.31242	8.883181	8.509851	8.298235	8.887123	8.630875	9.265553	7.741613	8.367662	8.506444	8.446373	7.822859	8.061562	8.483137	8.229071	8.293739	8.709791	8.83402	9.186113	8.851129	8.416295	8.54972	8.579146	8.373101	8.539546
B4GALT3	8.992128	7.967333	10.220321	8.026281	8.022015	7.997636	8.475095	7.762615	7.93626	7.910432	8.288659	7.929823	8.121366	7.871396	8.094314	8.054848	8.319486	7.531674	8.188006	7.100181	8.313887	7.535762	7.524367	8.454241	8.040646	7.633131	7.867538	7.899524	7.557934	7.555549	8.108707	9.723386	7.9968	7.867902	7.411054	8.382493	7.928271	8.515045	8.522111	7.95886	8.253846	8.339099	8.210434	8.203901	8.017667	8.067781	7.739483	8.485974	8.029237
B4GALT4	5.87954	5.828781	6.155803	6.331525	7.643827	5.928035	6.372442	5.983528	6.535863	6.082167	6.118121	7.105102	6.242201	6.103324	6.03222	5.926013	6.697776	6.614457	6.678443	5.801243	5.921521	6.31425	6.505697	6.361046	5.5075	5.847006	5.962028	5.915057	6.645894	6.015539	6.274357	6.982573	5.976597	6.226031	6.030975	6.064235	5.983528	6.138498	5.871261	6.043398	5.531105	5.589423	5.453666	5.484429	5.636514	5.637454	5.562284	5.567809	5.659748
B4GALT5	8.907733	8.959765	8.866709	9.158228	9.269142	9.126869	9.079916	10.18265	8.926633	8.780287	9.553703	8.738041	8.263857	8.701823	8.304974	8.814209	9.438938	8.919303	8.148025	9.210639	9.562566	8.806086	9.512779	9.313638	8.755552	9.551064	9.863333	8.705915	8.383081	8.931833	8.94077	8.287331	8.952904	9.194262	9.800845	8.358844	8.55411	10.530139	8.951353	9.22577	8.117646	8.570868	8.474646	8.077423	8.416422	8.50984	8.606661	8.030343	8.39513
B4GALT6	4.279757	4.499696	4.80375	4.124406	5.252819	4.579591	4.016133	4.729522	4.741272	4.629124	4.313599	5.405255	4.75145	5.697611	4.571469	4.832839	5.065569	5.004917	4.790312	4.376943	4.878837	4.58106	4.345977	4.73377	5.952563	4.982291	4.693018	5.08264	4.673147	3.974132	4.70607	4.724845	4.558487	4.411551	4.873355	4.390922	4.545459	4.773122	5.096141	5.250558	5.055156	4.770073	5.01161	5.759594	5.115793	5.168117	4.33129	4.664595	4.929709
B4GALT7	7.476105	7.360151	7.333002	7.324977	7.247119	7.360151	7.485286	7.319275	8.267345	7.365176	7.190474	7.559718	7.40378	7.097934	7.174251	7.453341	7.021947	7.036227	7.773809	7.37063	7.242028	7.254306	7.56063	8.01925	6.75685	7.139102	7.971894	7.021522	8.23394	8.127718	7.144794	6.774496	7.363849	7.166838	7.455828	6.991447	7.482891	6.707724	7.416477	7.366585	7.207045	7.282512	6.961963	7.280271	6.830848	7.245143	7.118455	7.121469	7.073533
B9D1	6.544143	6.127091	6.287886	6.033328	6.247745	5.925761	6.218155	6.122264	6.737765	6.504469	7.105895	6.329835	6.286897	6.162713	6.195153	6.074269	6.22644	6.025655	6.98618	6.41295	6.02948	6.095977	5.936517	6.386609	6.234031	6.168359	6.352107	6.019946	6.463883	6.250146	6.399608	6.144786	5.995467	6.183954	6.119182	6.041467	6.407566	6.571428	6.230897	6.199418	6.465333	6.449315	6.265844	6.320949	6.173735	6.235047	6.253903	6.546134	6.417587
B9D2	7.555378	6.755761	7.018465	7.078056	7.052534	6.774025	6.784286	6.872193	6.974161	6.887142	6.965165	7.055682	7.116303	6.834605	7.033927	7.361792	6.925667	6.674072	7.419826	7.459839	6.919922	7.104086	7.044824	6.942633	6.958953	6.721069	7.014446	6.894342	7.314038	7.197591	6.799311	7.127971	7.015497	6.994722	7.1685	6.782894	6.940905	7.115635	6.92206	7.433486	7.061921	7.028902	6.696214	6.726394	6.800749	6.821197	6.505157	7.091585	6.695147
BAALC	5.027089	5.901449	5.17975	5.499411	5.26972	5.471261	5.246979	5.241614	4.97143	5.750634	5.921216	5.295375	5.820064	5.219067	5.684232	7.401402	5.525388	5.670651	5.01009	5.081893	7.04723	5.428928	5.336058	5.427034	5.892314	5.762499	5.766689	5.252135	5.369243	5.161182	5.899414	5.810266	5.518712	6.492022	5.04734	5.326921	6.27031	5.297306	5.242597	5.190383	5.69604	5.348242	5.454353	5.760436	5.634387	5.456878	6.167618	5.5028	5.560065
BAAT	5.883906	5.159384	4.959617	5.227046	4.918277	5.0798	5.184998	5.074876	5.227827	5.105276	4.995874	4.944861	5.186513	5.240294	5.127261	5.044407	4.886311	4.912117	5.095557	5.189846	5.183815	4.944861	5.135381	4.865383	5.035545	5.039295	5.18015	5.171318	5.151407	4.940313	4.998227	5.111505	4.969393	5.055951	5.200414	5.179011	5.086164	5.00735	5.121793	5.135381	5.214159	4.924401	5.159384	5.375672	5.141799	5.107281	5.015594	5.255736	5.133221
BABAM1	8.39136	8.738264	8.047598	8.411361	8.379849	8.483061	8.800743	9.014526	8.484297	8.808106	8.340029	8.254	8.570838	8.314935	8.457861	8.4352	8.409644	8.262392	9.16657	8.542027	8.174963	8.126867	8.546887	8.064869	7.686276	8.558267	8.477668	8.449635	8.593986	9.288765	8.153543	7.966895	8.00576	9.674601	8.065373	8.225002	8.253461	8.558898	8.363789	9.235227	8.432793	8.336129	8.167912	8.262392	8.41936	8.536554	8.756667	8.218332	8.456684
BACE1	7.729927	7.351492	8.628682	7.472229	7.75214	7.534371	7.871959	6.054993	8.054455	8.406253	8.004245	8.652911	8.304188	7.519145	7.750037	8.02018	7.606572	7.08151	7.227827	7.897135	8.027805	8.154289	7.46208	7.89084	8.863403	7.453825	7.936487	7.57102	8.465802	7.033844	8.104248	7.994278	7.177144	8.446354	8.092528	7.733622	7.107944	9.199161	7.204551	6.473164	7.772388	6.974078	7.814428	7.349022	7.437799	7.711662	7.587849	7.62838	7.302536
BACE2	8.875382	8.470373	9.419062	8.461327	9.112866	8.543897	9.544897	9.761287	9.256303	9.980037	8.772482	9.023535	9.140705	9.299867	8.260272	8.598865	9.547778	9.650823	9.292193	8.535436	8.696633	9.158007	8.586018	10.715362	8.619028	9.490313	10.025774	8.702674	9.609446	9.072024	8.893709	8.348948	9.314495	9.980037	10.298691	8.932464	8.226625	8.324305	8.706398	10.096042	7.131227	8.603182	9.106018	7.68692	7.074075	8.718424	7.82312	7.048037	7.171671
BACH1	6.743919	7.850049	7.645851	7.613322	8.659986	7.863354	7.231978	7.729939	7.295515	7.42779	7.260871	7.570429	7.230255	7.219588	7.729185	7.791052	7.289369	7.890323	7.790005	6.68801	8.514371	7.285041	7.756788	7.661295	7.497486	7.210834	7.115715	6.834014	8.186836	6.836594	6.736856	7.36027	7.5396	7.646581	7.157525	7.190434	7.218596	7.700322	7.372543	7.071136	6.784602	6.762355	7.51711	6.531741	6.852203	6.586609	6.968972	5.972821	6.460539
BACH2	6.04415	6.748914	8.75701	6.426971	6.03427	6.067305	7.866078	6.050292	5.714641	7.271581	6.239342	6.721111	6.424746	6.020126	6.37288	6.248553	6.401841	6.054692	5.802042	7.872962	6.306296	6.337941	7.922966	7.358735	6.635862	6.150965	6.820068	5.685136	7.703784	7.533424	5.912743	7.408939	5.874863	7.011983	6.209841	5.911656	6.096066	7.788498	6.562553	6.322202	6.653632	6.424422	7.927687	7.16668	7.170033	6.24541	7.797148	7.299933	6.302241
BAD	6.479443	7.049399	7.109708	6.944095	7.297663	6.776435	7.129285	7.345835	7.287332	7.623142	7.283886	7.039353	7.305306	6.74408	7.003393	7.698674	6.936547	7.322316	7.457528	6.84784	6.890646	6.974645	7.005691	6.963374	6.804704	7.427974	7.26038	7.333492	7.804119	7.056419	7.44823	7.673796	7.304967	7.036459	7.20696	6.846866	7.516541	7.300737	7.999315	7.438565	6.804051	7.29208	7.086772	7.154143	6.960175	7.046193	7.220711	7.200095	6.999179
BAG1	7.738301	7.729715	7.943582	7.785772	7.802534	7.791186	7.476829	7.815969	7.67811	7.789427	7.903663	7.965199	8.088487	7.384146	8.16286	8.137062	7.681014	7.952028	8.841129	8.036618	7.739217	8.003614	7.923074	7.770142	7.853706	7.562028	8.024596	7.940231	8.791281	7.62207	7.567642	8.386232	8.10749	7.775377	8.251414	8.137617	8.090579	7.864702	8.048345	7.279559	8.278297	8.460631	8.167675	8.420257	8.118769	8.177122	8.269181	8.270312	8.126661
BAG2	5.404217	6.517832	8.532684	7.855048	6.516559	6.597783	7.1205	6.232497	6.659676	7.612726	8.157435	8.131557	8.211037	8.593882	7.565425	6.761481	7.748467	7.62392	5.782874	6.676216	8.625779	8.010378	8.393977	8.210617	7.285962	5.802461	8.016609	7.029653	8.271225	8.281502	6.533814	8.390444	7.602594	8.49725	9.699839	6.837082	7.414236	6.48631	6.895435	6.190944	5.206961	5.521179	6.020767	5.612471	5.550873	5.472652	5.330296	5.200822	5.305726
BAG3	7.715281	7.809028	9.075704	8.550278	7.892702	8.378417	7.75722	8.023395	8.113484	7.989072	8.55705	8.23257	8.477371	8.646857	8.652089	8.705033	8.306796	8.368806	8.142524	7.851388	9.244456	8.686352	8.821504	9.032428	8.344238	8.293198	8.175739	8.19462	8.151008	8.692138	8.722969	8.485776	8.524079	8.570756	8.144277	7.995911	8.170105	8.578139	8.220978	7.570192	7.068345	6.749292	7.320347	6.421666	7.130492	7.25373	6.806521	6.472537	7.163669
BAG4	5.85693	5.199727	5.361866	5.681925	5.394753	5.623908	5.576466	5.704955	5.796796	5.453266	5.511431	5.814318	5.485481	5.22794	5.692397	5.862042	5.805006	6.428797	5.132795	5.463482	5.716507	5.466003	5.457043	5.492551	5.453266	5.410856	5.673771	5.389827	5.766595	5.766595	5.758539	6.112655	5.654509	5.599511	4.995554	5.703923	6.06128	5.851897	5.559081	5.561457	5.414593	5.601163	5.674892	5.813826	5.617582	5.658094	5.398463	5.264078	5.802024
BAG5	6.496091	7.360868	7.312395	7.268153	7.042673	7.695604	7.394666	7.268883	7.015567	7.346283	7.30907	7.59354	7.205644	7.903601	7.246494	7.01001	7.371349	7.645927	7.473791	7.795854	7.070841	6.95391	7.297576	7.056387	7.672408	7.634283	7.251707	6.766276	7.237464	7.969609	7.286413	8.3248	7.545575	7.064094	7.585202	7.140616	7.431796	7.277231	7.020945	7.680712	6.951562	7.27916	7.139173	7.175407	7.182931	6.950367	7.389559	7.121166	7.054148
BAG6	9.097838	9.50715	9.109844	9.215555	9.462735	8.978805	9.57297	8.919601	8.822631	9.231073	9.441988	9.069368	9.493156	8.84877	8.944579	8.837529	9.200033	9.140463	9.72118	9.117077	8.952608	9.037988	9.204706	9.059526	9.881598	9.801984	9.279159	9.603765	9.345542	9.137436	9.220132	9.650621	8.990884	9.824079	9.308587	8.990884	9.001762	9.811711	9.483535	9.931379	9.323259	9.857414	9.361278	9.282844	9.389323	9.761208	9.696051	9.459012	10.359194
BAHCC1	7.358311	8.15144	7.577367	7.461045	7.681075	7.320532	7.783262	8.306536	6.974638	7.972282	7.276516	7.289577	7.05621	7.478296	7.216538	7.453243	7.730108	7.17724	7.902135	8.384866	7.257274	7.931952	7.702953	7.605529	8.201083	8.708463	7.712621	7.643384	7.923612	7.340064	8.570591	7.64858	7.33712	7.64858	7.453693	6.95005	7.822666	7.752068	8.048785	8.081525	8.238464	8.643092	8.807483	7.923141	8.114273	7.702381	8.315667	8.119444	8.434228
BAHD1	7.194125	7.307845	7.648547	7.278631	7.172212	7.557022	7.231702	7.873622	7.44902	7.261634	7.279782	7.311838	7.375469	7.347089	6.919305	7.090257	6.578536	7.171629	7.102719	7.547809	7.043768	6.931459	7.030112	7.993652	8.214955	8.049795	7.290704	7.843977	7.12177	7.290704	7.05892	7.781899	7.240929	6.818835	7.476792	7.010206	6.983275	7.701527	7.217681	8.328634	7.01878	7.377808	7.196981	7.522295	7.416202	7.596082	7.619099	7.25835	7.717888
BAIAP2	6.80681	6.607275	6.83851	6.579674	6.552658	6.656578	6.457801	6.643825	6.948783	6.684646	6.807962	6.819914	6.926242	6.759606	6.588744	6.558467	6.439136	6.45581	8.426793	6.892517	6.494727	6.627926	6.70531	6.752708	7.066942	6.907822	6.778103	6.543886	6.881861	6.437587	6.781269	7.486563	6.554665	6.468137	6.626333	6.504977	6.686357	6.712474	6.511591	7.165612	6.453805	6.457801	6.765988	6.509186	6.356228	6.647561	6.383474	6.718524	6.504977
BAIAP2L2	5.524785	5.49993	5.657545	5.311435	5.656781	5.742441	6.05248	5.938627	6.001232	5.494973	5.6792	5.601512	5.762533	5.838831	5.732574	5.810812	5.718431	5.890613	5.820673	5.297263	5.692338	5.603202	5.693848	5.82867	6.345375	5.777476	5.62087	5.648296	5.783202	5.766102	5.734828	5.580719	5.354459	5.854865	5.612877	5.717703	5.549118	6.125214	5.940922	5.590669	5.922114	5.912573	6.074953	5.743992	6.398138	6.100545	5.679963	6.093025	5.789073
BAIAP3	7.077156	6.668103	6.496816	6.461677	6.753587	6.395143	6.242814	6.378946	6.448165	6.383852	6.46746	6.487173	6.784313	6.426447	6.406882	6.658673	6.308118	6.132441	6.578527	6.549572	6.494682	6.621683	6.500092	6.316341	6.527963	6.441039	6.44185	6.561943	6.502064	6.411671	6.566953	6.338154	6.280506	6.625484	6.639503	6.512319	6.507288	6.286027	6.660832	6.451535	6.619542	6.620055	6.456303	6.553185	6.678446	6.394332	6.545433	7.057079	6.300165
BAK1	7.34202	7.216307	6.861257	7.154561	6.651537	6.903288	6.831135	6.566396	6.877799	7.028281	7.483161	6.979751	7.051529	6.840546	7.106759	7.254868	6.821059	7.447982	6.768756	6.664613	7.010426	6.736794	6.543042	7.313971	7.053875	6.912636	6.94959	6.893365	6.977859	6.698051	6.655148	6.904117	7.209066	7.017452	7.326075	7.277544	6.964091	6.858657	6.821814	7.045913	7.048559	7.327292	7.369555	7.185258	6.884599	7.28607	7.037351	7.07315	7.433934
BAMBI	6.299046	10.279986	7.800037	7.802385	8.375663	7.742836	6.496347	6.916009	6.576744	7.698675	8.398444	8.087062	8.199201	5.892946	7.036694	6.473866	7.693215	7.384321	8.902497	8.37867	8.360857	8.322978	7.394097	7.476175	9.184258	9.376045	6.572637	9.255094	8.723941	8.182649	7.51237	11.229876	7.376627	8.809822	8.250954	6.440558	7.530501	7.086659	7.087433	6.02522	7.599636	7.379793	6.673399	9.027706	9.366776	8.644595	8.342999	9.334746	7.005348
BANF1	7.57351	8.387281	8.217209	8.228478	8.588859	7.945504	8.217209	8.910331	8.431214	8.548368	8.971504	8.200184	8.280449	8.035985	8.278061	9.278219	8.493183	9.291172	8.938508	8.265704	8.291907	8.052592	8.324078	8.422353	8.811171	8.393689	8.41923	9.193044	9.152393	8.559115	8.708775	8.073366	8.943801	9.532857	8.971504	7.994691	8.688155	8.265704	8.756095	9.816609	8.991145	9.234274	9.672243	8.938508	8.977374	8.887942	8.659473	9.116067	9.032988
BANK1	5.108175	4.598296	4.223656	4.545149	4.240726	4.616729	4.55378	4.248197	4.407905	4.264699	4.38218	4.441328	4.428582	4.366385	6.822769	4.492041	4.554935	4.691413	4.303179	4.474683	4.747017	4.34861	4.41116	4.49365	4.465954	4.45501	4.498111	4.253682	4.295939	4.197853	4.472144	5.634273	4.860548	4.777537	4.367805	4.855668	4.865161	4.30405	4.316665	4.379077	5.968153	5.545753	5.570665	5.377278	5.228116	4.583942	4.97324	4.854642	4.972236
BANP	8.98709	8.71669	8.315711	8.431077	8.193628	8.303391	8.447862	8.625081	8.467419	8.451076	8.40765	8.405677	8.607732	9.005227	8.438037	8.714129	8.47662	8.334652	8.278455	7.957384	8.695645	8.771996	9.287862	8.373514	8.594878	8.279631	8.445831	8.764654	8.792972	9.069415	8.641452	8.433869	8.722788	9.157048	8.283989	8.222045	8.409555	8.584824	8.318857	9.134516	8.47958	8.672174	8.672174	8.232181	8.47958	8.483209	8.834775	8.825248	8.020817
BAP1	8.5648	8.230617	8.143401	7.850443	8.222832	8.212118	8.235375	8.419575	8.068611	7.987188	8.213901	8.165338	8.225421	8.353027	8.097048	8.041139	8.149462	8.380959	8.748909	8.40157	8.240346	8.300021	8.140388	8.64919	8.56338	9.005799	8.490574	8.468657	7.855483	8.12253	7.651634	8.393409	8.02159	8.012731	8.465756	8.142261	8.129461	8.007682	8.462267	8.979289	8.620974	8.913727	8.720126	8.733929	8.505861	8.502285	8.394099	8.467233	8.53681
BARD1	7.071105	7.919843	6.192533	6.965596	6.946527	7.040077	7.122102	7.289633	7.372336	7.605231	7.655319	6.953442	6.606231	7.265201	6.944283	6.468919	7.739938	7.486751	8.006892	7.084397	7.273965	7.395812	8.254394	6.494666	8.691929	7.606747	6.797491	8.27401	7.089439	7.937618	8.22186	6.58622	7.460444	8.591656	8.666102	7.255219	6.82209	7.693978	8.086386	8.855117	6.506178	6.861108	6.99609	6.638602	6.651342	6.722925	6.716992	6.426955	7.040077
[truncated: 10,111 more rows]
[truncated: 176 more columns]
