# Supplementary material for: Integrated Analysis of TME and Hypoxia Identifies a Classifier to Predict Prognosis and Therapeutic Biomarkers in Soft Tissue Sarcomas
Source: Cancers (Basel). 2022 Nov 18;14(22):5675. doi: 10.3390/cancers14225675 (PMC9688460; doi:10.3390/cancers14225675)
Supplement: Supplementary file 1 [file cancers-14-05675-s001.zip › Supplementary materials/Table S5.xls]

id	fustat	futime
GSM1542334	0	54.13333333
GSM1542335	0	90.2
GSM1542336	0	80.13333333
GSM1542337	0	75.1
GSM1542338	0	73.16666667
GSM1542339	1	20.06666667
GSM1542340	1	53.03333333
GSM1542341	0	86.1
GSM1542342	0	86.93333333
GSM1542343	1	8.366666667
GSM1542344	1	30.86666667
GSM1542345	0	74.16666667
GSM1542346	1	87.93333333
GSM1542347	0	78.6
GSM1542348	0	66.93333333
GSM1542349	1	77.93333333
GSM1542350	1	29.46666667
GSM1542351	1	5.166666667
GSM1542352	0	73.7
GSM1542353	1	56.46666667
GSM1542354	0	61.1
GSM1542355	0	60.56666667
GSM1542356	0	57.96666667
GSM1542357	0	56
GSM1542358	0	55.53333333
GSM1542359	0	55.5
GSM1542360	0	54.4
GSM1542361	0	132.9
GSM1542362	0	112.5666667
GSM1542363	0	18.4
GSM1542364	1	21
GSM1542365	0	101.6666667
GSM1542366	0	104.1666667
GSM1542367	0	92.3
GSM1542368	1	7.566666667
GSM1542369	0	71.16666667
GSM1542370	0	67.23333333
GSM1542371	1	13.96666667
GSM1542372	0	44.8
GSM1542373	1	60.06666667
GSM1542374	0	75.36666667
GSM1542375	0	61.3
GSM1542376	0	51.8
GSM1542377	1	57.76666667
GSM1542378	0	52.76666667
GSM1542379	0	51.23333333
GSM1542380	0	113.1666667
GSM1542381	0	79
GSM1542382	0	27.26666667
GSM1542383	0	142.0333333
GSM1542384	1	80.43333333
GSM1542385	0	80.06666667
GSM1542386	1	10.9
GSM1542387	0	93.5
GSM1542388	1	32.5
GSM1542389	0	150
GSM1542390	0	85.03333333
GSM1542391	0	86.1
GSM1542392	0	143.8666667
GSM1542393	0	136.2666667
GSM1542394	1	11.3
GSM1542395	0	125.4666667
GSM1542396	1	113.1666667
GSM1542397	0	67.83333333
GSM1542398	1	22.86666667
GSM1542399	1	20.83333333
GSM1542400	1	47.53333333
GSM1542401	0	111.9333333
GSM1542402	0	113.1666667
GSM1542403	0	108.7
GSM1542404	0	101.2666667
GSM1542405	0	106.2
GSM1542406	0	85.7
GSM1542407	0	83.46666667
GSM1542408	0	77.63333333
GSM1542409	1	9.533333333
GSM1542410	0	45.66666667
GSM1542411	0	76.43333333
GSM1542412	0	71.33333333
GSM1542413	1	51.1
GSM1542414	1	22.76666667
GSM1542415	0	41.03333333
GSM1542416	0	62.53333333
GSM1542417	0	55.33333333
GSM1542418	0	45.86666667
GSM766533	0	32.95
GSM766534	0	73.89
GSM766535	1	4.24
GSM766536	1	3.88
GSM766537	0	54.7
GSM766538	0	58.97
GSM766539	1	5.88
GSM766540	1	33.94
GSM766541	0	120.77
GSM766542	1	16.82
GSM766543	1	2.5
GSM766544	0	52.07
GSM766545	0	39.98
GSM766546	0	42.32
GSM766547	0	57.17
GSM766548	0	72.74
GSM766549	1	3.29
GSM766550	1	1.94
GSM766551	0	37.78
GSM766552	1	9.3
GSM766553	1	23.82
GSM766554	1	2.79
GSM766555	1	7.89
GSM766556	1	29.8
GSM766557	1	8.31
GSM766558	0	52.01
GSM766559	1	41.13
GSM766560	0	61.27
GSM766561	0	3.32
GSM766562	1	3.38
GSM766563	1	7.26
GSM766564	0	4.7
GSM766565	0	3.68
GSM766566	1	8.48
GSM766567	1	32.89
GSM766568	1	32.39
GSM766569	0	39.36
GSM766570	1	3.84
GSM766571	1	30.65
GSM766572	1	3.71
GSM766573	0	36.11
GSM766574	1	3.45
GSM766575	0	25.03
GSM766576	0	17.51
GSM766577	0	56.67
GSM766578	1	12.12
GSM766579	1	104.44
GSM766580	0	47.9
GSM766581	1	1.77
GSM766582	0	20.53
GSM766583	0	15.93
GSM766584	1	0.69
GSM766585	0	133.09
GSM766586	1	52.07
GSM766587	0	62.65
GSM766588	0	73.3
GSM766589	0	70.47
GSM766590	0	61.73
GSM766591	0	45.73
GSM766592	1	46.55
GSM766593	0	114.2
GSM766594	0	57.46
GSM766595	0	47.34
GSM766596	0	25.82
GSM766597	0	6.05
GSM766598	0	7.13
GSM766599	0	1.45
GSM766600	0	34.33
GSM766601	0	59.6
GSM766602	1	7.43
GSM766603	1	20.21
GSM766604	1	6.01
GSM766605	1	32.53
GSM766606	1	8.87
GSM766607	1	33.28
GSM766608	0	51.02
GSM766609	1	158.62
GSM766610	0	116.21
GSM766611	1	6.01
GSM766612	0	31.44
GSM766613	1	23.95
GSM766614	1	10.64
GSM766615	0	28.25
GSM766616	1	5.91
GSM766617	0	21.55
GSM766618	0	24.74
GSM766619	1	12.39
GSM766620	0	38.14
GSM766621	1	37.39
GSM766622	1	23.03
GSM766623	0	51.75
GSM766624	0	49.74
GSM766625	0	75.07
GSM766626	0	48.13
GSM766627	0	52.17
GSM766628	0	57.23
GSM766629	0	45.14
GSM766630	0	68.01
GSM766631	0	7.2
GSM766632	0	36.73
GSM766633	0	58.64
GSM766634	0	67.06
GSM766635	1	0.36
GSM766636	1	19.68
GSM766637	0	43.07
GSM766638	0	65.87
GSM766639	0	61.27
GSM766640	1	17.54
GSM766641	0	44.06
GSM766642	1	40.05
GSM766643	0	39.66
GSM766644	0	47.21
GSM766645	0	127.18
GSM766646	0	140.78
GSM766647	1	58.22
GSM766648	0	73.43
GSM766649	0	72.97
GSM766650	0	69.95
GSM766651	0	59.66
GSM766652	0	54.41
GSM766653	0	33.61
GSM766654	0	54.37
GSM766655	0	26.55
GSM766656	0	32.56
GSM766657	0	39
GSM766658	0	70.93
GSM766659	0	34.66
GSM766660	0	13.86
GSM766661	0	18.07
GSM766662	0	18.6
GSM766663	0	38.14
GSM766664	0	12.06
GSM766665	0	18.92
GSM766666	0	43.76
GSM766667	0	2.27
GSM766668	0	6.28
GSM766669	0	4.7
GSM766670	0	27.27
GSM766671	0	26.48
GSM766672	0	36.11
