# Supplementary material for: Integrated Analysis of TME and Hypoxia Identifies a Classifier to Predict Prognosis and Therapeutic Biomarkers in Soft Tissue Sarcomas
Source: Cancers (Basel). 2022 Nov 18;14(22):5675. doi: 10.3390/cancers14225675 (PMC9688460; doi:10.3390/cancers14225675)
Supplement: Supplementary file 1 [file cancers-14-05675-s001.zip › Supplementary materials/Table S7.xls]

## Sheet: Sheet1
Gene	Full name
AKT1	AKT serine/threonine kinase 1 [KO:K04456] [EC:2.7.11.1]
AKT2	AKT serine/threonine kinase 2 [KO:K04456] [EC:2.7.11.1]
AKT3	AKT serine/threonine kinase 3 [KO:K04456] [EC:2.7.11.1]
ALDOA	aldolase, fructose-bisphosphate A [KO:K01623] [EC:4.1.2.13]
ALDOB	aldolase, fructose-bisphosphate B [KO:K01623] [EC:4.1.2.13]
ALDOC	aldolase, fructose-bisphosphate C [KO:K01623] [EC:4.1.2.13]
ANGPT1	angiopoietin 1 [KO:K05465]
ANGPT2	angiopoietin 2 [KO:K05466]
ANGPT4	angiopoietin 4 [KO:K05467]
ARNT	aryl hydrocarbon receptor nuclear translocator [KO:K09097]
BCL2	BCL2 apoptosis regulator [KO:K02161]
CAMK2A	calcium/calmodulin dependent protein kinase II alpha [KO:K04515] [EC:2.7.11.17]
CAMK2B	calcium/calmodulin dependent protein kinase II beta [KO:K04515] [EC:2.7.11.17]
CAMK2D	calcium/calmodulin dependent protein kinase II delta [KO:K04515] [EC:2.7.11.17]
CAMK2G	calcium/calmodulin dependent protein kinase II gamma [KO:K04515] [EC:2.7.11.17]
CDKN1A	cyclin dependent kinase inhibitor 1A [KO:K06625]
CDKN1B	cyclin dependent kinase inhibitor 1B [KO:K06624]
CREBBP	CREB binding protein [KO:K04498] [EC:2.3.1.48]
CUL2	cullin 2 [KO:K03870]
CYBB	cytochrome b-245 beta chain [KO:K21421] [EC:1.-.-.-]
EDN1	endothelin 1 [KO:K16366]
EGF	epidermal growth factor [KO:K04357]
EGFR	epidermal growth factor receptor [KO:K04361] [EC:2.7.10.1]
EGLN1	egl-9 family hypoxia inducible factor 1 [KO:K09592] [EC:1.14.11.29]
EGLN2	egl-9 family hypoxia inducible factor 2 [KO:K09592] [EC:1.14.11.29]
EGLN3	egl-9 family hypoxia inducible factor 3 [KO:K09592] [EC:1.14.11.29]
EIF4E	eukaryotic translation initiation factor 4E [KO:K03259]
EIF4E1B	eukaryotic translation initiation factor 4E family member 1B [KO:K03259]
EIF4E2	eukaryotic translation initiation factor 4E family member 2 [KO:K03259]
EIF4EBP1	eukaryotic translation initiation factor 4E binding protein 1 [KO:K07205]
ELOB	elongin B [KO:K03873]
ELOC	elongin C [KO:K03872]
ENO1	enolase 1 [KO:K01689] [EC:4.2.1.11]
ENO2	enolase 2 [KO:K01689] [EC:4.2.1.11]
ENO3	enolase 3 [KO:K01689] [EC:4.2.1.11]
ENO4	enolase 4 [KO:K01689] [EC:4.2.1.11]
EP300	E1A binding protein p300 [KO:K04498] [EC:2.3.1.48]
EPO	erythropoietin [KO:K05437]
ERBB2	erb-b2 receptor tyrosine kinase 2 [KO:K05083] [EC:2.7.10.1]
FLT1	fms related tyrosine kinase 1 [KO:K05096] [EC:2.7.10.1]
GAPDH	glyceraldehyde-3-phosphate dehydrogenase [KO:K00134] [EC:1.2.1.12]
HIF1A	hypoxia inducible factor 1 subunit alpha [KO:K08268]
HK1	hexokinase 1 [KO:K00844] [EC:2.7.1.1]
HK2	hexokinase 2 [KO:K00844] [EC:2.7.1.1]
HK3	hexokinase 3 [KO:K00844] [EC:2.7.1.1]
HKDC1	hexokinase domain containing 1 [KO:K00844] [EC:2.7.1.1]
HMOX1	heme oxygenase 1 [KO:K00510] [EC:1.14.14.18]
IFNG	interferon gamma [KO:K04687]
IFNGR1	interferon gamma receptor 1 [KO:K05132]
IFNGR2	interferon gamma receptor 2 [KO:K05133]
IGF1	insulin like growth factor 1 [KO:K05459]
IGF1R	insulin like growth factor 1 receptor [KO:K05087] [EC:2.7.10.1]
IL6	interleukin 6 [KO:K05405]
IL6R	interleukin 6 receptor [KO:K05055]
INS	insulin [KO:K04526]
INSR	insulin receptor [KO:K04527] [EC:2.7.10.1]
LDHA	lactate dehydrogenase A [KO:K00016] [EC:1.1.1.27]
LDHAL6A	lactate dehydrogenase A like 6A [KO:K00016] [EC:1.1.1.27]
LDHAL6B	lactate dehydrogenase A like 6B [KO:K00016] [EC:1.1.1.27]
LDHB	lactate dehydrogenase B [KO:K00016] [EC:1.1.1.27]
LDHC	lactate dehydrogenase C [KO:K00016] [EC:1.1.1.27]
LTBR	lymphotoxin beta receptor [KO:K03159]
MAP2K1	mitogen-activated protein kinase kinase 1 [KO:K04368] [EC:2.7.12.2]
MAP2K2	mitogen-activated protein kinase kinase 2 [KO:K04369] [EC:2.7.12.2]
MAPK1	mitogen-activated protein kinase 1 [KO:K04371] [EC:2.7.11.24]
MAPK3	mitogen-activated protein kinase 3 [KO:K04371] [EC:2.7.11.24]
MKNK1	MAPK interacting serine/threonine kinase 1 [KO:K04372] [EC:2.7.11.1]
MKNK2	MAPK interacting serine/threonine kinase 2 [KO:K04372] [EC:2.7.11.1]
MTOR	mechanistic target of rapamycin kinase [KO:K07203] [EC:2.7.11.1]
NFKB1	nuclear factor kappa B subunit 1 [KO:K02580]
NOS2	nitric oxide synthase 2 [KO:K13241] [EC:1.14.13.39]
NOS3	nitric oxide synthase 3 [KO:K13242] [EC:1.14.13.39]
NPPA	natriuretic peptide A [KO:K12334]
PDHA1	pyruvate dehydrogenase E1 alpha 1 subunit [KO:K00161] [EC:1.2.4.1]
PDHA2	pyruvate dehydrogenase E1 alpha 2 subunit [KO:K00161] [EC:1.2.4.1]
PDHB	pyruvate dehydrogenase E1 beta subunit [KO:K00162] [EC:1.2.4.1]
PDK1	pyruvate dehydrogenase kinase 1 [KO:K12077] [EC:2.7.11.2]
PFKFB3	6-phosphofructo-2-kinase/fructose-2,6-biphosphatase 3
PFKL	phosphofructokinase, liver type [KO:K00850] [EC:2.7.1.11]
PFKM	phosphofructokinase, muscle [KO:K00850] [EC:2.7.1.11]
PFKP	phosphofructokinase, platelet [KO:K00850] [EC:2.7.1.11]
PGK1	phosphoglycerate kinase 1 [KO:K00927] [EC:2.7.2.3]
PGK2	phosphoglycerate kinase 2 [KO:K00927] [EC:2.7.2.3]
PIK3CA	phosphatidylinositol-4,5-bisphosphate 3-kinase catalytic subunit alpha
PIK3CB	phosphatidylinositol-4,5-bisphosphate 3-kinase catalytic subunit beta
PIK3CD	phosphatidylinositol-4,5-bisphosphate 3-kinase catalytic subunit delta
PIK3R1	phosphoinositide-3-kinase regulatory subunit 1 [KO:K02649]
PIK3R2	phosphoinositide-3-kinase regulatory subunit 2 [KO:K02649]
PIK3R3	phosphoinositide-3-kinase regulatory subunit 3 [KO:K02649]
PLCG1	phospholipase C gamma 1 [KO:K01116] [EC:3.1.4.11]
PLCG2	phospholipase C gamma 2 [KO:K05859] [EC:3.1.4.11]
PRKCA	protein kinase C alpha [KO:K02677] [EC:2.7.11.13]
PRKCB	protein kinase C beta [KO:K19662] [EC:2.7.11.13]
PRKCG	protein kinase C gamma [KO:K19663] [EC:2.7.11.13]
RBX1	ring-box 1 [KO:K03868] [EC:2.3.2.32]
RELA	RELA proto-oncogene, NF-kB subunit [KO:K04735]
RPS6	ribosomal protein S6 [KO:K02991]
RPS6KB1	ribosomal protein S6 kinase B1 [KO:K04688] [EC:2.7.11.1]
RPS6KB2	ribosomal protein S6 kinase B2 [KO:K04688] [EC:2.7.11.1]
SERPINE1	serpin family E member 1 [KO:K03982]
SLC2A1	solute carrier family 2 member 1 [KO:K07299]
STAT3	signal transducer and activator of transcription 3 [KO:K04692]
TEK	TEK receptor tyrosine kinase [KO:K05121] [EC:2.7.10.1]
TF	transferrin [KO:K14736]
TFRC	transferrin receptor [KO:K06503]
TIMP1	TIMP metallopeptidase inhibitor 1 [KO:K16451]
TLR4	toll like receptor 4 [KO:K10160]
VEGFA	vascular endothelial growth factor A [KO:K05448]
VHL	von Hippel-Lindau tumor suppressor [KO:K03871]
