# Supplementary material for: Integrated Analysis of TME and Hypoxia Identifies a Classifier to Predict Prognosis and Therapeutic Biomarkers in Soft Tissue Sarcomas
Source: Cancers (Basel). 2022 Nov 18;14(22):5675. doi: 10.3390/cancers14225675 (PMC9688460; doi:10.3390/cancers14225675)
Supplement: Supplementary file 1 [file cancers-14-05675-s001.zip › Supplementary materials/Table S8.xls]

## Sheet: Sheet1
TME cells
aDC
Adipocytes
Astrocytes
B-cells
Basophils
CD4+ memory T-cells
CD4+ naive T-cells
CD4+ T-cells
CD4+ Tcm
CD4+ Tem
CD8+ naive T-cells
CD8+ T-cells
CD8+ Tcm
CD8+ Tem
cDC
Chondrocytes
Class-switched memory B-cells
CLP
CMP
DC
Endothelial cells
Eosinophils
Epithelial cells
Erythrocytes
Fibroblasts
GMP
Hepatocytes
HSC
iDC
Keratinocytes
ly Endothelial cells
Macrophages
Macrophages M1
Macrophages M2
Mast cells
Megakaryocytes
Melanocytes
Memory B-cells
MEP
Mesangial cells
Monocytes
MPP
MSC
mv Endothelial cells
Myocytes
naive B-cells
Neurons
Neutrophils
NK cells
NKT
Osteoblast
pDC
Pericytes
Plasma cells
Platelets
Preadipocytes
pro B-cells
Sebocytes
Skeletal muscle
Smooth muscle
Tgd cells
Th1 cells
Th2 cells
Tregs
ImmuneScore
StromaScore
MicroenvironmentScore
